# Supplementary material for: Large-scale reverse docking profiles and their applications
Source: BMC Bioinformatics. 2012 Dec 7;13(Suppl 17):S6. doi: 10.1186/1471-2105-13-S17-S6 (PMC3521474; doi:10.1186/1471-2105-13-S17-S6)
Supplement: Additional file 1 — Docking profiles for human protein structures. A csv document containing all docking scores of human protein structures with ligands used in this study. This file can be viewed with Microsoft Excel or any text editor. [file 1471-2105-13-S17-S6-S1.csv]

PDB	5-FC	5-FU	brefeldin A	camptothecin	chlorpromazine	cimetidine	clotrimazole	cycloheximide	dipyridamole	doxorubicin	dyclonine	fluvastatin	gemfibrozil	haloperidol	hydrocortisone	indomethacin	methotrexate	minoxidil	mitomycin C	morphine	nifedipine	nitrofurantoin	omeprazole	phenylbutazone	pravastatin	procaine	progesterone	radicicol	sulfamethoxazole	sulfinpyrazone	tamoxifen	terbinafine	theophylline	tunicamycin	valproic acid
10gs	28.31	30.63	33.08	48.88	29.82	47.58	27.83	37.45	36.9	25.62	35.84	38.82	39.25	38.11	19.08	40.17	50.67	43.18	32.07	26.02	27.1	31.72	50.19	42.02	33.79	33.38	26.28	28.66	39.42	46.38	34.2	38.38	36.63	24.23	32.68
11gs	33.75	29.7	29.58	50.12	37.23	51.7	-6.31	31.16	54.26	35.33	42.65	33.04	43.21	45.54	19.67	40.99	65.95	43.73	43.22	-4.43	31.9	43.08	53.28	42.65	37.69	39.72	10.99	27.11	51.69	54.82	32.28	44.16	33.96	17.41	29.89
121p	24.32	23.9	37.95	45.51	35.4	41.27	38.97	32.88	41.02	36.08	37.14	44.11	40.62	44.57	42.41	45.94	46.61	38.96	39.81	39	33.02	33.49	54.75	40.52	39.49	29.37	44.68	40.09	46.84	43.14	35.39	48.55	34.43	31.59	31
12ca	19.46	18.1	17.99	23.96	8.39	30.11	24.68	10.21	12.93	-4.2	21.56	21.37	26.15	10.55	-1.19	28.78	16.49	24.32	18.33	12.42	30.16	24.62	26.76	28.87	7.29	15.27	-4.9	2	31.23	32.38	5.94	29.32	25.77	-92.04	22.56
12gs	25.66	23.21	29.62	41.92	38.84	43.53	34.36	32.53	40.37	40.42	36.95	38.42	39.73	40.47	23.35	39.61	51.95	41.63	37.5	36.72	34.87	32.94	54.86	39.67	37.7	32.37	26.47	31.62	40.14	40.52	32.42	41.85	34.26	20.21	28.35
133l	18.44	16.67	27.86	37.71	21.54	30.92	30.07	28.6	20.32	19.87	25.75	31.5	30.92	30.24	21.5	23.95	36.05	33.01	29	21.82	20.66	27.02	38.74	28.01	26.39	19.75	21.09	26.55	30.91	34.74	18.96	31.31	19.37	19.62	25.72
134l	21.17	18.88	32.78	32.94	20.08	34.49	30.13	26.72	25.89	28.36	28.2	29.15	31.85	35.11	29.98	29.44	39.86	35.13	28.43	34.02	26.9	27.12	40.63	33.08	31.17	21.12	25.92	27.11	29.14	38.56	24.91	35.76	28.2	27.64	23.75
13gs	20.99	19.95	39.96	45.66	41.43	46.43	38.65	29.35	40.1	40.19	39.76	43.56	42.3	44.28	34.92	41.22	49.36	35.93	39.87	34.25	38.57	36.31	53.92	46.01	35.29	33.3	41.8	39.58	41.29	51.4	33.06	49	29.24	46.37	27.13
14gs	32.22	28.14	38.61	46.21	33.35	45.45	28.62	38.98	45.83	40.42	39.76	49.72	44.37	47.75	37.31	38.82	59.5	46.28	44.79	38.77	40.31	36.95	54.35	42.58	48.81	37.8	39.21	34.59	41.14	50.3	37.27	43.7	30.37	45.15	29.65
16gs	32.9	27.54	26.2	49.84	32.35	48.27	-0.18	32.72	40.1	36.62	46.08	38.18	42.63	45.31	15.22	42.2	65.53	42.9	42.08	9.1	33.62	40.02	54.81	39.76	30.86	37.69	24.06	32.75	48.38	42.04	27.16	47.06	33.7	26.47	30.44
17gs	28.06	27.34	33.52	50.9	36.87	51.78	34.74	35.06	48.38	38.9	52.93	53.01	41.41	45.44	18.8	49.21	60.81	42.64	42.36	37.82	39.55	41.17	63.95	52.62	33.93	34.93	29.89	38.17	49.03	65.19	39.91	59.51	32.86	43.71	32.8
18gs	18.25	18.54	31.85	42.44	34.85	37.66	36.79	31.26	30.43	30.89	31.93	37.98	35.82	34.86	36.15	38.55	45.88	30.35	32.37	31.64	29.85	29.97	45.55	39.02	34.23	27.74	32.52	34.13	36.52	44.15	30.16	43.99	31.28	32.27	28.86
19gs	34.05	31.24	31.57	55.42	43.18	52.68	-2.08	44	66.18	48.17	50.84	57.53	46.77	49.75	8.94	46.27	65.04	48.96	50.27	25.88	37.92	44.99	58.97	41.35	30.48	42.85	27.26	42.9	53.56	57.92	27.35	53.86	37.7	38.62	33.77
1a00	19.88	19.14	30.55	36.46	24.66	35.95	32.57	26.11	41.08	32.49	30.29	31.67	28.47	28.87	23.79	33.98	44.58	30.52	26.73	30.88	27.06	32.24	40.69	36.45	35.6	30.88	27.16	34.42	35.84	39.71	27.31	37.84	26.28	29.75	25.33
1a02	25.93	25.09	38.38	34.51	35.14	46.86	43.21	32.4	7.17	9.61	47.4	26.58	40.92	37.76	26.17	37.35	46.92	41.22	37.37	27.74	36.36	37.64	49.9	33.81	-3.84	33.06	27.48	31.26	48.02	35.08	33.46	48.15	35.78	-23.33	32.41
1a07	23.16	21.42	31.25	34.91	31.96	38.48	24.7	28.61	34.03	30.98	35.71	39.36	32	37.82	25.76	47.31	42.18	37.67	31.99	34.17	34.06	30.4	37.34	37.07	14.38	34.3	30.55	32.78	37.43	44.92	29.04	38.66	30.92	20.31	26.32
1a08	22.78	23.23	34.7	41.34	23.55	41.8	38.14	32.7	31.1	30.4	36.69	39.71	36.15	40.78	17.7	31.34	49.7	41.07	31.96	27.35	33.28	37.48	51.29	44.92	35.74	30.74	34.54	30.96	42.5	53.35	35.94	48.06	30.19	34.92	31.7
1a09	18.96	15.51	30.51	25.96	14.47	30.92	25.97	25.82	21.11	21.22	22.88	26.81	26.29	25.98	24.88	25.58	27.7	28.72	25.71	25.08	21.41	22	34.12	23.66	28.36	20.55	25.07	26.02	29.19	25.25	14.12	28.1	24.28	23.53	20.99
1a0l	20.74	19.65	29.13	44.11	26.25	35.55	32.78	30.73	22.53	24.93	36.28	26.98	31.74	36.36	29.87	30.85	50.41	34.32	31.24	22.17	29.69	31.39	43.06	37.37	31.78	25.86	32.42	29	38.2	43.27	29.74	41.55	26.7	21.36	26.97
1a0u	17.42	17.72	26.15	34.22	27.18	33.24	31.9	28.01	36.53	28.51	31.79	31.78	32.75	30.01	31.92	33.46	46.03	30.09	30.5	28.71	28.55	27.66	39.76	31.71	31.23	20.4	25.38	33.35	30.51	43.66	26.78	39.42	24.41	26.74	23.22
1a0z	22.78	18.31	32.49	37.1	30.35	42.95	33.86	29.22	32.5	24.53	31.7	40.97	32.6	37.81	25.33	36.49	51.74	32.88	32.5	27.2	32.86	38.81	47.72	38.74	29.16	27.45	29.94	33.59	36.03	49.26	31.74	35.57	28.77	25.36	27.13
1a12	20.79	20.13	36.75	42.37	26.61	37.21	35.31	28.13	29.79	44.83	35.26	43.37	34.18	40.67	33.71	34.57	45.11	36.29	32.6	29.75	31.42	34.24	46.34	34.5	42.71	23.27	33.04	40.54	35.06	47.41	32.66	37.22	24.37	45.81	24.98
1a17	18.73	13.22	25.19	34.32	17.51	37.65	25.62	25.43	23.65	22.72	25.57	27.94	28.76	25.87	26.82	27.32	32.46	27.73	26.62	27.44	23.45	26.19	38.29	27.97	25.91	18.4	22.09	28.8	29.8	36.41	18.43	31.86	19	22.98	21.92
1a1a	23.62	20.46	38.01	41.81	40.9	39.16	32.14	34.18	25.74	30.64	44.39	36.72	38.92	44.56	35.65	45.89	51.26	34.52	36.27	26.83	29.2	32.74	45.37	41.17	37.55	30.83	37.68	41.48	38.83	50.28	33.12	45.35	29.1	47.88	28.13
1a1b	26.39	23.49	24.61	34.48	20.38	34.37	23.58	25.27	19.63	19.77	35.55	32.36	34.11	28.21	23.88	26.93	39.51	35.7	28.46	31.68	29.09	35.67	43.33	28.04	-9.82	32.1	20.43	18.52	35.9	34.09	1.41	38.86	28.11	-40.95	29.65
1a1c	22.11	16.67	29.19	32.9	26.04	36.13	34.04	27.73	28.66	33.15	31.02	36.18	30.89	29.64	39.2	32.3	36.71	36.63	29.84	28.05	27.59	28.72	43.28	36.71	36.7	32.83	35.53	29.46	33.11	44.58	27.08	34.49	26.49	25.01	24.9
1a1e	27.98	25.39	27.63	38.9	28.28	39.13	37.85	29.84	27.53	16.96	40.41	32.12	38.7	43.17	19.11	36.07	48.18	37.48	31.11	30.58	23.53	35.07	47.61	37.16	35.37	29.39	28.81	20.7	41.66	44.37	31.17	44.33	28.44	32.16	31.96
1a1m	24.92	23.3	35.21	40.67	33.16	48.14	27.17	31.18	33.6	25.06	40.44	33.3	43.84	40.01	21.16	36.38	49.48	35.34	37.26	36.02	25.56	39.52	48.44	36.19	35.51	37.59	21.72	30.75	40.59	49.4	31.92	43.6	31.88	25.49	29.9
1a1n	19.52	18.11	32.82	34.53	27.28	35.61	38.12	26.84	29.98	32.03	29.95	34.65	34.59	33	31.46	39.1	45.34	36.9	35.79	31.99	29.12	28.86	40.04	38.28	34.38	22.38	33.68	32.36	39.71	42.05	28.28	38.11	25.76	32.13	22.79
1a1o	20.16	16.18	32.17	40.15	31.74	36.77	34.73	27.68	28.69	23.01	36.24	40.9	32.49	33.02	28.73	36.29	47.92	31.23	31.4	31.45	30.17	32.53	42.13	40.15	36.07	27.25	29.58	36.53	36.14	47.66	29.72	36.6	25.95	25.15	25.02
1a1x	17.63	17.14	20.49	26.32	14.43	24.02	15.49	18.13	8.09	14.17	16.91	15.98	22.01	17.36	6.52	19.59	23.9	24.98	10.9	2.04	15.95	19.85	26.75	22.8	9.97	15.31	7.73	16.94	23.1	24.16	9.62	26.66	19.4	13.63	19.89
1a22	19.86	19	28.02	37.04	24.02	37.65	29.99	29.89	27.49	27.24	31.32	35.37	33.79	36.97	28.84	35.68	45.25	33.06	34.28	25.51	24.9	34.14	47.09	36.82	36.68	24.86	31.14	29.85	38.2	43.6	28.36	43.84	28.91	20.11	27.27
1a27	24.16	23.41	45.25	54.24	39.99	49.66	29.11	41.95	3.61	35.57	49.32	32.87	46.32	50.23	44.96	45.56	57.34	40.74	43.79	36.53	35.46	39.92	58.05	49.82	33.52	33.65	47.96	40	44.81	61.55	33.94	55.57	38.44	-2.75	28.37
1a28	29.33	23.5	37.51	51.36	34.87	47.88	32.32	43.64	7.89	15.76	41.49	35.69	42.02	42.57	40.56	39	56.11	43.5	29.45	33.29	39.53	35.49	50.69	37.82	21.39	33.42	43.12	33.06	44.71	53.88	41.69	50.71	36.21	-36.27	34.98
1a2b	16.68	17.15	31.01	43.45	36.34	35.69	36.48	28.32	29.44	22.96	28.76	34.16	39.04	33.79	22.55	38.76	35.58	29.93	31.32	30.23	31.07	35.52	40.77	38.82	30.58	26.84	28.04	27.77	36.5	43.56	21.89	41.58	28.12	19.76	26.84
1a2c	22.44	21.86	39.05	46.04	36.9	41.32	42.18	41.28	30.08	34.78	42.6	44.36	41.36	45.13	27.21	46.21	56.27	38.4	41.8	34.06	39.7	38.25	57.23	41.12	45.04	30.52	31.69	41.66	42.59	55.45	46.31	53.44	39.18	44.57	32.79
1a31	21.36	19.13	29.73	47.79	30.89	36.49	32.18	27.35	32.46	32.3	33.31	34.08	39.23	41.64	25.45	34.04	40.54	28.66	31.46	27.1	31.47	34.04	44.37	35.91	27.21	27.92	34	29.09	33.5	45.93	24.5	40.08	29.1	34.11	24.96
1a36	24.84	24.24	18.16	55.33	39.46	45.2	31.21	26.04	41.64	45.91	38.44	34.05	38.42	29.54	21.79	47.54	50.07	34.74	36.22	26.74	32.44	43.02	52.29	37.89	22.28	30.27	24.78	31.35	43.83	43	34.09	52.11	34.91	-1.92	28.22
1a3b	30.68	26.68	33.85	44.99	34.17	49.1	39.55	36.47	38.97	31.05	40.11	40.86	39.49	41.69	29.09	44.84	52.76	41.66	38.38	30.03	32.85	41.04	51.66	44.1	49.08	36.26	30.82	33.12	48.4	49.82	32	48.69	33.93	32.3	30.33
1a3e	29.33	23.51	25.43	37.87	26.16	44.74	38.92	30.26	31.38	29.93	38.27	26.89	38.9	34.6	20.23	35.96	37.46	39.97	37.54	19.92	30.12	36.24	47.38	36.02	29.6	32.07	26.82	30.62	45.66	44.91	26.26	44.79	32.06	22.58	27.13
1a3k	15.64	16.34	21.37	25.05	14.95	27.74	29.08	22.46	12.77	16.07	22.48	21.16	25.28	20.11	13.26	20.49	26.26	25.08	22.8	19.12	25.53	25.52	27.75	26.9	15.59	13.66	19.27	21.33	26.36	32.45	20.4	29.01	21.85	10.21	22.33
1a3n	20.18	18.63	29.59	43.03	27.02	34.59	30.41	33.06	30.33	34.73	32.71	37.66	33.69	37.69	27.31	37.99	47.67	33.49	29.86	30.17	28.02	33.66	46	34.52	44.37	24.59	30.61	38.2	33.88	46.67	31.69	41.14	25.86	27.63	23.68
1a3o	20	19.48	32.48	41.72	29.53	35.15	31.12	29.62	39.72	31.02	38.91	39.76	36.34	33.64	30.11	36.54	46.31	32.01	31.46	35.17	26.29	34.26	41.15	37.35	47.63	21.93	37.04	40.06	35.25	44.17	31.98	42.02	24.92	44.72	27.62
1a3q	18.94	15.69	32.67	44.64	26.08	34.91	33.96	29.78	24.09	27	34.76	36.2	32.98	37.29	28.69	36.37	46.99	30.24	30.73	28.27	31.21	29.6	47.08	36.75	30.1	25.34	29.64	33.51	37.38	49.63	35.75	39.49	25.55	4.61	24.25
1a3s	15.45	12.24	24.13	28.71	15.74	31.19	29.27	19.83	14.67	15.07	23.23	23.65	28.79	29.21	20.8	26.84	28.66	31.53	22.86	26.97	22.54	30	36.05	28.3	21.14	18.41	23.46	27.08	28.31	37.03	16.66	30.68	26.28	8.86	22.41
1a46	30.55	26.95	33.71	47.35	35.76	48.48	36.32	41.24	40.41	30.15	42.53	42.72	42.62	48.37	24.26	48.21	61.12	46.36	36.24	34.73	34.48	41.85	55.57	42.55	41.94	33.18	25.81	36.47	48.12	53.61	40.73	52.03	41.09	31.34	34.97
1a4i	18.71	16.07	31.33	32.96	20.55	33	24.47	21.45	27.8	23.21	31.07	31.09	27.49	34.9	19.23	27.77	40.11	28.86	26.45	24.96	21.93	27.06	38.66	28.66	25.86	20.49	24.26	26.45	31.23	39.3	25.88	37.02	22.58	32.53	24.35
1a4p	21.44	23.25	31.93	37.38	24.67	40.95	30.92	30.46	30.01	28.03	29.38	35.68	36.3	34.56	28.07	36.58	42.41	34.49	30.41	29.8	30.44	33.09	45.82	34.91	37.92	22.18	27.61	33.03	39.03	46.09	32.79	35.03	29.98	32.71	27.35
1a4r	21.82	22.24	31.43	47.3	36.36	43.58	41.68	28.41	40.9	34.09	38.56	43.07	40.48	40.8	22.13	50.19	50.92	35.03	43.16	36.53	39.34	36.96	55.66	40.68	35.28	28.48	27.67	35.32	41.78	50.19	33.68	44	34.48	41.48	30.25
1a4w	28.15	24.46	38.32	49.89	34.78	46.27	37.91	40.54	33.1	40.04	43.66	55.11	42.86	42.33	41.07	43.75	52.56	35.4	36.86	31.86	34.24	36.41	52.39	43.83	48.1	28.25	43.42	34.51	43.39	58.87	40.97	53.09	28.87	42.84	30.01
1a4y	28.07	25.31	36.06	41.27	29.45	44.58	30.65	40.81	28.31	41.14	39.56	45.13	40.38	47.55	29.98	39.72	59.92	42.32	39.96	37.52	37.73	35.08	51.77	46.97	37.75	33.01	36.43	30.32	43.64	50.33	45.1	50.12	33.11	53.46	29.27
1a52	22.27	25.63	33.24	44.07	32.26	40.79	31.73	31.99	30.21	39.75	34.89	37.52	34.89	45.23	27.28	41.89	50.69	35.93	36.08	29.25	31.55	32.06	45.72	38.87	39.06	25.65	27.41	33.81	35.25	46.67	35	43.08	33.03	33.85	25.78
1a5g	21.55	20.47	15.94	35.77	33.19	38.84	37.73	32.63	27.38	23.07	38.81	28.03	34.16	34.09	17.94	35.17	44.06	32.01	30.18	28.59	34.3	33.41	46.33	33.72	27.17	23.5	20.85	27.38	36.02	43.42	29.18	40.44	29.23	28.67	25.54
1a5h	24.38	21.79	35.93	43.84	38.1	40.43	29.57	37.79	33.18	25.35	43.7	41.35	43.55	43.18	26.49	41.14	53.31	40.37	36.23	29.63	31.06	37.3	51.52	41.67	37.44	33.58	20.84	35.19	44.76	48.1	28.77	47.34	37.48	23.46	32.43
1a5y	26.18	23.21	26.46	49.81	35.56	46.83	25.69	29.31	22.31	4.05	39.93	40.76	43.06	24.07	8.27	38.78	57.37	35.74	34.96	24.49	27.38	40.08	51.3	44	30.47	28.68	-0.05	26.42	49.76	39.71	1.55	46.25	36.06	-20.14	31.42
1a61	29.12	26.64	29.89	43.25	29.73	50.18	38.22	35.04	40.01	18.43	41.61	44.95	39.52	46.49	23.97	42.66	58.19	45.34	33.44	29.97	35.12	36.4	55.48	43.35	42.5	34.67	22.74	39.92	48.59	55.15	33.5	49.15	30.43	26.69	34.47
1a6a	28.75	21.51	42.13	44.4	37.21	49.81	27.52	35.73	39.7	41.7	39.61	41.16	39.73	36.88	35.18	39.91	53.35	38.36	39.4	26.1	29.64	36.81	50.63	41.29	38.2	33.25	38.23	37.87	43.69	56.26	27.69	43.33	31.77	32.17	30.33
1a6q	29.3	31.82	27.28	37.44	19.75	47.48	27.95	25.28	21.61	19.15	42.49	20.8	41.98	35.43	19.64	27.44	37.73	43.72	33.64	29.9	25.48	41.18	47.95	28.13	24.29	33.11	23.65	30.41	40.35	39.43	17.34	41.9	29.46	-11.16	25.26
1a6y	19.92	18.59	21.55	25.64	25.35	35.68	16.14	19.73	15.35	11.11	36	23.48	30.78	27.6	16.81	34.85	41.41	24.28	28.6	12.84	25.57	35.66	30.98	28.49	-14.74	23.19	18.78	26.13	43.7	26.7	15.3	38.99	25.46	3.34	25.47
1a7a	26.68	24.24	41.39	49.62	35.94	45.08	43.38	38.59	45.52	28.74	42.66	48.27	42.32	53.57	30.39	46.88	57.86	42.4	36.83	42.03	45.27	38.84	62.08	42.88	42.19	33.85	35.53	41	46.6	61.51	37.81	50.84	38.68	42.41	28.7
1a7c	20.84	17.12	15.17	25.97	13.71	25.39	22.28	19.58	6.55	2.58	20.9	21.01	25.63	10.46	12.35	26.02	33.33	21.94	14.96	22.71	15.89	29.66	28.59	27.7	17.82	24.27	10.38	13.38	36.11	28.5	16.7	28.34	17.44	-44.62	24.4
1a7s	18.59	16.26	25.21	34.89	20.67	31.61	26.66	24.32	21	22.2	29.3	26.6	27.77	30.5	15.39	28.28	32.64	25.57	31.85	22.43	23.11	28.83	38.02	28.59	26.23	17.69	18.41	31.52	33.94	36.51	19.97	37.07	23.39	18.48	25
1a7x	21.68	18.78	23.84	44.64	30.48	39.75	28.72	22.97	25.17	30.04	40.39	31.66	36.96	35.12	24.52	33.04	49.32	37.23	35.32	26.14	26.85	35.75	43.9	37.91	14.28	28.12	24.69	22.85	34.96	43	32.25	40.52	30.41	16.58	27.6
1a81	33.14	26.66	37.16	48	37.52	43.58	26.43	33.48	43.65	41.3	34.36	44.28	38.83	38.02	27.2	42.2	51.68	37.89	36.05	33.42	35.64	37.33	54.27	39.58	39.83	29.72	35.04	34.83	49.09	46.81	32.91	42.39	35.4	39.15	27.53
1a85	23.58	21.33	31.31	29.41	36.12	55.01	18.06	29.52	37.37	18.73	43.32	37.67	41.87	46.37	18.73	44.18	52.35	49.01	22.58	19.48	22.35	42.78	58.29	40.42	37.12	36.44	22.32	25.75	48.77	58.07	31.63	44.93	34.85	3.31	29.51
1a86	21.49	18.97	27.71	37.99	23.38	32.27	25.27	24.59	29.27	20.33	32.7	27.81	32.84	29.89	19.56	31.65	41.87	24.63	30.86	28.14	23.19	31.19	40.57	33.4	30.5	27.91	24.69	24.22	34.79	40.74	27.05	34.21	22.52	15.19	23.23
1a8e	20.07	24.15	18.49	31	21.33	43.64	37.09	26.29	13.17	-14.01	34.61	19.72	34.66	32.3	7.87	29.14	30.96	33.68	25.9	27.08	28.9	30.2	43.85	38.09	6.8	18.6	13.97	3.38	36.48	39.04	17.45	35.48	31.71	15.58	26.24
1a8f	21.02	20.88	4.96	28.96	29.11	47.29	39.72	18.65	-17.8	-96.53	41	32.78	28.17	28.57	9.65	7.45	50.45	38.86	25.51	30.55	30.14	33.61	50.64	26.2	8.09	27.78	22.59	11.94	45.88	40.31	27.76	37.05	32.97	-37.72	28.87
1a8j	23.16	16.54	29.06	34.57	26.56	37.21	26.48	22.08	24.13	22.09	36.93	32.81	33.85	30.23	24.19	31.4	50.76	31.41	28.12	27.63	33.15	33.24	47.21	33.34	22.46	27.86	20.14	33.39	39.58	39.22	21.76	38.41	29.63	-6.47	24.61
1a8m	23.46	23.94	34.66	31.15	27.25	46.72	29.99	28.54	34.28	21.68	35.63	40.59	29.59	41.08	22.22	36.81	45.13	40.1	37.36	26.21	35.31	34.5	60.12	43.99	35.16	26.1	22.4	23.5	41.72	54.31	29.08	44.99	30	10.16	29.37
1a9b	18.68	16.59	28.44	39.57	26.17	40.02	32.69	30.41	25.89	34.04	33.13	34.72	35.09	34.8	27.23	37.04	45.55	30.79	30.85	31.05	33.85	28.36	46.75	35.89	34.19	22.11	33.81	29.18	33.35	43.48	29.06	38.93	25.97	23.97	24.48
1a9e	26.04	22.95	33.72	38.21	32.06	45.01	38.1	33.76	31.63	30.14	33.45	39.57	35.96	40.82	35.58	35.42	47.69	34.49	31.57	30.4	33	34.23	44.65	41.79	36.5	30.17	37.09	39.54	38.04	50.81	34.33	43.14	29.33	28.16	26.33
1a9n	17.89	16.91	24.49	34.84	24.67	36.87	31.34	23.8	29.23	15.81	30.69	27.78	31.12	30.91	20.35	31.88	31.64	29.81	31.7	32.13	36.17	30.65	37.78	36.53	31.17	15.58	23.37	31.78	35.39	40.43	25.91	35.85	25.1	1.9	23.21
1a9u	30.54	28.37	26.1	35.34	31.11	53.32	45.67	34.72	35.04	-42.93	47.25	39.49	42.54	48.05	17.98	33.96	59.33	35.82	30.88	38.91	27.13	40.62	56.29	39.76	31.84	38.11	28.53	29.09	44.15	49.7	38.75	52.98	32.74	-6.17	34.6
1a9w	20.63	20.44	30.92	40.73	29.24	37.48	30.02	27.05	41.4	27.14	32.18	35.69	34.84	34.59	31.12	35.77	46.26	32.42	29.63	26.81	28.95	33.02	42.44	34.44	40.02	22.88	29.62	30.83	41.61	43.6	26.82	46.69	27.52	28.61	23.06
1aa2	16.57	14.49	18.44	26.96	11.4	26.3	7.16	12.74	8.64	16.58	16.19	20.58	25.41	19.15	4.13	15.23	25.5	24.65	22.27	23.47	14.8	26.73	31.85	19.82	10.09	16.79	10.95	16.02	24.1	31.07	4.29	27.87	15.86	18.24	18.84
1aap	21.89	20.39	29.13	40.61	22.04	43.11	34.25	31.06	23.98	26.81	26.31	36.67	32.8	31.03	31.68	28.24	35.54	35.13	31.77	30.34	27.68	31.98	44.64	37.37	34.93	24.66	26.31	37.05	33.7	40.04	20.1	36.45	29.29	31.2	25.28
1aax	25.23	22.82	36.24	50.13	35.34	47.08	26.9	33.75	24.85	22.08	37.55	39.83	41.89	35.01	26.37	45.06	51.64	39.85	41.55	33.12	31.96	40.42	52.02	44.02	36.59	31.49	12.85	34.72	44.17	46	29.34	41.42	38.62	15.79	34.02
1abi	29.54	26.12	32.58	41.69	26.79	43.09	24.56	44.86	18.25	26.54	43.52	27.54	42	37.62	39.3	30.28	46.04	38.18	31.48	25.96	24.58	35.61	50.48	39.97	16.83	31.52	34.76	24.02	40.79	44.26	18.11	40.77	37.22	-29.75	32.76
1abj	16.99	16.26	24.42	36	18.2	33.98	20.48	23.86	18.11	20.55	30.02	29.21	31.55	35.1	23.48	28.23	38.74	24.64	27.17	26.66	20.19	30.47	36.8	27.62	26.95	23.42	27.04	24.65	31.84	36.5	19.25	36.43	23.62	22.17	21.19
1abw	26.98	24.55	27.98	40.28	28.52	37.5	35.75	34.1	38.26	40.37	38.95	34.55	34.6	38.08	25.07	40.38	46.95	37.76	32.53	28.33	29.8	39.46	44.19	37.94	43.92	26.4	27.38	32.31	35.19	45.11	29.55	42.06	25.56	29.43	26.92
1ad0	22.7	19.59	29.34	36.82	26.26	43.37	35.1	32.84	27.78	27.32	31.93	29.99	29.68	34.71	29.94	34.86	47.08	32.67	34.65	32.17	30.73	32.43	47.26	33.94	33	27.21	26.77	36.12	39.06	39.92	32.44	40.88	29.36	36.92	27.11
1ad5	19.85	21.6	31.02	31.1	22.51	35.26	36.78	28.63	28.1	20.51	31.45	28.16	29.67	31.11	23.89	28.46	45.17	30.73	27.97	27.4	25.86	29.96	46.97	32.36	24.68	22.84	28.62	26.09	37.49	40.19	30.58	33.27	27.61	20.16	24.43
1ad6	23.06	17.41	29.28	32.57	22.02	36.56	35.54	26.81	23.03	22.93	29.67	28.34	32.11	27.21	27.48	39.44	36.29	31.76	30.62	34.82	30.83	28.42	37.65	34.31	30.93	20.4	30.05	30.91	35.7	47.94	24.85	35.98	26.73	25.98	27.72
1ad8	21.64	21.22	37.13	47.12	38.68	44.72	39.57	39.93	36.8	20.2	42.13	44.68	40.57	44.07	29.32	44.91	54.16	38.18	37.53	33.21	37.15	38.08	53.93	43.65	44.04	30.47	30.39	39.64	44.3	52.71	33.99	52.17	32.71	44.59	29.07
1ad9	21.32	16.17	28.46	32.69	24.58	38.06	30.76	25.77	30.72	25.22	32.06	27.63	33.02	32.48	19.22	32.28	45.54	30.23	27.78	27.55	27.36	30.92	43.02	33.49	22.47	22.16	23.13	22.02	33.24	39.49	22.9	35.46	26.16	11.07	26.52
1adq	22.85	25.86	43.45	41.62	29.79	44.91	44.09	35.22	-5.3	24.86	36.06	48.67	43.58	43.45	35.67	33.86	56.4	38.66	41.02	37.19	38.21	37.78	55.02	41.86	40.31	28.71	36.73	36.48	45.99	56.58	31.67	43.76	34.41	11.53	28.88
1ads	25.94	21.56	42.61	43.93	40.6	43.41	24.4	40.97	37.88	-20.05	56.93	47.68	49.69	54.84	39.93	48.24	62.32	44.47	35.78	23.04	31.27	39.52	58.32	53.77	54.97	34.34	39.16	43.92	49.39	58.19	35.05	61	34.48	43.79	34.13
1ae8	25.51	26.37	40.9	48.71	25.94	47.5	41.22	34.66	34.53	26.17	39.69	45.17	41.84	45.57	27.76	36.01	48.84	42.54	42.43	32.74	36.17	39.04	50.22	42.58	36.37	35.35	33.79	32.12	45.87	53.77	42.23	47.88	31.5	36.48	30.61
1agb	19.13	18.43	27.33	38.03	24.21	37.1	35.46	30.44	28.69	7.95	33.9	35.67	35.64	36.09	26.58	31.86	45.52	35.96	28.45	30.62	30.84	30.92	43.81	41	37.66	24.82	31.1	28.37	37.86	43.44	28.03	39.95	27.57	19.46	23.03
1agc	23.36	17.96	33.89	43.03	29.99	41.41	36.2	29.04	33.41	30.22	35.43	43.16	33.74	37.76	24.94	35.47	45.66	30.58	31.85	34.84	29.61	29.96	44.06	42.81	35.48	23.2	26.37	35.66	36.11	51.99	29.43	38.98	27.33	32.99	22.72
1agd	20.77	18.46	24.86	37.08	23.44	34.91	36.64	30.7	9.21	12.71	33.61	37.05	35.44	35.56	31.6	32.22	46.95	33.21	34.62	31.67	30.39	30.21	42.32	38.13	24.53	27.86	33.2	29.88	34.41	44.98	28.84	41.64	26.06	12.48	24.03
1age	21.24	20.78	33.73	44.13	29.82	39.04	31.71	30.17	32.19	29.99	34.32	39.82	35.9	38.64	26.88	38.27	46.28	32.25	34.84	31	31.59	33.81	50.26	47.76	33.89	29.17	31	35.14	38.68	51.79	29.45	42.92	25.25	26.16	28.62
1agf	16.12	15.28	30.01	39.78	29.45	34.25	36.76	28.94	25.56	26.82	37.18	31.88	38.01	41.57	31.1	34.09	49.5	28.15	34.17	29.6	25.07	30.55	44.65	36.5	34.12	32.34	32.8	31.87	37.19	48.09	34.58	35.36	25.94	25.07	23.99
1agn	20.65	21.39	33.32	43.44	30.96	40.45	36.34	32.67	40.59	33.13	36.38	42.31	37.5	34.74	31.31	41.57	49.3	36.01	39.25	38.43	37.93	33.43	44.98	42.12	42.65	30.03	32.48	34.41	46.1	50.24	31.07	40.5	30.65	30.65	29.52
1agp	22.1	21.81	29.23	40.04	19.02	41.27	18.23	38.05	22.49	17.84	40.23	36.16	38.65	47.02	17.11	39.05	50.22	38.71	23.59	16.67	29.54	36.82	57.92	42.58	42.29	32.41	22.71	24.47	39.66	49.51	23.78	41.35	27.81	28.35	32.82
1agw	24.69	24.67	33.72	39.77	38.89	52.24	50.28	30.57	29.13	23.09	38.36	34.06	38.43	42.15	4.69	33.54	52.16	36.65	41.51	42.42	41.68	33.56	45.53	46.74	33.83	24.79	1.21	35.36	44.82	40.38	44.31	50.53	30.33	31.1	29.67
1aht	32.44	28.31	32.89	47.35	41.23	46.78	35.42	40.65	38.49	25.25	42.83	45.84	40.72	49.7	19.57	48.81	49.71	39.02	41.37	31.1	32.02	39.11	54.6	42.35	49.46	28.03	34.6	32.27	45.75	49.4	34.76	43.2	33.65	37.45	34.73
1ahw	20.33	21.09	27.92	38.13	23.9	36.65	32.48	29.48	26.38	24.28	34.21	30.66	34.24	38.42	24.78	34.84	44.13	33.33	29.01	28.18	23.22	30.7	41.81	34.32	39.63	22.44	26.36	32.69	36.11	43.91	29.47	39.18	26.84	30.47	25.29
1aie	15.96	11.54	27.59	31.74	17.94	30.44	23.76	23.12	20.39	14.4	30.52	22.17	31.33	26.89	21.96	26.69	30.31	26.45	26.23	24.83	21.83	32.48	39.22	26.97	23.47	23.35	25.11	25.94	29.48	33.45	20.47	37.07	20.71	26.1	23.65
1aii	26.75	20.47	21.68	32.86	23.44	39.3	27.34	15.08	28.68	25.84	24.64	26.55	33.49	31.62	18.29	30.24	31.2	32.91	27.91	20.83	23.38	31.21	40.59	26.38	23.03	25.51	20.77	28.75	39.94	36.84	23.61	41.98	29.8	18.69	25.72
1aiu	25.75	21.53	25.75	31.85	15.94	34.19	20.96	27.01	19.98	14.39	27.13	28.33	25.89	22.11	13.66	33.53	30.12	33.12	23.81	23.68	20.23	33.09	33.32	27.59	19.73	23.77	18.65	26.85	33.8	34.08	16.56	30.66	27.19	14.03	25.58
1aix	24.62	21.07	33.47	49.19	28.98	40.23	44.58	35.71	30.7	28.15	41.28	35.07	39.64	46.81	32.59	39.84	46.75	34.93	33.55	32.75	33.75	31.53	50.77	40.1	42.9	26.9	34.92	34.17	41.58	51.64	36.67	46.35	33.86	32.24	28.85
1aj7	19.58	20.48	32	38.81	32.67	40.75	33.37	29.73	36.32	36.46	38.57	40.26	40	42.22	36.45	36.74	45.42	32.05	34.3	29.37	31.17	35.66	50.76	39	34.05	31.72	38.12	33.83	40.44	46.27	30.36	46.69	27.15	34.06	29.5
1aj9	19.28	16.03	29.73	40.51	26.59	36.23	27.64	25.04	18.48	20.72	33.33	30.27	37.75	31.5	17.79	34.93	40.85	31.51	28.07	23.73	34.96	32.35	44.8	44.18	32.22	19.18	20.5	26.26	38.6	49.88	29.67	42.3	25.32	30.51	25.31
1akj	24.17	24.13	36.91	47.67	37.97	44.18	42.3	34.09	46.23	38.99	37.81	50.93	48.95	45.34	32.64	42.9	57.01	36.28	34.73	31.61	36.37	37.09	57.47	37.29	37.82	31.51	31.71	39.08	38.56	51.71	32.75	54.87	33.11	47.02	27.42
1akz	23.2	19.35	33.99	40.09	33.52	41.35	39.59	31.78	30.14	25.35	36.99	39.72	35.06	32.83	32.43	35.05	39.99	38.35	37.73	33.01	35.71	35.18	41.87	35.57	27.29	22.33	36.2	29.56	38.19	41.77	26.15	43.27	34.62	18.77	30.24
1alu	19.9	14.99	23.01	36.39	22.38	33.36	30.79	20.58	19.14	21.49	33.27	30.9	32.17	32.93	28.69	29.28	37.38	33.54	24.97	28.52	27.68	35.2	42.6	31.19	22.16	27.87	20.35	24.97	40.58	36.75	24.95	33.5	24.45	18.42	25.19
1aly	16.33	15.02	21.49	33.39	23.07	41.63	22.59	17.3	18.54	15.62	27.15	30.72	33.96	25.8	20.07	35.64	33.56	28.03	25.69	20.56	25.59	33.58	37.54	31.93	32.36	23.51	23.45	23.95	38.38	33.01	29.84	38.79	28.15	4.75	27.76
1am4	28.18	25.68	37.84	50.56	36.54	47.19	28.47	41.15	34.36	29.97	41.57	40.12	44.1	47.6	34.12	49.38	51.39	38.09	33.96	30.32	33.06	38.64	51.11	45.39	40.5	30.44	37.05	30.19	49.68	51.21	35.8	45.12	34.34	34.87	36.29
1am6	19.93	18.64	31.81	52.13	37.92	44.13	28.71	35.79	35.37	50.06	40.96	44.65	39.05	44.71	30.86	45.18	53.07	40.32	35.34	28.6	28.55	37.89	51.24	39.61	35.26	32.13	36.07	34.47	40.59	43.85	34.68	44.84	33.04	31.98	26.54
1am9	20.72	18.47	30.82	45.32	34.13	36.98	33	29.04	38.92	35.59	36.95	40.29	37.4	42.22	29.92	32.61	43.36	28.7	34.19	27.05	31.95	33.81	51.02	34.33	30.23	24.46	30.44	30.64	34.95	45.13	34.12	47.18	26.29	34.05	25.18
1an0	23	24.05	33.26	33.82	22.96	44.31	30.12	29.28	30.04	30.67	28.47	29.19	33.08	29.75	32.41	29.66	39.1	33.49	29.95	30.77	25.39	26.29	41.67	31.16	36.75	25.53	27.96	30.67	32.95	40.62	25.3	34.8	28.26	38.64	24.57
1an2	22.04	19.12	26.68	33.39	28.51	35.65	42.82	30.62	24.88	18.85	29.36	28.56	32.47	27.04	30.31	28.28	38.39	28.77	32.72	28.83	30.36	30.44	38.28	37.24	31.83	20.83	31.8	28.34	37.9	39.77	23.19	37.82	23.45	23.42	27.19
1an4	26.86	15.87	24.53	25.12	25.05	51.15	20.89	15.29	21.42	11.44	41.7	34.41	39.62	36.65	5.38	36.18	38.55	32.89	28.66	17.6	21.69	45.13	52.53	24.32	25.42	27.97	-59.19	25.14	48.02	40.29	17.4	41.91	25.64	5.12	35.1
1ang	20.42	16.92	29.58	38.47	21.87	37	24.24	37.12	33.86	31.27	35.08	30.49	39.98	35.82	16.73	35.91	49.44	31.43	28.18	32.61	26.15	33.02	40.88	30.78	27.69	26.36	21.22	26.84	40.66	41.3	31.17	42.56	25.97	25.9	25.86
1anw	20.09	18.75	35.37	36.64	31.57	37.39	34.47	30.85	28.5	22.42	35.61	33.88	37.4	35.86	31.11	40.4	47.84	39.5	34.99	33.99	36.34	33.9	45.34	41.51	22.56	25.46	33.42	40.35	38.23	42.82	30.36	40.32	34.91	24.27	25.94
1anx	20.86	18.69	31.26	39.42	25.95	39.08	32.04	27.29	28.99	32.15	31.65	33.58	31.01	30.67	16.74	30.73	42.61	33.08	28.33	30.94	29.51	32.45	45.45	37.39	27.22	28.9	23.7	27.66	32.91	42.89	22.66	42.15	28.86	42.83	22.43
1ao3	23.31	20.08	37.55	47.79	38.08	41.02	22.76	33.32	42.72	35.73	40.48	46.44	36.46	44.94	27.88	45.16	53.06	36.91	35.6	26.45	29.59	37.48	55.66	43.24	42.77	35.07	30.5	34.17	43.88	54.02	40.83	45.63	31.24	48.7	28.51
1ao6	23.49	23.18	33.63	41.87	34.82	43.56	37.13	33.13	35.08	29.57	38.11	40.39	35.02	43.69	40.33	47.94	51.82	38.75	32.71	34.18	32.19	33.66	47.06	40.44	42.31	28.32	33.93	33.55	41.92	52.47	40.72	43.38	32.92	27.64	27.67
1ao7	22.12	22.24	32.48	52.74	40.58	40.37	35.57	32.57	30.27	44.67	42.61	46.17	44.19	48.1	34.67	46.46	50.66	31.31	33.52	30.08	32.28	34.73	50.32	43.42	39.25	31.93	35.81	38.69	40.37	58.67	31.48	43.25	31.78	33.81	29.58
1aoa	15.85	13.49	37.51	42	31.92	36.57	25.8	30.06	44.17	28.81	36.64	37.2	33.24	38.28	25.73	37.5	42.25	31.04	31.52	27.11	28.02	29.75	44.27	38.04	34.22	23.56	28.94	36.9	34.09	43.98	30.27	39.81	27.65	20.63	24.67
1aos	27.59	21.36	33.3	35.31	23.08	47.6	37.95	27.52	32.64	32.48	31.13	36.43	33.56	33.24	23.78	30.17	45.33	36.52	37.12	33.84	37.72	31.58	42.96	32.83	36.18	32.12	30.49	36.08	39.14	43.51	29.55	41.71	33.81	26.71	26.3
1aox	18.35	17.55	24.92	31.59	23.57	35.79	31.34	23.5	28.07	20.37	31.07	30.2	30.11	30.99	25.57	31.74	44.72	33.24	31.86	29.1	27.31	28.95	41.42	34.3	30.66	21.41	28.53	28.45	29.98	36.78	30.48	40.56	25.35	17.09	23.19
1ap5	19.68	16.14	32.76	34.92	28.05	34.11	37.87	29.09	20.58	28.93	39.07	26.04	30.04	26.36	30.4	30.18	34.25	26.94	29.61	28.76	29.57	28.39	37.12	35.69	27.93	21.1	28.75	31.23	38.17	39.25	23.04	36.17	24.25	20.07	24.44
1ap6	17.4	13.19	28.19	31.47	26.17	31.37	28.98	22.21	22.23	23.32	27.16	30.12	31.09	30.13	23.54	27.58	37.8	28.32	29.38	27.59	26.7	27.41	35.56	27.01	24.36	15.74	26.88	26.48	32.67	35.47	19.85	33.2	24.07	21.49	23.87
1apy	21.41	21.08	27.19	43.16	25.54	40.97	31.96	25.74	27.85	23.45	35.44	37.9	39.07	40.43	18.02	32.74	44.19	32.45	29.29	29.08	24.84	35.71	43.34	40.38	36.64	29.23	23.36	30.87	39.64	46.98	32.6	44.23	26.22	24.84	27.53
1apz	18.36	17.8	28.83	41.56	27.86	40.59	36.35	27.23	32.05	27.2	38.73	36.4	38.08	41.95	27.83	38.2	44.02	34.92	30.94	33.54	32.03	37.19	50.4	40.88	32.64	27.63	27.24	32.9	35.3	50.18	30.18	42.76	29.33	24.63	27.36
1aq1	22.51	20.21	32.15	45.15	35.77	42.37	35.84	34.59	34.82	38.62	35.04	43.95	36.69	35.2	26.91	37.94	50.62	36.25	34.7	29.51	35.75	33.01	49.88	39.46	31.98	32.2	31.71	26.21	35.86	46.81	33.37	43.46	28.92	35.79	27.29
1aqd	22.86	17.84	32.45	40.19	29.16	37.11	32.53	27.56	41.52	36.47	31.84	34.59	32.28	34.46	24.77	32.82	43.24	29.13	28.42	32.24	27.73	31.47	40.62	36.18	38.61	23.45	29.44	33.21	33.41	44.93	31.38	39.19	26.27	35.19	24.47
1aqk	17.61	15.57	25.45	37.85	21.24	34.65	27.02	23.44	32.09	24.54	34.48	37.85	29.14	35.02	20.25	31.85	38.42	27.53	28.85	24.93	27.77	27.75	40.88	33.71	30.14	24.78	24.49	30.26	30.48	41.83	26.59	38.62	23.64	30.59	20.68
1aqv	20.88	18.34	35.83	43.11	31.13	34.5	36.81	32.27	31.11	26.79	34.82	34.66	34.7	35.33	29.03	33.27	49.89	30.24	33.49	32.66	29.07	31.89	43.3	45.26	38.87	23.3	36.61	31.39	38.67	43.49	25.36	43.8	26.82	27.13	23.74
1aqw	20.9	17.17	21.61	42.82	35.9	40.61	29.58	25.15	30.62	33.49	36.74	38.31	36.26	33.94	20.22	39.58	51.71	32.75	34.64	26.9	34.35	32.81	45.02	35.77	27.35	23.78	23.94	29.11	37.42	44.77	35.89	41.25	27.56	21.53	24.31
1aqx	31.03	24.79	32.12	49.09	36.49	41.17	38.33	32.11	39.16	37.5	42.53	42.75	39.99	43.08	28.48	42.71	53.34	40.61	38.58	41.08	36.13	38.27	56.47	48.21	36.29	33.46	30.64	37.67	46.03	55.03	39.91	46.12	35.82	41.93	28.5
1ar2	16.57	16.33	15.81	27.79	17.94	24.54	23.33	20.33	15.01	12.77	18.92	16.4	26.17	16.33	12.93	20.02	24.96	26.01	19.93	19.12	18.83	23.37	30.12	22.96	21.21	12.7	14.18	18.12	27.9	31.22	-3.85	29.53	18.07	9.16	16.87
1as4	18.4	17.7	29.97	33.01	21.58	33.94	27.32	27.3	24.93	27.85	30.87	31.05	29.84	31.42	24.02	32.88	42.87	29.63	27.87	22.11	23.24	25.89	40.34	31.15	25.65	18.1	26.18	29.57	32.49	34.6	24.12	37.86	22.54	17.06	22.88
1ath	19.36	17.67	34.12	52.78	40.09	39.49	42.02	31.64	23.7	42.14	38.81	47.59	37.68	42.01	30.75	39.02	50.68	35.66	37.61	34.08	34.31	39.19	49.01	42.65	36.38	28.97	33.41	40.64	38.74	50.29	32.71	46.49	31.87	34.61	26.84
1atk	29.66	28.13	19.96	16.94	7.28	41.03	18.34	9.97	4.07	8.1	40.22	9.35	20.1	7.63	5.75	-60.26	24.38	2.37	5.83	-95.01	14.76	37.94	30.43	21.74	-96.51	15.01	9.92	20.2	24.23	21.33	11.62	-17	31.67	-57.07	32.81
1atu	19.64	17.28	25.83	27.68	23.84	41.38	33.56	26.25	23.04	21.4	25.13	30.83	28.91	25.12	19.6	40.79	29.12	33.46	31.91	30.24	27.33	31.59	44.37	36.56	23.11	18.42	21.36	26.05	29.01	40.07	25.11	37.79	25.57	20.22	25.52
1atz	22.69	20.7	37.03	37.21	26.86	41.17	40.27	33.63	33.61	29.33	37.76	42.24	41.9	41.37	31.92	39.3	47.78	39.28	36.23	33.21	37.15	39.15	54.98	41.08	27.81	32.53	38.41	33.33	43.17	49.7	36.24	44.17	31.05	37.52	32.16
1au0	22.44	18.32	-107.11	-21.86	-87.92	34.61	-137.24	-31.06	-123.47	-49.07	9.93	-0.5	21.52	-22.62	-287.71	-45	-7.65	-3.77	-99.87	-146.65	-51.26	30.04	12.99	-41.26	-78.19	10.77	-254.29	-170.58	33.24	-39.54	-25.05	-3.11	24.86	-215.91	25.6
1au1	26.03	24.2	23.16	44.78	35.64	39.82	22.24	25.98	31	23.97	41.12	36	36.78	31.42	17.38	41.95	47.26	32.76	32.8	29	32.86	35.68	53.63	41.54	27.07	25.36	23.72	26.76	43.04	51.24	22.88	40.24	30.75	7.14	28.45
1au2	27.31	25.87	-67.69	-12.92	-17.1	29.11	-121.41	-13.03	-2	-26.96	13.95	-8.53	25.58	10.55	-130.29	-42.36	17.75	16.64	-57.26	-93.04	-52.37	39.54	34.75	-6.46	-92.06	13.09	-127.51	-146.79	42.37	15.65	-68.24	23.24	16.62	-155.4	30.48
1au3	21.21	22.16	30.02	40.23	27.58	34.25	41.53	33.33	26.34	19.18	33.59	27.63	34.56	28.6	25.06	34.1	41.62	31.22	33.88	32.46	30.74	33.37	42.11	35.57	25.94	25.93	31.34	34.73	33.41	42.46	27.99	40.14	25.9	-44.26	26.53
1au4	26.12	23.29	-117.77	-32.25	-63.5	24.47	-133.23	-24.27	-13.12	-145.19	1.74	-77.71	22.05	-8.01	-240.15	-32.31	-7.98	0.73	-75.41	-77.3	-97.06	30.69	16.2	-42.51	-147.31	13.95	-233.22	-190.68	24.97	-41.52	-105.65	9.83	28.49	-136.9	35.58
1au8	24.02	21.14	-35.47	38.59	12.76	31.6	-151.06	-13.04	16.92	-24.75	29.05	10.34	26.13	12.02	-85.48	23.94	2.73	27.65	-10.38	-40.66	-34.55	36.36	35.56	6.86	-43.95	25.94	-42.25	-44.74	39	28.51	9.25	17.38	30.34	-50.29	31.8
1auc	11.81	10.52	22.95	26.82	16.77	30.04	25.51	19.96	12.85	10.07	24.57	20.19	25.62	20.13	15.73	21.94	25.72	20.29	19.81	18.62	18.79	20.9	29.97	24.81	18.24	19.57	22.24	18.75	24.43	29.33	18.24	30.3	19.44	5.44	19.72
1aue	18.56	18.9	25.41	30.67	28.67	41.07	33.63	18.68	26.84	22.62	34.4	30.01	34.27	31.6	23.19	33.92	44.1	33.61	31.94	32.04	29.7	37.99	50.06	33.99	24.24	26.15	23.98	30.43	41.46	47.38	28.15	41.25	31.58	16.7	29.88
1aui	20.75	18.26	34.09	35.81	25.75	44.14	28.63	30.97	31.75	23.58	37.16	32.68	36.16	42.25	25.65	29.17	37.71	31.27	31.57	24.77	31.26	34.54	45.47	36.51	33.94	28.12	29.5	28.54	38.6	45.62	23.13	41.72	31.65	29.08	26.33
1auk	24.22	21.16	24.86	37.89	21.91	39.89	26.03	26.48	19.77	22.77	39.08	27.31	35.54	32.6	21.85	28.57	41.59	33.64	25.13	27.5	24.01	33.63	42.71	36.74	25.58	24.67	24.08	25.61	36.19	39.2	22.66	39.29	27.51	26.66	30.79
1auq	19.25	19.5	26.39	32.17	24.42	35.45	31.15	25.72	25.67	22.23	24.28	31.16	31.8	23.66	24.16	29.53	34.97	30.72	31.63	30.52	28.77	29.59	40.73	35.11	26.52	21.98	26.68	28.28	34.11	34.33	22.19	39.07	26.79	23.91	23.59
1av5	19.41	18.07	22.78	32	28.52	36.35	25.7	23.03	18.95	24.22	30.06	31.2	32.51	34.97	22.17	28.84	36.85	29.39	28.16	21.01	28.93	35.12	48.56	34.25	23.85	30.58	20.4	26.85	37.94	46.27	20.84	44.35	31	15.16	23.52
1avf	21.65	19.69	38.88	45.65	30.85	43.48	41.76	35.14	39.8	44.34	36.26	44.02	38.33	41.13	41.04	38.34	54.85	38.61	43.88	39.54	35.76	35.03	49.37	47.43	38.98	29.03	38.06	43.57	38.5	54.06	33.31	42.61	30.97	44.61	26.69
1avh	24.21	21.61	33.07	37.67	34.27	47.22	34.81	31.34	26.6	23.68	37.06	35.63	35.02	33.95	28.24	36.77	46.24	37.06	40.75	32.39	37.26	36.99	42.56	36.33	29.76	29.08	25.94	39.59	42.71	48.42	30.78	41.27	36.49	24.58	33.25
1avn	20.54	19.89	25.34	42.8	32.34	37.66	23.98	30.02	25	28.95	36.27	37.93	34.51	39.04	26.34	32.8	41.93	28.31	34	27.08	29.78	33.68	45.58	40.9	22.02	26.45	31.28	28.8	38.22	43.28	17.35	39.71	29.92	25.59	24.87
1avo	27.55	26.63	30.44	41.1	32.75	43.79	38.16	34.77	20.96	35.63	35.2	43.35	34.87	38.64	22.29	36.6	45.29	40.67	39.28	34.19	35.33	34.68	48.25	35.18	40.28	31.73	28.13	31.96	43.87	47.82	29.93	42.82	33.69	23.74	32.09
1avr	23.57	24.4	32.19	39.08	28.76	45.71	39.24	32.86	25.71	29.83	38.11	34.88	36.16	31.32	20.68	40.58	49.03	33.74	38.49	34.29	35.87	36.43	49.02	31.86	24.77	32.2	34.14	39.09	46.34	38.4	36.34	37.86	35.33	28.95	30.78
1avz	19.89	17.72	28.87	34.51	20.99	37.03	32.02	28.97	29.82	25.88	33.78	32.43	31.36	30.53	26.39	35.11	35.17	33.17	33.7	31.56	28.62	29.81	40.64	37	30.58	23.85	28.25	27.34	39.02	38.43	24.71	36.03	29.79	18.87	27.26
1awb	22.46	24.32	40.43	45.56	33.87	44.04	39.71	35.78	8.66	50.27	38.26	42.03	37.76	38.26	36	37.72	55.61	39.19	41.7	39.94	37.73	39.62	48.19	41.45	40.3	32.33	39.14	41.34	42.04	48.16	32.08	45.17	34.46	20.63	26.64
1awf	27.9	26.97	48.67	49.98	35.25	46.99	46.68	41.84	22.54	41.35	43.74	56.7	43.09	50.6	31.71	43.19	55.49	42.36	42.19	38.45	41.86	39.51	56.48	46.54	41.4	29.13	39.96	39.97	47.19	60.6	45.2	46.18	33.29	28.8	34.99
1awh	26.14	21.18	38	44.34	34.01	47.13	37.94	38.24	43.12	35.47	37.08	45.85	42.65	39.79	38.65	44.65	56.61	40.14	37.67	36.24	33.99	35.24	50.28	39.68	48.57	35.28	38.48	40.72	41.88	51.67	38.93	49.97	31.78	53.37	30.72
1awi	15.87	13.39	26.39	29.47	18.16	29.44	26.85	22.55	21.31	22.05	29.22	30.22	28.91	30.98	20.2	28.32	40.64	26.87	22.99	26.15	25.44	24.22	43.1	29.51	24.91	19.25	27.81	28	27.1	38.06	24.9	31.59	22.34	16.75	19.65
1awq	24.73	16.53	24.41	34.74	18	37.09	29.53	19.25	16.58	19.16	22.75	22.09	26.94	26.55	20.32	20.05	36.8	34.1	28.08	27.64	24.07	31.35	45.9	31.49	21.47	21.42	19.44	22.76	37.18	37.46	15.98	33.72	31.34	27.08	24.13
1awr	22.95	22.21	37.81	37.89	24.82	38.88	43.99	30.76	27.37	25.76	29.75	33.34	30.25	28.86	24.38	33.47	38.2	36.72	36.01	35.32	28.79	33	38.71	34.2	23.83	25.09	28.93	30.97	37.57	37.78	24.87	39.88	30.43	23.72	25.54
1aws	7.62	11.67	-97.26	-25.84	-43.18	19.56	-132.8	-70.64	3.88	-11.26	6.7	1.31	-12.59	-62.55	-10.36	-96.76	12.35	-6.27	9.94	7.42	0.97	17.91	8.85	15.39	0.92	-9.83	-169.03	6.55	16.11	10.16	0.59	-35.3	8.47	-212.12	6.18
1awt	16.95	14.37	30.01	33.23	23.22	29.72	25.43	24.76	19.58	21.25	31.71	32.33	28.25	33.47	26.32	29.56	37.18	30.17	29.28	23.5	25.84	27.45	41.39	30.19	28.29	21.57	30.88	33.23	31.21	39.08	23.02	34.99	21.75	29.71	20.52
1awu	18.29	14.42	24.49	32.25	22.9	33.66	24.5	20.01	16.4	15.37	25.4	23.56	24.93	27.25	19.28	22.02	33.77	25.67	24.43	22.28	21.38	25.24	37.6	26.74	25.48	16.7	22.1	24.34	31.63	32.9	27.2	32.25	25.88	13.08	22.71
1awv	19.47	15.53	28.45	35.71	26.83	34.89	42.86	22.86	22.69	22.45	27.54	31.5	29.09	31.27	26.19	31.62	40.32	29.94	28.18	36.08	29.83	27.01	40.19	34.27	23.89	25.08	28.15	33.01	32.34	38.3	27.81	38.4	25.32	18.38	24.44
1ax8	20.89	17.97	22.12	25.62	11.72	37.32	19.79	18.82	17.49	19.65	23.16	20.47	27.62	18.37	19.05	26.91	31.75	29.47	25.48	19.64	20.81	27.54	35.71	22.01	20.04	18.39	17	27.97	30.99	28.17	15.66	29.59	26.16	8.85	22.97
1axc	25.9	20.92	25.09	32.79	18.2	36.87	27.62	23.84	22.88	34.96	26.66	27.79	29.8	27.99	17.68	26.76	41.87	25.3	29.16	25.33	26.02	28.27	39.57	27.96	22.37	22.15	21.31	32.56	30.9	37.71	20.02	34.07	23.66	26.04	21.65
1axi	32.47	22.67	-45.48	14.83	-40.36	33.87	-43.73	-8.84	-50.63	-52.81	12.58	-4.23	11.22	-10.12	-179.97	-43.69	18.45	20.57	-15.91	-6.21	-18.61	25.29	30.52	-24.82	-76.84	12.51	-143	-60.88	28.4	-14.93	-24.54	19.57	25.2	-139.83	29.43
1axn	20.9	20.3	29.88	42.63	33.82	38.33	34.1	27.47	33.96	25.33	37.43	36.89	35.54	38.88	29.49	43.57	55	38.54	33.89	33.16	34.36	37.18	43.55	41.83	34.87	27.71	30.83	34.27	39.44	43.98	26.87	47.7	31.68	33.63	29.61
1axs	21.69	18.92	30.98	44.72	27.6	40.7	30.42	27.08	27.3	28.59	37.72	32.99	33.84	36.55	28.65	33.64	44.24	31.66	27.58	27.92	30.75	33.05	47.65	40.01	34.24	26.65	30.37	33.35	34.26	45.84	27.68	38.55	24.47	33.97	23.09
1ay6	26.2	27.23	-29.62	30.31	3.67	46.42	-129.56	11.86	10.28	-10.18	36.5	29.94	32.35	30.3	-101.51	21.41	45.3	42.89	23.95	-31.26	13.36	47.23	48.28	33.38	21.89	29.71	-68.73	-135.82	48.25	37.58	29.39	43.73	24.97	2.34	33.24
1aye	20.34	18.29	19.34	40.99	25.92	39.68	38.36	25.17	24.26	28.9	32.2	38.9	32.23	33.55	2.93	29.2	41.29	32.08	32.04	30.1	38.78	31.29	43.03	36.16	16.42	22.75	9.01	24.04	36.46	48.21	34.98	36.76	28.93	23.41	23.93
1ayp	24.86	23.06	39.83	46.09	38.12	45.73	39.51	37.1	39.81	36.2	45.65	43.37	43.75	48.18	27.03	47.98	57.16	38.72	38.63	27.56	38.33	39.29	59.63	44.7	41.08	32.62	45.13	32.43	45.67	53.06	40.82	53.31	37.3	22.38	33.12
1ayu	29.78	25.58	-58.02	-21.68	-35.31	24.89	-116.44	-17.22	-39.52	-32.2	18.36	-9.46	19.8	-24.95	-274.7	-12.16	18.53	1.37	-34.16	-83.67	-56.07	25.66	22.86	-42.79	-91.93	18.27	-164.81	-106.61	24.99	-47.97	-95.93	3.71	31.37	-177.64	31.44
1ayv	28.19	22.97	-116.13	5.82	-59.02	21.52	-162.44	-14.57	-110.12	-55.86	-0.26	-3.4	21.72	-31.25	-267.18	-29.53	11.72	-3.7	-64.13	-114.96	-64.53	28.52	24.23	-26.55	-160.74	12.35	-241.69	-128.56	25.39	-53.97	-12.74	-5.01	31.23	-181.59	30.62
1ayw	18.99	18.85	22.65	29.89	13.88	37.12	26.12	25.04	22.97	18.13	20.15	27.59	23.76	12.91	16.25	26.3	29.13	26.77	24.52	27.44	22.17	26.99	39.83	27.88	17.71	20.97	16.98	26.8	33.4	24.4	17.54	26.14	22.61	-125.11	22.77
1az1	29.2	22.33	28.36	40.47	32.72	46.64	35.6	41.58	28.3	31.14	51.76	29.37	45.53	44.32	32.85	37.88	57.27	40.47	34.62	35.61	36.82	38.49	55.92	56.63	27.35	33	36.75	36.67	49.29	69.11	34.87	49.96	33.7	17.73	33.32
1az2	23.47	22.1	37.67	42.09	35.03	41.03	20.74	44.15	31.91	6.46	50.84	39.3	47.16	49.53	37.79	35.92	54.14	46.02	31.8	38.4	38.19	42.75	54.2	55.84	20.26	32.65	39.69	27.84	47.76	60.02	33.07	53.72	32.92	-8.22	31.83
1azm	20.71	16.5	34.97	33.01	19.54	39.46	21.19	28.88	23.73	16.86	35.07	28.89	32.39	30.77	26.09	26.6	39.17	33.74	30.27	24.01	26.72	29.66	37.85	32.39	25.48	22.02	30.85	28.44	34.05	38.33	26.79	41.55	32.39	15.67	24.05
1azx	24.07	28.32	41.81	44.64	38.53	46.05	40.97	38.5	43.91	41.43	44.96	46.54	42.36	39.45	31.47	44.96	52.51	44.97	43.35	38.63	37.82	37.96	56.03	45.62	46.76	29.76	34.58	46.85	45.85	57.73	40.04	48.09	34.69	41.53	29.12
1b08	19.52	19.85	13.34	43.44	20.05	38.9	23.11	30.81	15.2	40.28	39.81	1.94	34.65	41.63	17.92	34.29	52.83	40.67	28.02	28.11	23.02	31.11	42.92	34.61	25.76	28.66	18.42	33.88	36.21	45.39	22.15	45.71	31.49	28.94	25.41
1b09	24.23	21.15	36.06	40.42	27.06	40.82	25.81	32.79	36.47	33.61	36.7	37.41	30.43	29.57	22.58	39.42	42.57	35.69	33.92	29.78	28.95	32.32	41.55	32.36	37	23.97	24.41	28.11	35.88	40.18	30.78	42.18	28.48	25.57	27.42
1b0f	19.05	15.78	22.82	38.36	17.59	50.18	20.09	16.31	5.99	21.41	31.2	20.74	28.57	18.98	10.78	35.3	30.06	25.47	25.11	17.75	24.42	39.81	53.41	33.5	15.62	26.52	17.11	12.13	42.8	45.93	17.12	32.38	26.27	-42.72	29.33
1b0g	22.31	20.25	31.54	38.91	27.4	37.77	37.04	29.92	29.85	30.55	33.9	40.95	32.81	35.69	36.25	30.87	38.8	30.53	36.68	32.61	30.43	30.73	45.39	41.88	36.17	27.76	36.24	31.78	36.43	45.7	31.23	42.84	28.42	36.59	23.08
1b0r	23.05	20.32	34.54	45.2	34.5	42.79	34.77	34.03	38.83	36.82	37.8	42.54	43.49	36.89	31.74	38.68	47.08	32.38	32.31	29.29	32.31	31.73	46.74	41.95	34.67	27.32	31.28	31.85	38.33	49.61	28.7	43.62	29.3	34.92	26.64
1b0w	16.15	15.87	20.77	31.99	19.14	28.32	24.79	24.86	18.61	11.1	28.53	27.47	30.92	28.58	15.83	26.86	33.87	23.26	23.96	19.21	22.39	30.73	33.29	28.81	27.13	19.29	18.54	26.35	30.5	33.09	18.99	34.31	19.81	17.5	20.99
1b1c	22.51	23.14	26.01	45.45	39.77	46.36	24.32	27.01	31.98	38.58	35.82	44.17	43.45	37.63	18.68	40.31	38.87	38.44	41.39	29.22	37.67	33.59	48.88	36.85	30.82	35.04	18.59	33.74	42.33	44.77	23.97	46.47	34.14	23.37	27.26
1b1e	18.76	16.46	24.41	37.66	20.85	31.74	30.95	22.05	24.36	18.77	26.73	20.04	28.5	22.36	15.87	27.23	37.42	25.4	27.09	24.94	19.22	28.74	40.59	30.26	21.38	18.24	17.29	25.5	31.57	35.54	18.5	31.82	27.51	3.18	23.38
1b1i	17.95	18.57	30.98	36.42	30.28	36.75	31.57	31.34	34.37	23.95	36.25	36.53	39.71	34.43	23.23	40.19	42.76	33.68	33.13	31.37	33.9	31.82	47.14	38.08	31.08	25.16	25.37	37.55	38.1	43.67	34.65	42.51	26.57	23.5	24.33
1b1j	21.75	20.7	30.53	41.24	31.31	39.07	42.68	34.07	38.43	25.8	26.37	36.38	34.72	33.03	25.84	39.91	41.19	40.09	33.08	39.98	37.62	34.27	41.16	39.21	28.61	24.79	29.19	34.11	44.36	38.77	29.52	40.66	32.79	20.21	30.27
1b2w	24.66	22.49	37.99	43.21	37.33	44.87	6.99	37.23	36.45	45.17	42.6	41.42	36.31	40.86	28.07	42.4	51.3	41.7	39.73	21.64	33.57	37.2	55.12	41.75	33.27	31.12	33.54	38.92	49.21	51.83	35.93	49.61	33.46	17.93	31.72
1b2y	25.63	22.66	30.96	40.3	30.53	42.03	26.61	31.92	34.66	34.33	40.11	37.02	38.38	38.13	28.18	39.99	48.71	39.11	33.88	37.97	28.24	36.98	43.52	33.11	32.27	28.74	33.16	33.41	37.65	43.15	24.97	39.61	27.92	32.13	27.78
1b34	16.01	16.36	25.31	29.75	21.15	33.59	31.14	29.07	20.1	15.12	27.88	27.78	28.86	27.13	21.97	27.72	35.34	27.4	26.67	25.05	28.18	27.31	37.01	30.43	26.45	22.23	26.89	26.89	30.51	36.32	16.95	34.48	23.51	24.7	23.11
1b38	29.75	28.64	39.66	42.11	39.33	49.63	17.4	34.14	40.09	34.96	43.31	44.99	41.17	46.7	37.31	43.03	54.4	38.67	39.42	31.13	37.14	43.59	51.57	42.58	37.48	26.52	36.5	27.91	42.45	52.17	35.87	46.23	37.18	20.93	29.55
1b39	20.01	19.2	32.76	46.05	34.11	39.74	11.7	34.96	44.9	40	35.28	50.11	38.08	40.04	31.6	43	48.81	36.42	29.76	30.38	34.11	35.73	46.24	42.59	37.2	25.57	35.83	32.99	37.76	53.49	35.33	46.95	29.32	28.86	25.88
1b3d	21.54	20.99	34.24	52.37	31.88	46.56	36.36	35.74	37.26	20.56	47.3	47.26	43.21	45.5	34.15	39.85	59.45	36.16	37.18	35.72	36.62	37.09	53.22	42.55	23.41	33.79	37.72	35.61	44.97	52.51	40.94	52.19	30.21	19.2	29.85
1b3e	19.19	18.43	26.84	31.87	24.1	34.48	31.09	28.68	22.26	21.39	37.76	29.35	34.21	26.9	23.46	31.75	36.89	27.09	26.49	24.66	28.56	35.49	48.18	35.23	31.25	28.39	24.71	28.34	34.53	41.34	25.39	40.52	23.91	-86.04	28.78
1b3k	27.95	24.51	36.41	42.5	31.09	46.39	40.11	37.81	33.96	37.21	40.45	43.55	44.93	45.03	32.82	43.63	56.2	39.74	37.42	34.49	33.87	41.97	53.77	48.43	35.6	39.1	34.78	37.72	42.96	54.39	31.41	45.63	34.03	34.44	29.25
1b3o	28.06	24.37	38.94	42.51	30.19	42.89	41.28	36.86	43.11	39.21	40.37	45.22	43.74	48.48	35.56	42.69	51.86	43.87	38.08	36.56	36.04	38.61	55.56	40.68	49.55	40.93	35.24	45.93	43.27	55.02	41.54	42.58	33.6	36.94	29.81
1b3u	27.92	24.42	27.96	42.86	31.06	39.41	32.74	31.98	31.86	35.24	38.03	31.46	35.8	37.12	23.83	36.9	43.21	41.92	33.38	29.89	32.41	35.35	49.41	33.5	36.72	30.97	26.99	30.08	40.03	44.37	27.94	46.14	32.81	32.61	25.6
1b41	30.81	22.64	22.26	38.11	47.68	48.71	45.3	37.42	32.29	28.29	42.35	50.05	45.81	40.34	17.52	59.29	55.13	42.53	44.15	41.85	51.16	41.9	57.25	47.1	27.84	36.76	-2.53	38.47	47.93	55.98	28.16	62.45	38.9	32.05	33.01
1b47	24.3	18.02	32.78	38.25	25.58	41.12	36.01	27.74	36.68	27.84	33.22	30.15	32.6	32.11	29.5	34.73	50.27	31.96	36.72	29.22	29.51	34.75	51.2	36.47	32.42	23.76	28.23	37.66	38.37	41.64	26.2	37.23	29.01	32.2	27.71
1b4f	28.76	26.35	23.1	34.99	19.62	41.71	28.17	22.45	21.68	14.86	27.97	26.57	33.78	25.72	13.78	33.84	36.78	22.58	28.46	27.2	23.37	31.45	38.09	27.84	24.48	24.33	-8.81	26.23	28.36	33.94	24.04	35.02	28.97	16.41	28.58
1b4j	20.51	16.99	24.45	40.35	32.66	36.96	20.04	32.99	33.52	22.06	40.96	32.86	37.03	35.83	16.36	41.5	44.49	34.34	41.06	21.65	27.13	31.39	41.65	36.5	2.92	21.38	16.48	21.78	39.44	47.26	27.77	41.4	26.27	27.81	24.92
1b55	20.54	16.22	35.37	35.92	25.94	41.5	32.85	29.88	27.54	21.77	26.81	34.36	35.79	30.36	32.43	35.88	43.72	36.12	33.11	32.89	34.13	31.62	39.49	39.69	22.89	22.9	38.42	44.38	36.13	44.61	24.78	36.9	30.25	22.97	26.14
1b56	18.55	18.66	37.05	42.82	26.84	37.13	37.7	37.89	30.1	21.63	37.29	37.3	32.47	37.66	30.99	31.57	40.46	37.63	34.39	36.23	28.71	33.84	46.52	41.94	36.87	26.35	29.74	38.26	36.51	46.87	26.26	42.56	29.85	14.86	28.39
1b59	25.86	26.12	35.36	41.77	44.29	44.01	31.48	37.15	21.09	40.27	42.99	45.53	41.08	41.95	28.45	45.21	53.88	43.39	43.57	32.93	42.01	37.79	50.44	46.65	41.54	27.65	30.09	51.15	45.65	57.8	30.24	47.85	34.51	39.8	30.26
1b5g	17.65	16.51	31.56	36.71	37.07	38.94	34.25	27.64	29.2	27.77	33.28	41.73	36.77	32.39	25.84	36.9	43.58	30.51	32.18	28.22	35.06	32.56	44.24	35.06	30.9	27.57	25.31	36.09	37.47	43.82	32.36	42.81	30.45	25.33	24.98
1b5u	19.58	14.07	34.22	35.87	22.91	35.11	33.6	34.34	27.38	21.27	28.23	35.17	33.22	33.64	24.58	31.42	44.49	33.72	31.38	33.47	31.04	28.77	37.32	31.33	28.95	21.17	26.62	34.44	32.63	32.54	26.29	33.91	25.92	30.47	28.56
1b5v	19.76	19.56	39.03	36.1	23.51	35.09	30.58	30.81	22.07	22.24	30.62	34.71	31.52	30.13	24.76	29.03	36.21	31.69	29.11	30.83	31.3	28.01	43.75	28.97	29.57	24.05	27.64	31.08	34.46	32.94	25.71	36.9	28.59	20.75	31
1b5w	19.77	17.42	33.84	31.35	21.95	36.02	28.15	25.99	19.09	20.09	27.09	28.15	30.29	32.06	23.75	29.45	33.03	27.61	24.37	23.66	27.82	29.42	36.06	29.02	25.59	24.8	25.93	27.36	31.72	35.37	22.69	35.22	25.06	27.19	27.49
1b5x	20.93	18.7	35.85	41.27	27.31	39.82	38.34	35.25	27.99	30.21	30.5	37.43	36.34	34.07	30.73	35.34	41.81	37.2	34.46	30.17	31.12	35.1	43.44	33.46	33.22	28.87	29.41	42.02	34.6	39.03	28.22	36.85	24.39	28.67	28.71
1b5y	21.03	20.27	36.48	35.73	26	38.47	30.94	33.42	27.12	25.1	27.44	35.11	35.39	29.66	26.06	31.8	37.08	34.42	31.4	29.51	29.42	32.51	44.09	32.79	24.67	27.87	28.07	32.78	34.93	36.34	25.79	33.82	25.75	31.81	30.25
1b5z	22.23	21.48	36.16	35.88	32.3	39.39	38.19	34.28	34.66	31	34.35	40.97	36.46	37.14	28.75	35.27	42.36	32.68	33.84	32.29	29.1	30.63	46.05	34.59	36.38	25.65	30.82	39.21	36.55	41.4	38.62	42.11	25.81	30.21	30.56
1b68	15.28	12.82	22.87	27.28	16.62	28.3	28.08	21.45	29.42	15.29	27.28	26.47	25.89	21.02	16.05	21.27	30.5	26.91	24.53	24.99	22.68	26.01	34.68	29.49	22.01	12.75	20.26	28.77	31.38	25.39	17.34	35.84	19.1	16.13	20.78
1b6a	25.65	24.89	35.74	44.15	50.19	43.3	16.88	39.26	36.63	37.31	42.15	44.74	41.87	39.65	28.25	45.67	55.42	43.29	43.61	28.5	34.37	38.9	48.63	46.39	38.94	39.6	29.5	48.32	46.1	54.18	31.35	52.77	34.55	34.44	31.34
1b6c	21.45	19.87	33.58	39.33	34.84	40.06	33.9	29.77	33.58	39.35	36.13	48.85	33.82	40.81	31.87	34.25	51.41	34.56	33.23	28.52	32.62	33.77	45.63	39.35	35.81	24.8	27.54	33.55	41.66	49.2	35.26	48.88	26.73	32.48	28.06
1b6d	24.64	21.79	35.43	44.61	36.61	47.72	33.42	33.5	40.22	16.61	40.45	49.65	42.8	35.7	29.32	44.81	61.15	39.18	39	32.98	35.56	38.06	57.74	42.39	42.14	32.97	31.05	35.81	46.88	50.84	33.83	48.39	35.76	19.18	28.13
1b6e	19.64	6.88	24.32	23.69	18.71	30.14	16.01	15.83	9.72	7.02	25.82	22.6	35	17.09	4.48	22.67	24.99	20.99	17.03	19.37	11.33	23.57	31.49	19.9	17.29	10.87	7.29	18.39	26.71	24.7	11.16	24.41	22.55	3.49	15.21
1b6u	20.26	18.07	27.75	31.47	19.63	33.65	27.35	29.07	27.35	17.82	26.35	29.72	30.52	31.86	25.61	34.46	38.14	29.17	28.84	27.32	24.77	31.57	40.63	30.2	35.41	22.44	26.5	31.67	32.56	35.54	24.39	34.49	22.78	27.63	20.8
1b72	24.77	26.69	27.26	36	32.95	44.21	19.59	22.15	21.4	20.16	41.89	40.13	32.71	37.62	19.11	33.4	45.51	33.72	33.02	29.84	32.52	39.77	52.95	33.84	30.42	27.42	21.52	26.25	44.36	48.43	29.25	50.47	31.21	-8.32	29.73
1b7l	18.72	17.25	34.68	35.72	23.3	34.61	32.99	28.97	25.58	26.07	28.02	33.7	29.23	30.65	25.76	28.33	39.8	31.42	30.84	27.23	29.18	30.23	33.39	34.53	28.06	25.43	27.4	37.78	31.74	34.33	26.01	35.55	24.54	25.9	27.88
1b7m	17.8	16.46	28.19	31.14	23.17	33.08	21.1	29.1	25.97	17.73	27.95	30.62	29.94	28.17	22.16	30.68	33.37	31.17	25.56	21.41	22.16	30.22	35.89	31.86	27.71	22.2	27.63	27.93	33.15	37.3	25.94	33.67	23.85	18.77	22.56
1b7n	21.59	18.71	36.09	45.87	25.61	38.02	38.59	35.37	34.59	35.06	32.22	44.31	34.75	40.05	29.21	32.45	44.77	37.33	34.24	30.23	33.69	31.06	42.43	35.66	35.73	27.18	32.67	39.06	37.86	40.81	31.93	36.88	24.77	37.64	28.63
1b7o	20.88	17.57	35.06	34.88	25.45	38.03	34.54	35.53	25.78	28.06	27.35	40.16	32.52	31.64	27.73	34.64	35.68	38.48	37.21	28.49	28.82	32.08	40.03	33.4	26.86	27.98	30.33	35.74	36.13	35.78	25.51	36.09	25.11	39.34	28.52
1b7p	17.68	15.55	32.32	32.39	20.9	34.75	29.74	26.39	19.13	21.88	28.08	31.62	29.19	31.56	25.36	26.69	37.67	31.13	24.16	25.27	24.22	29.78	34.66	27.51	25.69	28.25	27.71	29.69	31.92	33.03	24.6	34.35	24.96	26.66	28.29
1b7q	21.89	18.27	35.6	42.6	23.31	37.84	33.21	32.48	31.98	26.02	31.76	33.41	35.9	38.97	27.19	34.82	44.8	35.23	31.95	31.49	28.5	30.68	43.37	33.46	35.6	27.23	28.22	27.27	37.31	37.81	31.36	37.39	25.37	35.07	27.95
1b7r	22.47	19.18	38.88	35.44	27.5	36.92	32.92	35.56	32.31	34.38	28.54	39.52	35.37	30.98	24.95	33.52	46.57	41.44	36.01	34.96	33.04	33.08	49.74	34.27	29.61	28.99	27.82	33.48	39.39	39.23	28.75	38.89	28.99	35.08	30.55
1b7s	20.5	19.24	39.7	35.56	24.66	38.71	33.79	35.85	24.55	30.02	26.73	38.05	34.51	31.93	29.89	34.87	36.23	37.79	33.09	30.36	31.5	31.74	44.13	32.72	27.56	26.34	27.8	36.8	37.11	35.17	28.13	36.01	27.46	30.95	29.52
1b7x	23.6	24.69	-36.15	32.41	-29.6	51.37	12.9	11.84	13.61	3.15	32.74	5.37	15.65	9.97	-90.15	11.53	35.09	30.22	6.83	-54.91	-72.98	48.99	51.38	-37.59	14.25	21.39	-100.41	13.97	31.52	33.42	-86.96	22.37	12.77	-9.44	26.54
1b86	23.88	21.55	33.16	38.83	28.61	36.92	30.39	31.83	39.44	34.89	35.75	37.26	36.85	37.33	20.32	36.32	48.82	34.37	29.54	23.62	28.06	35.51	50.09	40.2	31.51	27.44	25.47	35.55	38.82	44.63	26.18	43.17	32.03	35.84	25.18
1b8k	15.78	15.4	20.31	24.9	13.91	28.94	22.39	23.56	18.25	14.53	23.53	22.99	22.58	20.62	19.57	23.91	25.44	25.78	21.6	20.83	20.48	21.83	35.69	27.27	21.73	14.57	17.92	22.27	29.57	28.54	8.63	25.05	22.33	12.9	20.55
1b8y	16.35	14.85	27.7	48.96	31.71	42.18	30.67	33.39	27.31	40.08	48	32.33	41.52	44.2	30.7	36.17	53.45	35.64	35.59	32.6	29.99	36.6	52.73	39.7	30.76	31.55	10.36	26.14	42.03	48.96	42.64	45.71	29.34	32.49	29.97
1b98	22.35	21.03	38.34	52	50.14	48.02	-6.18	39.32	19.29	-4.79	44.25	55.02	44.58	49.01	11.32	51.79	54.63	39.12	41.67	9.99	44.62	42.37	58	51.88	44.44	36.23	29.75	27.91	43.21	52.98	42.03	55.33	34.42	-1.58	31.97
1b9o	16.96	15.98	26.69	30.44	19.87	31.55	25.06	22.37	15.96	21.07	27.25	25.32	29.07	26.98	22.78	28.18	37.66	26.15	21.33	23.03	20.3	27.91	36.2	33.64	21.71	17.16	26.86	23.88	26.38	41.95	19	31.84	23.09	16.97	20.85
1ba8	18.21	18.94	32.96	41.81	35.04	35.12	35.06	31.21	37.12	23.47	36.55	37.13	35.15	37.69	23.88	39.83	49.36	40.35	35.09	29.29	36.52	31.35	43.2	37.05	39.66	27.8	32.31	40.24	34.96	42.89	36.13	41.72	26.49	34.49	28.35
1bab	22.65	21.88	31.51	38.35	32.59	40.98	37.83	29.68	35.87	28.96	32.02	40.14	34.05	34.12	24.41	33.45	45.46	37.74	33.98	28.98	28.84	35.93	42.37	36.75	43.35	26.48	30.56	38.09	39.23	49.55	34.92	38.86	28.82	35.88	27.74
1bas	23.09	22.16	28.27	37.46	25.51	36.38	28.29	23.46	25.39	30.99	29.73	30.61	33.04	40.3	26.42	29.75	38.03	29.89	34.26	28.89	25.06	32.53	51.41	30.53	26.39	30.69	29.44	24.58	38.37	41.36	22.64	36.58	31.04	25.15	25.56
1bb0	30.01	28.45	35.98	45.03	30.72	45.33	41.61	36.34	24.3	29.44	41.11	35.52	40.45	44.69	31.11	42.7	36.15	40.83	37.94	34.28	35.19	36.12	48.44	43.74	33.2	30.56	38.48	36.68	45.05	48.87	29.55	40.37	36.53	40.13	30.74
1bb3	19.92	18.57	35.68	41.28	30.47	42.8	40.48	30.76	32.58	26.63	35.67	36.93	34.15	35.94	30.03	35.15	44.57	39.7	34.07	32.55	31.11	34.2	40.89	38.89	35.11	25.02	31.68	40.53	35.68	45.04	30.06	38.49	27.12	38.86	25.8
1bb4	19.39	17.96	35.67	50.52	35.25	44.19	30.29	28.39	35.43	35.4	42.45	40.27	39.58	39.97	21.23	42.3	50.1	32.5	35.68	36.22	33.59	36.54	51.92	41.17	37.62	31.41	26.56	31.56	42.54	52.79	30.47	47.06	30.39	36.79	27.47
1bb5	26.91	22.36	35.91	50.38	37.93	46.15	26.45	25.84	29.1	28.07	36.03	35.86	41.82	35.8	21.21	42.34	41.19	39.07	37	30.37	32.43	36.67	51.21	41.45	35.46	35.5	27.57	28.72	45.39	46.61	30.55	37.49	37.75	6.72	28.32
1bbb	24.02	23.3	36.14	46.04	32.02	41.99	40.55	34.19	43.61	37.44	39.22	43.33	37.32	40.04	34.11	40.45	48.65	37.52	37.72	36.14	33.56	35.91	50.47	40.82	44.89	29.86	37.92	44.26	39.45	51.03	37.75	41.16	33.89	38.47	25.23
1bbj	25.51	22.85	33.5	41.56	32.35	38.16	33.4	28.49	26.45	33.53	38.59	34.88	38.06	38.83	24.74	36.77	48.89	30.7	36.48	34.82	35.67	36.58	47.75	39.4	24.55	30.34	35.86	36.1	35.27	46.09	24.88	42.23	27.81	31.18	26.79
1bbr	22.64	17.37	30.12	40.11	24.7	38.14	32	24.67	28.25	31.27	37.16	37.11	34.2	42.32	30.75	37.26	45.73	30.97	35.63	27.6	31.05	31.03	42.17	38.98	40.94	25.85	31.42	32.04	37.5	46.35	32.21	37.41	30.61	35.78	24.96
1bbs	23.17	21.71	33.73	42.55	28.81	41.17	38.65	34.18	29.87	36.72	37.62	46.87	38.99	39.58	27.09	38.27	46.53	39.53	35.99	33.29	33.77	31.11	47.8	41.73	43.05	30.86	36.2	30.73	37.09	49.58	38.02	44.9	28.03	33.4	29.51
1bbz	17.78	17.76	19.05	29.59	14.72	28.15	16.34	18.11	10.12	14.71	20.39	23.19	27.81	21.56	-1.43	20.73	32.15	25.75	28.96	26.84	19.62	25.87	31.76	23.12	20.86	17.62	8.07	25.44	29.43	27.44	8.23	28.48	23.5	13.69	20.95
1bc7	18.31	16.75	29.39	39.99	27.18	36.12	26.97	29.62	31.49	35.32	39.81	34.68	34.2	40.17	26.29	27.95	46.69	32.19	28.61	20.68	24.62	31.28	43.75	35.27	28.09	25.61	27.78	31.25	38.04	47.45	23.51	35.08	26.38	16.12	28.29
1bcd	19.61	17.11	26.34	51.11	34.43	40.65	17.59	30.42	34.4	33.47	35.6	38.03	37.57	44.48	20.6	40.75	52.83	33.77	33.74	20.45	28.95	36.71	52.46	36.66	18.41	32.11	28.23	22.87	42.4	37.77	17.73	43.72	30.14	24.95	26.91
1bck	19.57	19.62	32.67	37.4	25.38	37.94	34.92	31.59	26.42	24.47	33.43	33.06	30.66	35.65	27.28	34.97	40	32.35	38.34	34.22	28.88	37.58	40.78	35.27	19.07	25.03	32.44	33.97	35.6	44.69	26.22	39.99	26.36	30.67	25.34
1bcu	28.83	26.33	34.83	44.53	37.62	46.38	50.17	41.07	34.49	44.21	42.4	51.41	38.54	44.66	33.92	45.75	54.2	39.58	36.23	34.15	35.09	39.56	51.08	42.26	41.55	35.09	33.98	33.06	44.4	54.22	35.17	48.47	36.47	44.52	31.65
1bd9	23.72	21.4	19.2	38.06	20.5	35.67	22.43	20.43	17.02	26.95	36.03	32.07	29.68	27.28	17.73	26.26	35.65	30.14	29.03	20.61	17.52	32.52	34.04	30.45	17.43	22.04	17.73	21.94	30.18	36.19	15.26	28.04	21.7	19.94	23.03
1bda	23.57	18.79	31.21	44.35	31.46	42.44	41.33	34.02	27.57	29.78	39.23	46.81	39.98	42.76	36.01	42.25	46.81	38.62	37.79	42.5	38.83	32.81	53.45	41.46	32.04	26.86	38.63	44.22	40.56	49.81	34.08	43.38	29.5	41.79	32.42
1beh	21.12	18.88	20.21	31.61	20.27	32.18	22.72	19.99	22.61	16.7	28.22	27.51	27.81	24.46	13.94	30.57	25.02	23.25	22.48	21.08	16.55	34.7	32.63	25.56	15.3	15.77	22.44	22.55	26.85	32.73	13.67	26.18	18.35	13.12	20.32
1bey	23.74	20.31	32.26	32.78	26.41	41.35	31.85	24.87	30.47	29.62	30.84	30.98	32.93	33.63	24.44	34.32	41.17	36.82	31.2	29.15	27.4	32.56	42.14	31.99	29.87	21.62	28.6	29.33	41.12	41.57	23.4	35.74	28.56	24.52	25.13
1bf5	20.97	21.26	33.05	55.43	41.57	46.32	-11.95	29.08	27.08	43.47	43.82	38.93	42.06	44.89	19.87	45.15	53.81	37.5	47.85	31.64	37.57	38.99	55.96	50.38	32.58	31.96	32.67	34.07	41.69	58.04	38.91	45.65	32.14	10.51	29.03
1bfc	21.17	17.23	27.65	39.27	24.5	34.24	27.32	24.26	27.44	18.44	30.78	27.07	32.25	34.89	20.87	27.99	42	27.49	25.38	26.2	23.6	28.65	40.17	30.19	23.22	25.92	23.71	28.88	34.04	34.97	23.22	35.97	27.2	20.15	22.22
1bff	14.06	11.33	17.83	23.54	13.75	27.19	21.85	20.73	13.25	9.28	19.1	20.75	20.5	16.18	10.71	19.34	23.73	21.91	22.66	19.8	20.3	23.02	25.55	22.58	18.02	13.38	16.46	20.69	22.61	27.79	17.01	22.33	21.97	17.39	20.62
1bfg	13.95	10.82	18.64	23.1	15.51	22.98	22.07	19.18	12.59	11.23	20.98	15.76	24.5	21.41	16.95	16.59	22.82	23.07	18.88	19.51	16.85	21.67	30.12	23.08	17.68	9.52	21.63	21	26.52	28.44	12.38	26.58	15.92	14.25	18.04
1bg2	24.27	21.48	29.69	34.96	29.94	38.97	36.18	27.38	28.47	17.53	37.56	40.79	35.21	35.87	23.72	37.95	50.63	31.17	36.12	34.3	35.77	38.15	46.24	41.75	37.05	29.98	23.03	31.3	42.4	47.73	29.95	43.24	29.22	-4.72	28.74
1bgo	21.45	22.41	28.1	39.06	23.2	28.89	36.65	28.13	30.89	26.12	31.62	39.09	33.23	29.53	22.2	31.07	41.85	28.1	27.36	27.33	27.04	31.9	38.3	37.18	38.87	23.25	26.53	29.38	32.36	43.73	26.77	40.51	22.8	27.31	22.93
1bh5	23.29	19.48	33.91	37.17	32.22	46.72	36.51	30.75	35.91	41.51	37.28	41.38	36.09	36.1	31.04	36.1	46.59	36.32	32.4	31.58	29.3	35.41	46.53	41.84	39.14	28.17	36.13	38.12	40.58	52.74	28.82	40.75	30.02	30.85	27.92
1bh9	16.21	14.17	31.33	40.52	23.89	32.98	27.12	26.54	29.27	29.85	32.21	29.72	31.61	32.84	25.89	34.66	43.79	31.1	28.18	23.86	22.83	26.95	39.67	35.98	30.01	22.97	23.63	27.9	32.85	41.26	22.85	38.23	22.87	31.85	23.23
1bhf	18.89	18	3.51	32.04	19.8	25.95	27.57	16.05	3.8	-8.32	19.2	11.42	28.33	19.35	4.86	29.69	25.03	20.03	23.16	13.57	22.36	26.98	31.61	27.01	13.37	17.75	11.51	7.58	31.21	28.74	10.53	32.98	29.17	-107.84	22.85
1bhg	23.98	24.93	26.13	43.85	31.96	46.41	37.97	37.42	39.67	24.86	42.74	40.33	42.12	48.32	27.78	39.01	58.29	45.35	35.96	38.84	30.01	40.38	54.57	41.66	32.98	34.09	29.66	27.65	43.01	56.54	34.88	48.78	33.19	17.11	29.69
1bhh	24.03	18.79	36.19	38.11	34.8	43.11	37.24	31.93	23.44	29.82	41	38.69	36.62	33.87	28.93	34.07	42.81	33.76	36.37	34.1	34.02	36.85	40.59	35.01	36.22	28.98	29.45	32.78	40.31	33.22	39.51	41.18	29.08	24.92	27.85
1bho	16.21	14.83	28.71	38.5	28.1	34.89	27.97	29.16	22.85	22.53	35.59	33.18	33.3	33.6	28.49	29.53	50.29	31.02	25.16	27.06	30.18	30.83	40.93	31.92	31.41	20.73	29.55	26.38	33.1	40.69	27.32	38.39	25	32.03	23.12
1bhq	18.73	15.55	26.49	30.25	18.66	29.28	21.68	23.92	22.47	20.58	25.74	24.15	28.41	24.37	18.28	25.49	38.89	26.74	30.82	25.6	21.16	24.81	38.75	31.44	21.83	16.14	28.47	27.67	32.8	32.05	17.92	32.54	24.66	18.01	20.32
1bhs	22.11	18.49	42.37	49.26	30.57	44.78	30.16	36.34	23.71	32.42	42.25	47.64	36.71	42.23	35.78	39.01	48.14	39.08	33.8	30.65	34.12	32.9	44.36	38.18	46.3	30.07	34.91	39.57	39.82	48.72	32.12	44.17	33.85	30.44	27.99
1bht	29.44	28.88	31.44	36.48	22.58	46.73	28.33	23.04	36.26	22.16	38.32	32.98	36.18	34.67	25.4	34.99	43.52	38.53	36.37	34.76	33.07	40.46	55.95	36.91	32.13	29.04	28.56	32.04	44.59	47.52	33.91	44.05	39.64	22.24	28.91
1bhx	31.95	24.27	35.87	46.28	31.37	46.34	39.41	36.37	45.59	30.82	42.07	42.54	39.58	44.25	36.39	45.33	54.27	45.58	43.36	35.16	37.46	38.06	50.15	42.46	44.6	33.64	34.54	39.21	44.76	56.48	29.09	50.78	38.84	34.99	34.37
1bi7	18.1	9.88	29.1	37.87	21.05	37.15	36.52	24.59	24.93	25.91	31.47	32.8	31.49	34.51	23.95	29.68	37.73	26.97	29.06	34.49	26.79	33.62	48.15	34.2	29.55	20.59	27.45	27.92	39.38	41.88	20.98	39.16	28.98	22.75	27.36
1bi8	24.72	20.83	31.24	44.19	28.1	45.55	27.73	32.57	26.82	30.21	44.3	34.61	39.83	34.44	26.68	28.13	50.61	45.63	33.14	28.65	29.35	39.3	59.33	43.25	29.97	31.06	28.89	22.6	40.96	42.66	-15.35	47.38	38.86	8.39	30.82
1bic	19.72	20.28	29.48	51.26	38.4	44.62	23.12	32.18	31.96	32.94	37.56	35.76	36.27	44.85	19.96	37.39	53.57	35.29	36.61	21.18	31.04	37.53	49.78	42.56	27.62	33.86	22.83	24.32	43.52	44.52	21.41	43.08	30.5	18.44	27.76
1bij	18.04	18.21	28.05	38.91	29.93	37.71	31.68	25.1	34.43	39.49	34.75	36.38	30.43	36.08	20	34.29	42.94	30.7	32.28	26.81	26.02	29.16	44.31	34.83	36.61	21.13	27.96	35.83	32.65	40.27	26.3	36.62	26.36	32.1	23.05
1bik	30.76	19.79	20.07	39.94	29.99	41.2	28.18	18.55	19.12	6.35	36.11	34.51	37.18	29.11	15.93	37.91	48.82	31.56	26.87	21.42	23.56	35.02	44.63	35.34	24.75	32.7	19.21	24.33	38.96	41.81	20.86	38.67	39.41	14.43	25.53
1bil	29.1	29.1	34.93	46.54	33.73	50.64	45.6	35.65	37.2	33.84	38.92	39.36	37.65	45.59	33.91	40.53	54.95	38.63	37.56	33.31	39.39	45.55	46.43	39.97	42.33	31.67	33.23	38.25	43.37	49.61	29.9	44.9	27.8	48.16	27.43
1bim	24.92	24.42	37.96	44.89	33.8	47.66	41.46	36.11	47.24	42.54	40.05	45.25	42	40.11	36.77	49.54	53.51	41.42	37.04	40.14	38.04	34.4	54.98	43.33	49.12	32.06	37.46	42.14	48	51.9	35.37	45.93	38.13	44.13	32.45
1bio	20.61	19.79	24.6	36.68	23	33.02	25.41	26.52	29.99	21.15	31.24	25.6	37.42	38.42	17.56	36.53	46.52	32.33	27.65	25.14	20.56	36.99	38.22	36.87	20.41	18.77	21.54	24.77	39.15	41.43	23.33	47.27	28.04	11.63	27.71
1biw	25.28	21.81	23.5	49.98	22.88	42.19	30.89	36.35	32.53	23.56	45.84	41.07	45.19	45.13	22.78	37.48	58.54	41.9	31.79	30.36	28.07	38.4	56.12	39.32	44.69	32.88	10.98	31.58	43.01	47.47	35.76	52.08	31.46	29.67	30.51
1bj1	16.58	16.95	33.51	32.17	24.57	39.85	30.28	28.66	31.01	31.28	32.44	32.29	31.94	35.83	27.56	32.59	42.89	30.62	29.03	30.81	25.61	32.75	40.52	35.39	33.42	24.16	29.28	29.34	35.86	38.3	29.78	40.3	28.09	28.18	23.37
1bj5	26.49	21.94	36.69	39.86	30.07	40.78	38.98	35.9	36.35	31.83	45.99	47.39	39.23	35.66	28.92	38.98	48.83	35.92	40.36	36.32	35.93	37.18	54.11	42.57	32.62	30.77	32.54	31.48	48.13	50.45	35.38	48.17	30.14	21.58	31.74
1bjm	16.42	15.66	27.31	32.42	22.17	26.81	23.14	27.19	22.79	27.29	25.62	30.86	31.68	27.1	18.38	29.05	37.58	23.42	25.26	27.08	24.33	24.17	36.77	31.63	34.19	20.02	27.06	31.96	30.31	37.36	19.57	33.15	19.66	31.6	21.71
1bka	26.77	24.24	23.28	55.44	32.44	39.13	28.3	25.24	-65.46	-30.94	47.38	32.15	47.72	44.62	-5.61	31.78	60.41	43.9	37.16	36.67	37.75	38.15	53.21	37.2	28.66	32.05	9.38	36.52	43.99	51.74	38.39	48.62	32.64	-30.8	29.09
1bkc	18.75	17.76	32.98	42.17	41.72	43.32	25.12	35.88	34.78	31.82	46.81	43.33	37.33	48.61	33.56	42.33	51.55	33.39	35	32.07	31.46	37.62	49.95	46.16	48.54	31.69	35.07	30.53	45.84	46.52	35.77	41.29	25.58	46.92	30.81
1bkd	23	22.65	28.54	38.59	31.87	36.99	34.89	29.79	27.13	30.06	33.81	40.93	32.53	35.58	28.25	34.73	44.94	34.83	40.51	28.54	32.19	40.36	46.56	38.43	31.8	27.46	25.25	29.25	35.5	54.55	28.2	43.22	28.42	25.78	28.35
1bke	24.96	21.97	41.69	47.11	43.71	43.66	22.66	44.42	-46.53	0.44	43.54	49.91	40.94	49.94	26.12	52.39	60.3	37.94	37.52	32.61	35.58	38.45	52.66	55.47	51.77	29.13	38.32	37.2	42.41	58.46	22.77	47.13	27.66	-22.13	29.93
1bkf	25.01	23.49	29.14	31.86	18.94	41.37	28.01	30.54	25.69	17.45	30.42	25.52	34.16	28.8	22.64	28.4	39.68	35.58	30.4	25.93	21.33	31.04	42.36	29.18	26.84	23.8	24.31	28.34	33.32	40.7	17.51	37.55	30.8	20.41	26.24
1bkr	21.29	18.52	21.26	24.45	15.33	29.13	27.7	17.29	15.06	14.66	24.38	17.42	27.48	18.84	13.66	25.65	34.3	31.46	25.98	22.44	25.37	25.41	36.1	22.17	21.74	15.14	18.43	21.75	28.12	31.09	13.55	28.39	22.23	13.29	22
1bkz	24.61	25.28	31.72	38.25	25.07	35.62	29.85	30.71	34.34	21.24	33.72	39.54	32.57	32.24	25.01	29.36	38.45	32.47	29.77	28.26	27.97	33.01	43.28	33.24	35.23	25.92	23	31.13	32.23	39.26	24.61	36.7	33.09	26.59	27.6
1bl4	24.8	21.83	35.39	36.37	26.16	42.17	41.17	32.85	35.39	25.74	41.46	31.74	39.53	36.8	30.63	33.05	43.69	36.34	35.03	35.04	30.34	33.58	50.51	44.05	37.49	27.82	28.75	35.44	41.07	46.56	25.52	44.05	30.54	19.2	29.78
1bl6	26.2	23.92	25.01	39.64	37.08	48.4	21.59	34.91	45.6	17.19	38.68	45.52	44.98	45.01	23.1	46.67	57.35	45.47	40.43	9.98	32.87	41.65	57.82	48.79	35.5	33.61	20.51	38.95	55.82	52.98	28.18	49.64	35.54	20.61	30.92
1bl7	26.85	23.06	37.9	59.75	44.93	44.77	49.33	38.9	38.23	46.11	43.88	51.32	44.93	48.04	21.54	43.71	62.97	37.38	45.69	45.6	43.97	39.27	54.02	50.11	35.18	40.19	24.28	41.39	44.76	65.32	60.23	56.05	34.7	54.02	30.41
1blx	23.49	23	31.97	42.35	30.98	46.15	41.74	31.68	36.79	39.43	32.45	35.83	30.67	34.45	24.74	34.41	48.93	33.36	34.66	28	35.14	46.37	42.9	33.32	35.23	25.56	26.5	34.13	38.66	47.93	29.35	41.62	29.83	33.31	26.24
1bm0	23.88	25.88	36.25	43.71	25.73	38.1	36.31	33.28	39.78	48.88	38.16	36.04	37.69	47.32	21.52	41.47	52.95	38.03	34.76	41.02	37.11	32.62	48.31	42.27	36.78	24.11	26.64	40.04	40.32	53.67	35.18	45.25	33.14	45.57	26.83
1bm2	15.55	12.01	20.71	25.04	15.97	27.13	23.23	21.7	17.63	13.94	23.68	20.6	25.01	15.6	17.41	25.64	23.93	20.9	23.74	18.08	15.59	31.58	31.5	26.9	16.09	14.34	19.49	19.9	27.24	30.7	-0.39	24.34	21.9	5.71	22.92
1bm7	11.58	10.04	21.45	25.92	13.45	24.76	20.17	16.68	15.3	17.14	24	19.42	23.26	22.38	13.05	20.44	26.39	21.12	20.08	19.62	20.12	20.11	28.04	23.28	15.68	12.65	18.96	19.39	23.56	31.68	15.51	26.13	19.03	19.46	15.96
1bmb	23.57	23.32	36.39	39.53	39.3	41.46	19.35	29.86	14.5	12.56	32.55	32.33	37.51	35.24	28.4	32.68	36.78	39.62	31.98	15.59	20.92	34.22	46.32	34.72	30.44	26.57	33.73	24.42	39.98	41.86	15.51	43.7	32.78	3.37	28.18
1bmk	30.29	28.37	44.04	49.42	35.88	50.38	35.94	36.44	38.63	37.23	48.73	45.43	43.92	44.29	30.56	38.63	57.18	45.41	42.06	40.41	41.34	41.06	53.92	45.82	50.82	32.36	35.6	30.68	47.57	48.1	38.9	57.61	36.68	40.74	32.18
1bml	22.86	22.68	48.02	56.23	43.33	48.69	47.1	42.72	47.22	47.65	45.63	59.2	44.63	50.48	40.41	51.01	62.59	46.87	47.31	41.89	47.12	40.5	60.11	51.74	48.73	33.09	47.94	43.48	50.5	62.75	44.56	52.31	37.81	40.6	32.01
1bmm	31.01	29.56	31.06	33.73	25.15	47.98	29.05	33.02	27.28	-8.71	54.54	24.83	46.35	46	19.58	38.73	57.08	39.01	35.21	30.67	28.8	39.23	63.14	39.15	31.85	34.42	24.52	30.56	44.67	42.13	24.02	41.13	37.79	-86.04	34.13
1bmo	20.06	19.16	35.17	35.2	27.58	37.64	35.57	34.52	22.96	23.94	31.39	32.76	33.06	31.48	26.74	37.72	44.97	34.42	35.36	36.17	32.56	31.36	44.53	40.7	36.82	26.48	30.67	40.07	39.08	46.44	33.28	39.91	25.09	25.06	25.62
1bmp	18.27	14.8	37.32	44.49	39.92	49.33	40.86	32.81	34.85	26.07	44.11	43.09	44.45	46.88	35.3	40.6	49.28	39.3	41.82	30.92	35.2	40.49	55.56	44.04	35.6	32.86	42.85	31.8	50.34	49.96	34.17	52.39	36.2	33.35	30.22
1bmq	18.29	16.57	17.4	38.96	13.68	37.09	23.87	18.47	11.36	15.98	30.67	26.74	29.53	32.46	-0.68	20.99	37.36	31.74	23.24	18.59	25.03	33.44	34.56	29.63	26.63	28.51	5.13	15.47	32.06	37.66	28.97	34.05	20.42	-85.36	26.8
1bn1	20.38	18.83	29	30.7	24.64	39.08	24.57	14.42	19.13	16.18	25.38	28.8	28.78	26.89	17.06	34.64	18.3	28.87	24.76	15.73	22.95	31.14	35.4	35.92	19.65	20.83	20.32	24.54	37.39	37.68	20.79	34.02	26.87	4.38	25.4
1bn3	19.44	17.7	31.75	34.03	26.17	32.77	30.87	25.15	12.59	18.24	25.8	30.87	31.7	27.27	20.78	41.27	35.3	28.96	23.18	19.55	26.14	32.77	32.77	36.52	28.75	19	28.28	26.61	36.64	39.23	27.83	34.74	24.75	-52.03	25.21
1bn4	21.84	17.7	30.63	35.29	19.91	32.89	29.23	28.66	23.36	13.64	33.25	28.42	37.76	30.47	15.82	37.39	32.36	30.49	23.16	29.04	27.22	29.32	41.66	34.73	26.04	21.52	24.07	33.48	36.02	40.19	26.53	36.2	24.38	16.42	27.42
1bn5	29.01	28.64	30.16	45.26	38.88	45.66	5.78	29.42	1.43	-1.61	42.54	23.67	39.86	40.21	-15.01	36.43	46.8	46.79	29.8	28.01	23.86	38.81	54.66	51.28	43.34	27.21	-10.36	38.15	46.07	58.24	17.96	40.75	34.19	14.57	32.87
1bnd	8.71	13.91	14.46	39.86	42.02	37.01	20.88	19.27	10.96	3.38	35.23	-10.56	35.56	29.72	-31.67	36.07	35.3	30.08	29.01	8.57	28.6	38.93	43.62	22.87	-1.89	21.6	-27.34	-6.78	35.88	24.37	22.41	39.95	34.31	5.9	29.38
1bnk	30.41	23.41	42.58	10.87	22.55	58.35	-22.49	31.69	-61.89	-68.1	41.14	21.2	40.92	36.5	-9.95	25.46	33.74	39.73	8.37	-5.82	23.37	45.3	38.65	42.05	-13.75	31.64	-5.88	-9.18	51.93	38.84	35.45	51.28	38.91	-39.42	35.71
1bnm	15.57	14.55	31.76	40.53	30.99	36.99	32.37	27.56	24.27	34.27	36.68	36.22	37.01	37.49	31.28	33.42	43.48	33.9	32.38	25.16	26.89	31.85	44.57	37.52	26.71	23.39	29.31	27.67	34.28	44.93	33.59	39.43	28.06	25.06	26.4
1bnn	20.41	20.25	32.91	42.1	34.62	35.82	34.26	27.79	27.22	30.55	35.62	40.4	36.65	37.86	31.49	38.83	41.83	32.99	32.66	29.54	33.48	34.48	46.04	37.52	28.14	27.41	27.45	34.22	40.03	45.9	27.4	39.12	31.81	22.3	27.09
1bnq	24.05	23.2	30.58	41.71	30.15	40.18	29.3	27.19	30.31	37.18	35.6	36.83	37.26	34.44	9.38	37.14	42.11	34.4	36.24	28.8	27.15	35.7	43.7	40.35	25.45	25.94	18.62	32.71	37.55	48.07	28.08	43	31.82	30.83	27.02
1bnt	17.1	17.23	20.82	29.6	18.95	27.97	19.85	17.76	16.52	14.92	30.85	26.78	25.93	25.95	9.72	29.46	31.9	23.83	16.03	11.46	17.82	24.08	28.59	28.96	22.81	21.36	10.7	5.47	31.66	35.18	18.15	30.8	24.53	5.16	22.32
1bnu	17.05	13.53	30.66	42.53	33.32	37.59	23.48	32.16	26.07	30.59	39.26	39.37	37.15	38.79	28.57	40.94	46.72	34.12	31.21	22.63	29.36	33.39	48.17	44.33	30.5	28.55	34.79	26.32	40.09	48.5	32.59	43.25	29.82	28.13	26.65
1bnv	20.69	21.88	32.04	42.41	33.73	41.48	29.61	30.51	29.13	33.67	37.6	39.27	34.69	36.32	28.31	35.34	47.13	35.43	34.41	31.74	35.94	34.51	45.91	39.98	34.15	28.12	35.74	34.63	35.99	43.19	30.78	37.93	29.69	24.33	26.84
1bnw	20.49	18.78	28.42	37.28	27.7	35.86	24.14	23.11	19.98	9.12	34.89	34.67	32.05	30.75	14.55	44.39	36.53	31.56	30.66	21.02	29.03	32.12	38.14	40.69	27.26	21.43	19.95	30.97	39.74	49.2	29	43.92	28.65	29.37	26.06
1bo1	27.29	26.12	33.04	53.37	36.38	51.08	33.44	34.84	45.85	31.31	44.88	43.09	41.43	39.75	28.73	46.16	49.39	39.82	36.84	29.84	36.48	37.82	52.23	45.8	43.02	32.91	31.87	46.25	43.01	56.36	36.98	51.7	33.26	33.88	28.38
1boa	24.33	24.6	29.61	38.33	45.96	48.21	27.84	42.75	33.54	39.11	46.11	41.18	45.09	38.56	21.83	42.59	47.65	46.59	43.82	28.45	34.85	37.32	50.35	44.89	38.35	30.39	20.83	45.81	43.63	60.84	29.96	46.61	32.88	37.66	31.38
1boy	21.02	18.54	26.77	23.1	20.87	32.97	28.77	22.74	16.08	18.24	25.09	21.72	26.69	26.01	23.78	28.82	28.63	30.25	24.76	27.74	22.48	25.03	35.55	28.24	21.47	14.76	21.71	30.67	30.71	31.76	12.56	30.68	30.66	13.66	22.32
1boz	23.87	24.31	34.21	44.37	34.7	44.05	36.27	33.09	30.58	19.06	38.71	43.08	37.4	40.53	35.21	42.64	55.51	32.39	35.33	37.26	33.84	31.81	49.06	43.36	45.61	28.4	36.46	41.85	39.37	48.98	36.87	47.93	32.69	36.63	27.78
1bp1	17.11	18.08	29.77	44.48	35.47	38.42	34.24	34.14	46.99	38.91	37.79	42.04	40.04	43.78	21.45	42.85	46.59	36.52	31.39	30.82	31.76	33.06	47.6	40.93	41.82	26.02	32.87	33.87	37.51	51.94	37.75	52.17	33.24	34.19	27.44
1bp3	24.3	22.98	30.36	30.13	26.21	43.86	35.34	33.37	26	24.19	43.43	35.77	45.27	40.25	26.93	31.02	51.09	33.45	32.95	31.15	31.38	40.78	53.55	42.23	36.43	23.53	30.88	31.06	44.62	54.83	35.71	54.29	36.32	22.09	34.46
1bp5	18.99	16.23	28.72	34.17	27.76	34.01	30.48	24.25	31.03	31.11	32.03	31.14	30.6	30.59	21.73	32.21	40.71	30.88	30.99	25.68	26.28	26.88	39.47	34.03	26.72	21.57	26.7	29.39	30.62	39.71	24.9	40.62	25.54	17.07	22.78
1bpy	18.5	16.97	30.12	37.49	30.53	35.3	42.11	29.58	32.35	32.09	34.74	35.35	35.81	41.62	30.69	37.19	43.85	32.08	34.35	30.84	28.36	31.48	43.86	37.54	39.32	25.8	33.76	32.37	35.43	47.29	32.69	40.19	29.22	31.52	26.53
1bpz	30.46	26.74	43.78	54.65	47.11	50.15	36.24	39.66	51.94	60.84	47.85	50.94	45.97	46.33	33.8	50.51	59.36	45.3	51.13	41.77	41.23	41.28	58.38	47.72	49.33	42.41	38.6	47.14	48.03	59.13	36.63	53.77	37.07	67.22	31.02
1bqo	20.2	18.15	30.75	48.93	37.4	42.53	37.7	39.91	28.13	25.41	45.48	38.4	39.28	47.9	24.12	38.15	59.94	32.67	38	39.4	39.75	35.99	52.44	42.98	17.21	33.29	16.37	34.49	40.03	54.41	31.5	45.82	28.58	-32.77	28.99
1bqq	17.27	14.59	-4.53	25.8	17.14	34.79	26.78	20.41	11.62	0.66	34.05	23.49	29.69	25.81	-45.55	32.86	35.92	29.17	16.21	17.29	21.92	32.53	39.89	31.34	26.42	21.72	-14.83	18.83	39.06	36.92	22.75	33.63	23.76	-7.8	26.38
1bqs	25.95	24.12	30.24	41.81	31.37	44.28	40.64	34.96	36.42	29.78	39.07	36.5	41.61	39.02	30.67	35.5	49.43	48.99	38.11	37.82	32.56	34.86	46.51	45.38	41.86	28.99	28.94	44.18	37.27	55.1	31.17	42.55	31.69	29.89	30.52
1bqu	26.84	24.6	31.75	39.94	26.77	42.98	29.68	29.57	27	28.84	37.68	31.97	33.16	37.12	22.79	33.94	42.18	37.53	34.83	32.73	27.4	32.55	40.9	30.12	34.2	25.09	24.03	28.12	40.15	43.14	27.5	39.87	29.33	28.03	28.94
1br8	24.48	24.44	34.38	44.01	22.57	42.56	28.44	32.04	32.16	29.18	38.17	37.73	37.48	43.22	31.87	37.64	42.1	36.65	30.48	30.46	24.61	38.68	47.47	37.24	29.58	32.92	32.64	31.51	41.53	42.17	33.26	37.26	33.44	28.13	28.06
1br9	18.52	17.37	29.43	31.18	22.34	39.64	29.24	24.11	22.16	14.53	28.84	26.92	31.36	31.49	21.33	25.16	32.11	34.26	30.23	27.73	25.56	28.11	40.75	30.99	29.89	24.79	27.65	32.48	33.25	37.52	16.88	34.13	21.3	9.07	23.95
1brc	23.59	21.14	23.87	30.02	22.86	34.55	26.83	24.23	32.14	20.04	28.18	32.71	26.94	27.37	15.82	31.26	35.21	30.56	29.48	20.9	22.07	33.13	40.81	29.45	23.82	20.34	16.94	28.6	34.53	39.88	22.17	33.06	22.73	21.97	22.05
1bre	35.85	28.81	19.71	40.96	27.71	49.12	21.44	14.52	26.83	20.57	40.2	30.49	32.85	30.59	18.58	30.65	38.49	45.37	31.06	20.04	18.28	40.18	41.7	33.77	22.02	29.96	24.73	26.03	42.22	44.62	13.88	32.93	39	14.96	32.31
1brp	21.9	21.69	32.97	41.8	30.03	46.79	22.94	38.03	-36.77	-93.14	49.77	7.42	47.83	49.54	-7.48	10.7	53.13	35.58	14.28	20.97	19.88	40.1	66.37	52.11	11.28	37.73	7.89	22.05	48.58	61.32	15.67	52.66	30.58	-90.14	34.47
1brq	21.01	17.5	42.05	49.96	38.62	43.02	34.54	41.69	-40.33	-27.86	49.47	34.19	43.71	44.31	29.26	45.88	31.49	37.32	36.02	35.28	41.18	34.13	53.35	47.04	15.83	28.37	39.18	32.12	44.4	59.63	24.59	52.6	28	-14.75	31.07
1bsi	28.7	22.27	39.05	35.07	27.68	41.29	33.91	34.43	36.53	27.21	37.65	36.94	36.32	42.46	37.1	32.93	47.36	42.43	34.53	33.67	28.08	34.55	49.39	32.02	36.85	29.68	31.32	35.88	35.86	42.45	30	38.02	31.99	32.64	26.3
1bsx	23.06	28.21	38.43	28.84	37.05	49.72	35.83	44.32	-43.06	-38.69	54.23	26.19	45.46	52.13	23.16	48.15	40.97	41.06	32.62	43.62	32.31	42.7	54.01	46.8	28.1	34.96	19.27	-0.75	43.31	44.07	8.74	58.04	37.23	-82.17	33.07
1bt6	20.19	20.91	21.72	32.31	23.72	32.77	25.97	17.31	21.33	10.32	27.04	24.69	29.88	23.88	10.61	28.42	34.3	28.91	20.19	20.43	21.17	28.44	40.84	28.34	16.82	15.26	11.33	29.49	31.45	36.23	20.02	35.06	25.48	4.22	22.48
1btj	21.04	18.42	32.52	38.41	27.17	41.59	36.8	26.57	25.92	26.82	35.29	45.89	34.24	40.26	25.89	40.28	48.02	33.44	36.05	30.57	32.43	35.25	45.09	41.64	30.59	25.63	29.05	36.13	37.34	47.07	38.94	45.2	27.82	27.85	26
1btk	24.66	24.6	29.44	42.91	29.65	35.73	23.36	31.98	31.1	27.23	40.34	41.91	35.5	38.88	11.66	38.07	44.2	34.33	30.08	14.45	31.99	40.6	51.16	45.24	22.21	27.32	22.07	21.51	38.34	47.61	28.35	41.68	31.44	22.5	25.84
1bu1	24.78	20.02	32.45	36.89	33.16	37.48	30.45	33.2	29.49	33.26	33.85	37.2	37.37	32.26	34.64	35.58	41.31	39.46	35.88	33.04	31.48	30.72	44.6	33.91	37.66	24.51	33.86	32.69	37.4	40.79	26.41	40.23	30.47	33.1	26.42
1buh	18.06	16.2	25.01	37.63	27.7	34.61	26.72	21.31	32.87	22.31	30.82	35.34	31.22	30.4	18.01	36.83	37.56	28.57	28.81	23.17	28.84	26.51	41.88	31.82	27.96	19.36	21.97	27.53	32.83	37.13	29.36	34.76	25.23	35.37	23.31
1bui	23.76	22.02	31.25	42.76	31.14	45.86	39.44	34.32	35.79	44.61	38.23	33.27	41.33	43.42	42.09	40.88	56.19	36.52	39.99	39.31	36.62	38.42	56.51	41.19	45.78	25.75	41.71	41.79	41.52	48.97	33.01	45.18	29.98	38.97	29.62
1buo	17.51	15.18	26.45	29.89	22.27	29.56	24.59	26.54	23.03	18	30.46	26.38	28.85	31.45	23.45	27.04	37.86	30.56	27	27.35	28.85	28.19	41.32	35.52	27.74	20.26	26.02	27.91	31.81	40.85	24.4	34.15	22.88	22.36	21.33
1buv	17.18	14.56	9.88	25.57	17.83	32.33	26.52	13.12	11.4	0.99	33.03	21.09	28.02	26.55	-25.89	31.7	45.78	29.11	17.01	9.74	17.03	31.73	40.67	33.22	21.33	24.18	-32.34	17.86	38.6	35.9	26.52	33.83	24.25	5.53	23.24
1buw	23.6	16.36	31.16	47.63	29.8	36.63	36.78	29.58	31.5	42.98	37.75	41.47	36.7	33.98	34.68	41.56	52.59	34.33	38.49	29.55	34.55	34.77	46.86	36.31	33.94	24.31	35.87	33.4	36.05	41.87	28	42.16	27.69	31.94	25.72
1bv3	18.7	20.85	29.51	46.63	37.63	35.92	27.3	30.54	27.51	36.61	38.76	34.49	37.36	38.39	29.08	35.29	46.17	31.93	35.55	27.98	31.12	32.66	46.49	39.98	29.62	29.17	37.48	31.42	37.4	44.91	25.81	44.2	28.79	30.36	25.98
1bvk	30.48	30.91	-25.76	-3.73	25.88	50.39	21.17	18.4	21.13	20.85	38.2	23.44	40.86	40.2	7.82	-3.14	41.81	62.25	24.15	22.53	23.42	43.05	51.33	30.77	28	35.84	-26.29	29.62	54.78	36.39	20.2	38.69	35.98	15.76	36.2
1bwn	25.66	24.62	18.77	37.85	21.9	35.27	21.7	21.58	20.78	10.01	27.82	28.09	32.68	29.89	11.89	30.86	41.53	32.2	27.63	17.99	21.61	33.75	37.72	30.4	26.01	26.86	16.14	23.17	38.69	37.5	20.15	34.44	28.39	17.5	23.09
1bww	20.27	18.15	23.7	33.95	27.01	38.4	31.59	28.29	22.28	16.17	27.27	24.39	28.27	34.67	28.53	30.07	39.58	24.26	26.23	27.56	28.1	27.43	38.32	35.13	31.1	21.96	29.64	28.93	33.69	47.01	23.61	35.49	21.72	20.08	21.39
1bx2	19.32	19.37	31.12	42.5	28.9	37.48	33.54	33.48	41.69	41.49	30.88	38.12	31.55	33.62	27.06	33.11	40.61	31.09	34.11	30.56	27.55	27.86	42.26	38.5	40.48	23.69	31.5	34.71	34.01	44.17	32.36	41.78	24.14	36.32	22.13
1bx4	19.79	18.9	33.02	40.42	33.99	48.27	-3.04	38.62	15.92	4.6	42.17	21.96	45.8	51.2	-8.16	43.28	58.01	39.36	25.29	28.27	20.32	39.11	55.19	32.44	28.46	34.64	1.27	16.12	42.16	44.2	22.95	55.29	37.37	5.95	34.37
1by2	16.96	15.38	24.49	31.34	18.18	32.49	25.12	25.86	19.18	27.14	30.49	23.11	28.23	30.82	19.71	30.97	39.32	29.74	25.17	22.22	21.34	29.42	38.01	35.25	25.2	22.96	21.62	23.72	31.88	37.58	21.77	33.65	22.04	18.58	21.09
1by4	25.37	22.83	27.22	43.15	32.81	39.14	30.39	31.81	25.84	32.79	38.51	36.84	36.65	44.29	23.52	42.12	50.52	34.16	34.49	35.99	30.63	32.34	48.83	37.44	33.3	30.27	27.57	33.04	37.54	44.9	24.52	41.56	31.32	21.38	25.7
1by7	15.8	13.4	25.12	29.39	20.75	30.3	26.22	23.37	21.06	15.17	27.61	23.17	26.26	24.01	20.09	28.14	32.27	29.61	26.14	26.39	21.39	24.42	36.43	27.2	21.19	19.13	21.83	27.6	26.5	32.89	24.92	30.53	24.07	22.74	21.58
1byg	15.86	17.7	28.01	42.3	30.79	31.93	33.85	27.25	39.81	39.83	31.68	42.64	32.59	34.12	27.16	37.86	49.46	28.17	31.18	28.21	30.75	31.78	47.06	35.46	25.55	25.55	30.49	33.56	35.08	46	30.62	43.78	24.03	28.12	24.19
1byq	22.64	21.67	37.16	38.77	33.28	44.2	31.77	34.36	32.28	31.69	33.23	39.88	36.95	35.5	33.13	35.22	50.47	40.17	32.48	35.16	34.42	31.2	50.19	38.56	36.09	25.36	33.21	35.02	38.93	46.69	25.35	41.05	28.28	39.92	25.65
1byw	18.79	17.03	26.94	27.1	16.6	27.93	28.59	20.57	19.78	19.4	24.92	24.13	25	29.94	19.15	23.58	29.15	25.36	23.88	25.3	20.4	22.13	30.4	28.22	25.99	19.51	20.52	28.43	28.82	35.03	19.33	29.6	20.75	18.72	22.03
1bz0	21.27	22.15	28.01	35.88	28.82	33.9	29.11	28.59	29.01	23.09	35.46	30.67	34.62	32.33	25.23	30.11	41.68	35.02	31.58	26.59	31.16	30.86	43.43	42.77	34.4	23.15	27.36	33.48	36.47	40.3	33.9	34.68	26.18	25.29	24.37
1bz1	20.86	19.28	31.24	41.78	30.1	35.23	31.34	28.27	38.15	33.37	33.53	33.74	33.31	36.41	29.56	35.92	46.39	35.89	32.53	28.59	32.91	31.05	48.7	35.03	35.77	24.31	30.63	33.13	38.82	42.02	32.02	37.73	26.36	39.65	28.45
1bz4	19.5	17.73	28.57	27.9	18.63	35.44	33.02	25.91	20.51	12.54	26.55	26.57	34.32	28.18	21.49	31.44	30.01	29.16	28.76	29.97	25.18	26.86	33.44	26.01	21.85	19.66	22.95	27.73	32.9	28.6	21.43	34.25	27.36	10.83	27.71
1bz8	25.52	22.59	25.87	30.65	20.63	41.7	26	14.99	20.16	19.31	37.07	25.16	35.77	36.02	17.7	34.63	45.9	31.86	25.86	24.66	28.9	42.32	41.96	28.08	18.29	30.67	18.52	20.92	34.95	38.61	20.33	40.05	30.26	16.86	29.46
1bzc	24.47	22.02	31.64	41.96	28.07	40.41	24.73	34.75	23	15.36	30.49	35.82	40.3	38	11.1	29.49	46.41	31.9	31.5	27.89	24.65	42.26	48.13	36.33	23.47	24.21	16.59	20.21	40.76	46.51	11.08	39.86	34.24	-13.02	32.09
1bzd	25.44	24.94	31.94	45.99	26.71	43.94	26.16	30.51	38.86	47.47	39.44	30.44	34.19	35.14	21.47	40.75	44.33	34.57	36.8	37.21	22.62	35.66	48.57	31.95	20.89	31.13	21.98	24.05	44.05	34.62	25.67	44.45	30.35	32.58	28.56
1bze	22.05	21.28	31.65	39.48	29.52	35.06	28.23	27.04	35.07	27.23	31.88	37.75	35.32	37.27	9.19	43.34	43.22	31.08	34.71	25.09	26.16	32.33	45.04	35.65	36.55	26.44	17.58	26.27	41.92	40.6	26.74	33.22	31.36	26.54	26.07
1bzh	19.56	19.59	38.98	31.48	25.14	37.02	40.37	29.32	28.92	24.18	32.18	31.34	34.58	31.75	30.15	31.67	40.01	35.57	32.26	30.69	32.52	35.42	44.64	40.02	27.81	22.64	33.82	34.93	36.95	44.49	28.57	40.47	30.95	23.81	28.14
1bzj	25.22	22.22	35.03	53.37	35.19	45.81	28.61	34.34	29.25	21.08	42.18	41.54	39.63	37.91	14.73	42.06	51.07	39.71	34.85	27.42	33.74	42.52	47.2	48.27	40.04	28.65	13.89	37.06	47.32	45.43	38.93	43.76	37.37	24.46	34.16
1bzm	22.15	20.4	29.38	35.52	25.29	37.03	30.21	23.62	14.05	17.61	32.12	23.84	33.37	27.85	29.6	32.14	34.33	31.58	32.96	26.24	29.61	28.93	33.69	32.02	25.82	22.48	30.66	28.17	35.31	36.33	30.74	38.26	32.48	12.03	24.92
1bzs	29.94	25.34	27.71	39.67	33.27	57.42	16.01	32.24	26.48	26.36	45.68	42	45.85	45.93	20.86	37.49	56.41	53.1	29.43	25.4	27.79	43.86	56.44	43.41	42.68	35.87	23.42	31.37	48.01	53.64	38.7	47.5	40.85	29.23	28.89
1bzy	22.11	22.87	37.14	43.43	41.59	47.43	34.72	33.25	-6.13	-22.06	43.81	54.65	42.01	44.18	44.63	46.78	51.83	39.26	41.72	38.51	44.61	38.57	50.64	46.73	20.9	30.49	44.37	43.11	39.94	56.04	46.68	46.77	33.77	-23.53	27.77
1bzz	17.8	13.34	24.32	29.76	19.46	35.29	28.1	20.29	19.06	15.89	29.53	25.18	28.55	27.5	17.65	29.19	40.32	27.9	25.4	28.17	25.34	24.91	38.32	30.6	27.88	16.97	21.86	28.84	30.55	32.86	19.54	31.11	23.51	26.21	22.61
1c0f	28.36	24.82	41.73	54.24	39.51	43.52	40.66	40.14	42.09	19.81	44.74	40.13	43.78	53.25	26.01	40.43	59.78	40.83	36.83	32.28	36.39	35.67	52.14	45.32	26.98	29.44	21.57	35.49	43.53	56.08	28.13	51.98	34.23	28.92	30.47
1c0g	26.19	25.25	36.67	50.13	37.58	47.07	44.8	40.77	41.16	31.62	43.26	52.79	43.63	54.44	25.18	45.46	61.21	44.18	43.11	38.04	45.6	38.38	59.13	48.04	29.37	32.24	24.01	38.58	45.64	58.87	28.87	51.73	36.09	42.29	31.4
1c16	18.84	18.04	25.47	36.12	28.21	41.4	22.11	22.53	29.66	27.24	36.67	34.13	32.75	32.83	26.14	35.47	54.31	30.28	37.76	26.88	26.95	39.39	54.42	34.51	25.99	23.63	22.44	26.77	45.52	44.26	28.72	41.94	26.39	15.13	22.84
1c1u	23.03	21.83	33.51	39.62	32.82	40.87	35.59	36.7	25.88	25.15	29.46	33.2	38.57	35.47	26.09	35.49	36.5	34.28	32.88	24.11	31.94	35.22	45.66	38.19	29.49	26.59	30.77	31.03	36.33	42.82	25.13	37.89	31.2	18.79	30.04
1c1v	29.66	22.37	35.54	45.63	35.23	45.7	40.78	36.59	34.98	34.61	37.83	54.43	39.21	43.02	35.94	42.37	42.75	40.53	37.93	31.78	34.84	36.67	48.69	41.61	43.06	30.12	38.07	39.67	43.6	57.08	38.63	42.95	35.14	38.59	30.34
1c1w	23.24	21.83	36.19	40.93	31.36	43.06	41.82	37.12	35.8	27.07	38.46	42.53	38.71	44.25	35.64	40.19	52.96	38.65	36.84	30.93	29.77	37.28	50.75	39.21	38.64	27.66	36.39	36.42	41.76	47.82	36.97	46.36	31.68	42.07	30.17
1c1y	25.58	25.66	22.57	35.63	31.55	42.92	31.69	37.42	39.95	16.57	46.98	37.56	40.37	47.5	9.19	50.73	52.99	44.74	40.85	21.38	32.75	40.24	61.15	40.31	47.55	34.29	12.08	22.86	46.51	57.88	38.06	52.23	37.25	28.67	31.86
1c1z	26.86	20.3	20.59	33.16	21.72	44.79	37.18	17.65	19.9	9.34	32.48	33.62	30.98	31.59	11.61	35.71	41.47	33.91	41.89	27.99	41.26	36.65	50.89	43.53	16	39.78	23.68	26.17	41.43	43.61	34.91	37.04	32.46	-4.75	24.32
1c25	19.77	18.59	21.4	26.96	19.28	28.63	24.71	20.29	14.26	11.56	22.46	20.27	27.27	20.9	18.06	23.45	24.2	23.12	20.7	22.32	20.96	27.8	32.76	26.15	19.75	14.16	19.8	24.06	27.33	28.69	15.53	31.79	26.32	19.36	21.55
1c3d	21.06	17.22	27.22	38.22	29.22	38.68	40.13	25.48	27.77	11.08	34.08	34.14	36.97	33.14	17.31	30.23	41.82	41.11	42.63	29.15	37.73	33.71	50.95	37.24	16.29	29.72	21.33	25	40.03	41.07	27.59	39.28	27.53	17.36	26.66
1c3i	18.76	18.24	23.15	40.97	32	44.12	13.95	33.16	37.68	23.02	48.83	42.48	41.74	46.84	28.97	38.96	60.16	30.12	30.63	19.92	26.25	37.64	54.39	41.78	38.35	31.48	30.86	30.71	45.01	54.69	30.84	50.31	30.42	-51.86	30.45
1c43	19.86	20.09	38.45	34.88	23.87	35.17	30.72	34.73	29.57	25.08	29.57	37.96	32.81	32.79	27.03	31.46	41.01	31.47	33.84	30.47	29.55	31.73	40.98	31.35	27.76	26.81	29.51	34.93	34.9	33.98	24.55	35.61	26.78	25.76	31.33
1c45	20.16	17.37	37.5	42.7	25.66	39.13	36.14	37.16	34.14	34.68	31.18	41.71	36.85	40.15	37.32	37.33	47.05	37.74	33.03	28.99	32.49	33.59	41.52	33.84	36.04	29.47	32.05	37.79	37.9	37.79	28.77	37.77	25.5	41.55	29.09
1c46	18.55	22.53	34.8	42.6	31.14	40.4	29.41	36.76	34.69	31.56	35.75	41.59	36.47	38.51	27.16	36.65	44.64	37.32	31.04	27.61	32.2	36.14	43.87	37.27	35.96	29.22	25.3	38.4	39.88	42.1	26.49	43.57	28.36	37.1	30.26
1c4u	21.87	21.13	32.37	48.9	32.98	41.55	44.96	33.64	42.42	34.72	41.8	42.44	36.77	44.38	26	46.08	50.64	37.06	38.02	37.2	34.13	33.54	51.82	45.08	37.95	32.12	32.47	33.61	41.05	52.19	31.2	49.26	28.22	28.29	30.58
1c4v	22.09	20.35	38.96	43.18	32.56	44.33	41.12	35.53	34.77	27	44.83	45.68	40.68	36.91	33.12	48.71	43.17	35.63	36.76	36.97	33.11	37.52	50.51	42.42	36.39	31.54	36.06	38.83	41.25	52.77	29.26	41.93	30.43	24.65	27.05
1c4y	28.97	23.16	33.42	40.41	25.67	44.56	38.68	31.5	32.23	39.58	43.77	49.25	45.25	42.52	28.8	42.45	55.61	38.18	31.31	34.16	34.45	42.41	59.27	39.34	31.03	32.73	32.48	32.85	49.58	54.24	29.3	38.3	34.29	8.9	31.27
1c4z	22.88	20.7	36.15	45.05	32.03	41.52	40.04	31.71	48.99	53.14	35.85	47.06	39.99	41.72	26.08	41.69	52.2	38.94	31.59	28.94	30.47	35.22	45.97	43.84	32.56	26.98	26.53	43.17	38.51	53.97	34.71	47.21	29.78	21.59	24.8
1c5g	-26.16	-11.44	-196.23	-112.27	-160.94	-36.9	-319.84	-172.87	-228.85	-239.71	-121.47	-273.8	-44.09	-171.43	-460.97	-143.39	-130.02	-62.75	-139.24	-203.33	-176.97	-28.76	-46	-113.13	-351.18	-57.89	-398.17	-264.92	-67.62	-185.27	-204.76	-105.52	-88.03	-409.56	-27.04
1c5l	29.87	25.36	34.86	48.1	31.58	43.67	47.51	40.59	42.8	40.8	34.82	45	39.52	43.93	40.2	42.95	49.57	40.33	36.93	38.35	38.07	38	49.17	44.16	43.58	27.32	36.81	39.93	41.6	51.79	38.49	46.07	37.05	48.16	31.95
1c5m	25.07	18.09	26.21	36.26	30.64	39.61	36.87	31.45	25.49	23.57	41.19	25.81	39.37	35.31	30.21	37.61	42.2	33.74	33.23	30.93	27.01	38.16	49.97	40.62	19.18	22.55	26.94	31.34	41.14	42.39	27.4	46.51	30.2	23.76	28.97
1c5n	30.7	23.07	31.06	49.87	34.38	43	45.41	35.48	30.89	27.14	39.48	41.18	39.45	43.95	32.9	43.23	47.67	41.51	40.1	36.62	36.22	35.8	51.72	41.54	35.59	30.87	35.11	36.27	42.71	48.13	32.66	46.3	37.88	36.1	31.48
1c5o	29.71	21.58	36.05	48.82	32.1	44.13	38.03	39.63	37.23	26.83	37.62	46.63	39.9	43.25	32.16	43.74	53.52	41.5	37.43	30.31	35.63	37.08	48.72	41.93	45.12	31.23	34.33	36.89	42.22	51.64	38.65	44.47	33.74	28.87	32.25
1c5w	26.23	25.62	28.24	40.61	29.7	36.65	23.93	26.53	18.58	34.26	33.67	30.02	35.1	28.86	15.86	39.21	43.34	30.98	27.75	19.47	23.74	34.43	41	35.17	22.64	23.36	18.42	34.5	35.67	43.93	19.96	40.48	31.3	19.85	26.54
1c5x	27.13	28.08	28.49	42.04	29.93	38.44	24.39	28.4	24.91	12.59	33.21	33.21	36.41	31.11	14.81	39.16	39.63	37.35	27.84	25.61	24	34.58	47.77	33.13	27.19	23.6	21.7	32.19	41.18	40.77	18	41.46	36.47	-8.94	28.64
1c5y	28.53	27.51	31.68	39.42	29.01	41.76	22.61	31.93	31.27	17.12	27.12	30.76	36.83	31.84	20.53	41.51	38.79	38.64	29.92	24.02	24.37	35.35	47.64	31.89	26.38	23.79	20.26	31.87	42.26	37.72	23.83	43.86	38.8	2.64	31.08
1c5z	28.43	28.14	32.82	43.73	33.06	47.44	27.5	35.51	34.69	36.86	38.35	40	40.75	37.33	23.61	45.46	47.4	39.58	35.63	30.61	33.55	41.58	52.66	39.66	41.68	30.77	22.28	34.54	44.87	49.76	28.65	47.45	38.34	9.61	31.44
1c7c	20.41	21.32	30.41	37.29	28.68	34.36	32.8	29.73	35.59	33.69	37.85	39.34	33.83	34.42	28.51	37.41	53.22	34.73	31.66	28.49	28.61	35.67	47	38.9	34.76	25.81	30.81	33.66	39.3	44.01	28.04	43.18	27.87	39.42	25.34
1c7d	21.4	23.39	29.37	35.22	27.07	36.21	30.11	29.65	29.85	32	37.8	31.84	31	33.89	20.67	37.14	50.29	30.55	30.37	25.71	25.21	38.51	43.36	33.5	33.73	26.54	26.67	33.4	31.84	42.88	31.58	40.33	26.96	35.74	21.94
1c7p	20.55	15.19	32.36	37.72	24.52	32.48	32.7	29.78	27.21	28.56	32.55	34.79	32.63	32.33	28.89	29.99	38.62	30.1	27.94	31.08	27.63	29	43.97	31.54	39.17	24.1	30.71	30.06	37.25	40.86	29.75	38.28	23.8	25.01	25.92
1c83	18.7	21.96	26.57	40.02	19.92	37.03	30.36	28.51	22.06	21.96	31.35	25.48	31.95	34.86	21.7	29.22	45.11	28.66	34.42	33.41	23.78	29.46	40.7	31.07	24.08	23.71	23.94	24.51	31.99	39.2	24.59	36.46	27.49	23.54	23.75
1c85	26.08	25.58	27.76	39.51	28.74	38.5	25.21	34.44	32.08	18.18	33.8	38.48	40.09	33.11	19.84	33.25	46.45	32.48	30.35	25.9	32.81	38.03	46.29	38.05	36.06	34.11	-6.69	35	40.57	43.37	25.37	42.53	30.77	20.02	35.24
1c86	23.45	22.66	25.6	37.39	30.52	41.74	28.87	23.71	27.52	19.93	31.2	25.19	37.92	35.68	9.29	36.23	39.91	31.58	24.63	28.72	24.8	35.05	51.93	31.78	25.7	23.8	11.68	21.25	38.98	36.81	10.41	40.23	35.84	19.55	26.59
1c87	20.69	18.59	30.68	50.68	38.16	44.9	39.66	30.89	18.68	33.72	37.42	31.32	39.14	33.08	22.05	40.52	49.34	33.06	38.02	28.33	34.45	36.22	49.26	44.19	37.74	29.06	24.6	32.89	42.82	46.86	28.27	47.5	32.79	29.52	29.68
1c88	24.61	23.03	28.88	40.79	31.05	48.92	40.62	29.1	28.08	29.01	35.36	33.24	40.1	31.64	28.69	34.94	47.42	40.61	32.69	39.84	39.74	36.27	47.82	38.83	29.52	28.53	29.29	29.57	39.36	47.66	28.08	44.82	34.84	28.4	32.18
1c8q	21.7	22.15	31.29	39.92	30.83	39.03	31.11	32.18	32.24	29.54	35.35	34.05	39.63	40.67	27.98	31.41	45.17	31.93	34.61	30.6	27.69	38.44	45.65	39.78	38.5	31.46	32.2	31.59	35.49	47.52	28.45	39.05	29.53	31.27	26.05
1c8t	19.13	21.22	33.88	42.41	33.27	39.11	40.53	29	30.32	38.58	32.54	42.3	35.2	45.15	37.42	35.28	43.68	34.16	36.14	35.66	34.94	30.44	49.42	39.62	42.1	26.13	32.89	40.9	36.47	46.16	35.28	39.51	31.02	35.9	23.61
1c9b	17.01	16.8	23.13	30.61	21.42	34.02	24.33	28.12	24.59	23.57	28.05	28.68	26.62	23.9	14.25	29.81	37.56	25.83	26.87	30.86	29.49	25.94	33.69	30.76	7.8	18.5	19.6	14.19	29.09	30.37	26.83	37.86	28.01	-10.01	24.92
1ca0	19.59	21.24	37.44	36.3	24.3	40.44	34.04	25.53	26.57	27.89	30.95	31.71	32.3	36.04	30.88	31.23	41.04	31.5	42.99	33.61	32.16	28.37	42.23	34.5	35.35	31.19	27.79	37.29	41.05	39.2	22.39	37.86	28.25	23.84	26.96
1ca2	21.29	21.56	28.94	40.91	30.54	34.93	24.55	25.65	16.24	23.45	37.36	29.06	33.93	37.33	21.75	27.82	40.13	34.18	29.71	27.12	25.78	30.49	41.04	35.45	27.95	27.92	22.63	30.5	37.76	33.95	19.17	41.25	28.24	14.08	24.14
1ca3	20.29	17.54	31.4	29.98	23.93	33.08	25.85	20.53	18.44	15.02	22.73	30.4	31.83	28.37	23.56	34.59	17.22	31.07	20.86	25.19	26.86	29.59	41.87	36.18	24.62	24.43	24.67	19.17	39.56	38.83	26.69	37.12	25.15	-71.22	25.14
1ca4	19.55	18.83	32.35	43.43	30.83	40.48	42.5	32.49	38.5	32.06	35.43	41.39	36.69	38.19	34.8	39.24	45.31	35.7	37.64	34.51	34.64	32.74	46.72	41.01	43.45	27.57	33.09	39.61	37.38	47.6	35.72	47.1	30.63	34.31	23.68
1ca7	19.71	18.85	40.6	42.42	32.02	36.98	37.62	37.96	33.85	25.25	38.3	43.78	39.73	37.29	35.73	42.55	50.74	42.25	37.69	33.15	34.29	33.87	52.08	45.88	46.17	27.38	38.56	39.75	39.48	53.18	36.43	48.05	28.6	21.39	26.31
1ca8	30.42	25.07	34.71	44.9	34.21	47.57	43.87	35.9	26.1	31.83	38.13	48.31	40.2	40.9	31.71	41.86	44.14	40.85	36.77	32.46	35.51	38.02	48.66	43.16	38.64	30	37.79	37.62	46.06	48.94	34.64	45.88	35.05	43.27	30.6
1cah	20.32	20.31	28.79	50.95	33.99	43.95	15.05	31.34	24.45	32.33	36.78	39.14	36.58	39.93	21.76	43.82	46.82	35.76	39.89	21.94	27.81	37.71	48.34	37.22	29.44	34.77	25.48	18.71	42.43	43.38	25.27	45.75	30.59	17.5	27.49
1cai	20.21	19.21	29.62	50.92	35.52	38.08	19.27	27.73	33.9	19.28	40.23	38.41	38.21	42.49	26.12	33.93	51.07	37.53	37.22	23.02	32.48	38.47	52.96	36.79	26.58	33.6	30.92	29.3	40.02	41.64	17.38	43.75	29.14	13.66	27.39
1caj	19.31	19.91	27.14	50.73	34.04	41.06	15.89	27.09	28.49	34.99	36.05	37.51	38.3	44.52	17.12	34.8	53.27	33.78	31.07	18.03	26.74	34.21	50.04	36.24	24.43	29.6	24.89	17.63	42.65	40.59	27.58	45.47	29.87	21.89	27.32
1cak	22.54	20.09	27.61	50.63	35.74	39.84	17.72	31.42	33.03	37.82	41.34	40	36.41	45.99	18.8	37.45	51.33	36.56	39.87	20.22	28.24	39.21	51.49	39.67	27.59	36.54	26.02	27.36	47.11	47.81	28.46	43.13	29.9	18.77	28.75
1cal	21.19	18.41	31.29	50.16	34.82	45.33	27.49	31.5	28.89	35.14	36.26	38.92	36.99	43.13	22.83	33.26	50.13	40.84	35.72	27.21	33.7	35.94	50.43	39.72	31.03	30.84	26.79	27.93	37.18	47.21	25.89	43.9	30.13	23.76	27.51
1cam	25.37	24.23	31.94	37.46	27.81	36.36	3.47	28.95	9.73	17.75	29.93	30.13	35.3	26.49	15.37	42.06	39.83	35.15	7.99	11.59	24.2	34.9	41.24	29.95	24.35	21.79	11.32	7.17	36.34	38.29	26.26	39.84	31.47	-11.94	26.58
1can	19.49	18.89	28.82	47.56	34.65	40.72	11.98	28.25	29.9	38.74	38.73	36.13	35.04	42.33	15.06	41.41	47.47	34.37	37.74	22.89	28.89	38.26	51.36	39.75	21.9	31.65	26.21	21.9	50.81	40.09	19.06	42	29.41	17.32	25.72
1cao	20	19.25	28.27	46.58	33.07	42.63	19.45	29.33	25.66	22.62	36.36	36.84	35.58	41.06	16.4	40.5	48.07	38.46	38.11	22.98	26.87	36.51	47.94	36.43	26.72	33.57	27.14	22.88	40.33	41.16	23.95	44.46	30.26	16.52	27.9
1caq	23.24	20.99	26.93	52.6	33.81	43.35	33.51	36.86	33.22	15.78	51.59	34.47	43.23	47.95	-5.57	35.07	62.26	36.92	32.95	34.28	31.77	37.55	58.72	39.87	39.53	31.16	8.88	26.36	45.95	48.84	43.66	48.74	31.11	37.22	34.5
1cay	20.28	20.19	31.52	50.64	33.82	42.1	14.03	25.47	29.65	20.56	37.83	38.9	35.77	42.77	26.51	41.71	48.48	37.41	39.15	18.31	28.11	38.32	49.37	36.58	27.38	31.78	28.67	22.66	42.75	46.48	21.02	42.78	30.52	25.26	27.39
1caz	21.05	20.13	28.04	49.15	34.42	38.43	16.48	32.88	28.17	19.57	38.57	35.92	37.54	43.21	15.67	36.52	51.9	36.19	38.15	18.99	32.05	35.84	49.17	36.28	28.68	31.7	25.94	22.09	40.64	43.16	20.9	43.21	30.62	19.6	28.39
1cb5	22.99	20	20.7	37.54	33.14	49.47	27.96	18.87	33.53	23.73	36.32	32.4	39.6	35.46	12.52	39.5	38.05	33.94	30.5	29.91	24.4	36.31	48.69	34.14	13.92	29.2	20.19	26.05	43.68	46.49	19.78	42.1	35.4	23.01	25.49
1cb6	23.21	19.44	36.53	53.37	37.01	44.17	43.04	42.92	38.53	20.67	43.12	37.39	43.51	49.34	14.16	42.56	64.46	35.74	43.27	39.68	38.1	36.73	51.95	41.16	30.1	32.1	32.77	39.55	46.89	51.78	29.49	50.6	30.93	7.09	28.7
1cbl	24.32	20.59	34.58	46.09	32.93	40.63	38.58	31.41	44.85	35.64	39.57	51.74	36.86	41.42	33.53	45.99	54.13	33.46	41.28	35.63	34.35	34.61	49.52	42.18	40.52	31.49	32.79	47.92	38.72	53.07	38.08	47.42	31.4	56.35	26.62
1cbm	25.92	23.61	38.12	47.48	37.6	46.78	39.7	40.2	30.49	37.43	39.82	53.36	43.9	42.09	33.14	43.82	54.54	42.07	35.53	36.34	42.33	33.95	46.14	43.92	43.36	26.11	31.23	41.65	43.36	44.98	36.11	42.66	35.74	51.94	29.54
1cbq	19.44	18.62	33.98	48.48	30.46	39.24	24.34	31.28	23.15	28.02	38.44	34.43	36.19	37.05	28.88	37.34	46.79	29.47	33.38	29.88	27.77	30.52	44.66	42.6	33.18	23.06	34.19	35.49	33.88	49.96	23.5	42.88	25.03	25.65	24.67
1cbs	21.57	19.84	38.15	42.62	26.84	41.94	34.74	38.29	-39.64	-29.03	39.77	31.72	40.17	40.84	36.04	38.03	42.62	32.85	34.13	35.21	33.52	32.29	42.32	39.36	31.69	24	39.44	40.84	38.84	50.75	40.36	44.35	26.82	13.45	26.24
1cc0	20.78	15.87	19.84	21.93	17.37	31.1	25.83	22.2	21.61	23.37	24.92	28.63	27.02	23.57	19.51	30.1	32.9	22.36	23.13	24.97	23.81	28.77	30.34	28.29	24.39	20.52	24.06	27.42	28.89	32.04	16.97	26.49	28.77	15.98	21.17
1ccs	19.15	17.66	24.18	27.62	19.36	31.28	24.56	25.88	4.01	6.3	26.45	17.14	29.22	19.1	17.53	32.68	28.39	25.97	17.61	18.5	19.02	25.29	35.06	21.65	9.55	16.34	20.33	23.08	34.24	28.6	25.7	32.46	25.49	-69.46	21.97
1cct	21.22	17.06	26.65	34.04	25.25	31.72	26.82	23.89	21.2	21.74	38.05	27.12	31.87	34.55	23.18	29.42	43.93	32.19	30.51	25	30.43	31.12	44.36	35.51	27.5	28.53	25.28	27.25	36.59	38.64	21.71	38.69	29.84	18.2	25.38
1ccu	20.18	19	19	29.91	19.05	29.6	-0.02	15.3	13.97	4.6	24.84	21.25	26.3	17.94	-13.74	30.06	-34.9	31.54	16.61	-3.86	16.04	28.44	27.3	31.68	14.12	17.95	10.74	10.13	30.31	30.75	21.25	32.39	25.27	-30.62	22.49
1cd8	15.34	14.61	23.11	29.01	21.44	32.94	30.82	23.1	31.52	19.93	27.72	24.79	28.9	28.31	17.1	31.13	32.52	28.42	27.53	26.76	27.99	31.63	37.55	30.56	19.1	21.97	22.97	31.45	32.08	35.41	20.04	28.97	25.28	16.15	21.49
1cd9	15.11	14.2	27.46	36.21	21.71	30.52	26.52	27.09	21.73	18.46	26.89	27.65	30.45	26.39	18.47	31.76	37.58	26.59	32.36	25.37	22.56	28.7	35.58	29.82	27.32	20.3	25.66	28.8	28.54	37.61	22.21	32.22	22.35	29.56	24.46
1cdi	11.67	11.52	11.47	25.57	13.6	23.12	24.94	18.4	15.11	10.7	2.26	16.8	20.28	6.19	10.39	22.06	23.57	23.66	19.87	21.09	21.14	20.62	26.44	24.01	8.68	17.97	12.62	18.31	24.62	29.03	9.95	27.96	19.42	9.3	21.26
1cdl	21.67	19.82	33.14	44.33	31.44	45.81	35.56	37.54	37.6	40.9	37.11	51.65	37.97	43.4	34.21	47.85	62.1	43.03	42.44	35.24	38.18	32.24	49.01	42.04	39.2	28.28	31.63	42.2	40.8	48.78	36.32	48.49	30.3	47.52	26.02
1cdw	17.28	18.56	21.48	32.05	23.87	29.59	27.98	19.69	14.39	15.57	31.67	22.15	28.39	27.84	18.31	28.88	31.66	25.34	25.22	26.46	25.3	25.91	37.41	30.64	26.47	20.22	28	25.53	31.46	35.64	24.35	33.99	24.08	11.36	18.44
1cdy	18.66	19.35	28.12	36.33	22.04	32.56	31.14	24.71	30.18	17.45	31.56	32.27	29.95	33.14	22.16	31.18	42.8	30	30.67	32.22	30.33	28.41	42.75	34.51	27.67	22.25	26.05	35.48	42.31	36.66	24.12	37.35	24.81	18.09	26.13
1cdz	22.43	20.73	23.77	30.37	20.73	42.86	33.38	31.97	27.68	22.12	24.72	35.38	31.59	36.12	22.38	30.67	27.93	27.34	25.44	25.63	27.96	31.33	31.19	32.5	8.45	14.81	23.87	26.82	31.66	40.56	6.36	32.4	25.67	9.63	27.93
1cea	20.87	20.02	27.17	39.81	22.98	33.95	39.5	33.66	28.03	27.97	31.83	31.59	34.53	23.34	20.72	30.75	36.86	30.88	35.62	34.4	33.46	35.43	41.25	37.02	32.38	25.35	19.49	25.96	38.7	42.16	27.94	35.7	27.54	-6.95	27.93
1cf0	19.93	19.55	31.49	37.09	28.01	39.67	31.11	34.7	35.61	23.89	29.59	35.68	34.95	28.52	28.42	38.19	45.61	30.69	41.47	28.37	30.39	32.76	45.15	42.15	35.65	32.08	34.64	25.94	42.88	45.18	28.93	34.45	28.32	31.4	26.93
1cf7	23.35	22.79	34.2	51.49	34.26	45.2	27.96	27.52	31.28	51.37	45.89	36.43	38.58	42.77	23.14	37.49	52.33	35.51	38.72	24.43	31.37	39.96	57.69	41.98	37.83	30.91	23.35	42.75	44.67	53.72	33.5	49.29	35.88	34.56	31.17
1cg6	22.91	22.64	38.74	47.96	36.93	39.75	39.2	35.15	14.31	28.86	41.23	38.95	40.91	45.17	32.87	38.78	51.52	37.35	37.93	34.68	34.57	40.19	53.79	43.57	43.84	28.55	30.46	31.62	41.17	48.44	30.2	46.11	30.69	-0.42	30.1
1cg9	21.29	20.99	35.96	39.89	29.92	43.71	30.91	31.97	34.31	26.52	36.98	37.75	35.59	38.59	27.26	33.57	48.02	28.62	31.63	30.85	35.18	33.4	47.57	39.2	35.91	31.23	32.89	32.95	36.14	47.93	40.45	41.4	32.35	27.62	25.4
1cge	19.71	19.47	28.72	35.1	25.35	35.78	31.47	24.45	22.41	20.92	34.55	27.77	30.96	42.55	26.29	27.8	40.47	30.11	29.11	25.2	28.04	29.68	41.17	32.46	28.85	24.63	28.64	29.68	36	47.07	25.24	32.91	22.17	21.51	23.2
1cgf	23.41	23.82	32.45	36.61	28.92	45.76	39.38	24.75	30.2	32.11	36.81	39.62	36.5	33.2	28.2	33.65	41.21	44.87	38.67	36.04	34	31.19	47.82	42.98	43.2	22.46	29.89	36.59	38.38	50.6	33.8	44.11	33.41	24.45	25.07
1cgi	26.98	27.46	-66.53	-0.18	-18.18	36.68	-65.49	2.75	-17.42	-56.97	21.96	30.16	25.04	3.29	-146.49	-22.88	25.39	14.49	-25.21	-38.02	-54.5	28.72	34.15	-29.91	-52.6	11.96	-146.82	-127.69	41.95	-10.33	-58.38	30.2	37.38	-133.54	30.09
1cgj	28.98	25.47	-28.51	4.36	-11.41	36.85	-78.69	-11.63	-29.84	-75.13	25.02	-21.87	27.09	0.49	-143.48	-20.69	11.1	20.6	-10.19	-22.41	-47.61	30.43	29.92	-7.8	-59.31	15.47	-113.82	-51.77	41.51	-10.6	-52.18	15.39	39.77	-137.67	31.01
1cgl	24.13	22.17	37.11	42.45	32.6	47.21	41.02	34.81	43.25	46.77	37.09	48.61	37.5	43.59	38.68	38.46	50.01	44.03	38.04	37.26	36.5	36.1	49.23	43.19	40.95	27.04	38.95	38.82	39.93	49.93	36.5	44.96	32.87	43.46	28
1cgq	21.82	22.25	37.51	39.46	30.77	42.21	32.72	34.1	32.1	23.66	34.09	42.73	34.79	36.17	33.31	44.62	47.04	34.68	36.6	35.77	34.22	34.07	49.27	38.04	38.76	33.72	32.61	37.39	36.16	49.89	29.73	41.29	28.83	22.57	27.39
1ch4	19.98	17.88	28.46	34.4	30.73	35.73	37.47	26.29	22.76	22.62	46.98	36.71	32.8	33.46	20.59	35	50.95	29.15	30.68	28.93	30.68	33.76	44.78	38.42	27.97	26.74	21.11	26.68	39.59	49.18	33.35	39.77	23.79	30.46	25.88
1ci4	18.97	18.22	20.96	32.33	19.29	41.78	17.9	24.53	13.29	15.82	26.67	32.98	30.56	29.24	15.51	31.93	26.74	31.84	26.82	21.76	23.76	39.77	48.57	24.46	17.04	29.72	19.97	23.44	33.68	31.23	17.31	32.28	32.1	4.06	24.14
1ci6	20.63	22.48	29.66	42.52	37.47	41.09	28.79	29.28	38.97	27.99	35.92	39.19	38.24	36.36	20.23	43.28	41.48	37.5	34	33.21	32.25	35.44	43.59	37.97	39.8	26.06	23.59	31.89	40.3	45.76	26.68	37.32	33.1	24.67	25.14
1cil	19.43	19.02	33.15	32.74	32.18	36.2	21.4	23.15	22.32	6.16	31.41	42.77	37.33	32.76	15.84	41.79	31.69	30.93	26.67	25.16	25.41	31.02	37.51	37.94	30.58	19.74	23.01	27.26	36.47	43.84	29.59	39.17	26.15	-28.81	25.95
1cim	21.78	19.34	25.72	36.59	6.52	33.32	24.64	21.9	11.43	5.12	27.27	27.03	31.98	28.86	13.34	26.35	20.74	29.54	33.92	20.19	29.06	28.17	36.42	29.78	19.46	21.28	17.25	14.74	35.57	36.95	23.04	39.7	28.89	7.24	27.72
1cin	19.39	17.83	29.16	43.79	32.58	36.54	30.31	25.36	28.11	32.15	43.23	45.21	36.57	39.01	22.35	34.85	46.31	34.62	28.54	20.91	28.85	34.29	47.87	38	34.88	26.35	29	29.47	35.88	47.93	32.08	45.24	28.4	29.54	26.59
1ciz	23.44	20.17	26.76	56.66	33	46.91	34.82	36.04	18.54	21.35	50.99	31.93	42.8	47.75	-4.09	37.35	60.18	35.48	35.31	32.2	28.08	38.38	51.64	41.14	20.69	35.64	6.16	24.76	45.03	47.55	40.12	44.11	32.05	14.23	33.83
1cj6	20.84	18.86	37.72	34.63	25.06	35.17	33.88	27.85	28.08	26.91	29.52	30.83	30.72	34.67	27.06	29.45	44.76	33.47	32.18	31.29	29.85	29.04	39.96	30.18	28.06	23.8	28.91	34.13	32.42	36.6	24.76	36.78	25.84	32.94	30.64
1cj7	21.21	19.38	38.83	36.45	24.92	35.12	33.88	34.29	28.13	26.53	31.48	36.34	33.76	31.74	26.96	32.9	39.09	34.87	32.05	30.9	28.67	34.14	44.13	31.94	27.66	26.66	29.9	29.26	33.8	36.45	26.26	35.57	25.97	32.55	30.62
1cj8	18.54	15.44	31.64	34.77	21.27	33.84	25.88	28.92	22.52	17.05	24.48	26.33	29.77	26.21	21.76	27.38	30.35	28.53	24.13	22.28	19.42	28.2	34.48	26.22	27.26	27.56	23.99	25.91	34.55	32.13	19.69	30.96	22.64	19.22	24.31
1cj9	20.33	17.91	36.96	39.38	27.4	36.88	36.87	34.45	26.42	27.76	30.5	35.45	35.11	37.16	28.09	29.73	45.56	37.53	36.76	33.34	30.28	32.9	41.11	30.58	29.12	27.23	30.27	34.57	33.95	31.32	26.01	34.74	25.75	30.61	29.17
1cjl	18.62	19.14	25.39	32.31	24.02	35.13	31.33	27.52	29.97	14.59	29.84	25.53	33.46	24.11	15.45	26.57	32.76	26.61	24.89	12.82	22.79	30	37.88	35.92	21.02	21.59	17.76	24.37	36.69	39.23	25.49	35.52	27.98	11.12	30.18
1cjm	21.3	20.85	32.35	39.31	29.94	42.41	33.56	35.3	24.08	26.21	35.99	36.39	39.59	40.3	26.54	40.18	41.43	36.74	36.3	33.66	32.83	38.63	48.8	46.33	34.43	28.41	27.64	41.6	41.22	56.3	32.22	44.09	27.2	20.9	28.88
1cjy	23.99	24.95	33.61	39.08	34.25	43.54	18.69	40.34	-1.16	-86.16	36.08	29.98	39.98	38.78	20.97	32.67	38.4	40.67	31.13	20.56	29.44	37.89	48.51	39.18	18.38	24.86	26.31	-22.04	42.07	49.41	15.31	45.32	31.88	20.48	33.09
1ck7	20.85	22.14	25.12	42.35	28.37	43.11	32.25	25.43	32.98	35.72	38.5	39.38	36.07	36.88	23.76	34.86	50.27	29.83	37.27	30.49	33.03	35.83	48.87	37.54	32.56	25.28	23.14	33.14	40.37	40.57	32.19	43.07	32.99	35.4	28.12
1ckb	22.19	20.03	30.14	31.56	19.45	34.53	26.18	29.41	21.61	16.1	25.18	29.01	26.62	30.92	23.67	27.9	32.5	33.05	28.12	28.66	24.91	31.44	37.15	27.48	25.5	27.14	25.23	22.67	30.67	31.03	17.23	32.2	26.23	25.54	25.68
1ckc	19.97	18.92	37.29	37.7	28.54	36.29	34.07	31.67	35.55	31.31	32.14	36.15	35.95	35.75	27.61	33.41	41.39	34.45	34.61	31.14	33.09	32.85	40.52	32.73	37.68	24.53	28.7	33.67	35.92	37.23	31.8	40.19	29.08	34.63	27.6
1ckd	20.22	19	38.1	35.33	29.16	39.4	30.35	37.23	35.39	29.76	32.28	37.49	34.59	35.45	27.03	34.57	41.44	33.15	31.45	30.52	31.44	30.77	40.56	30.08	34.32	24.06	28.96	35.16	37.8	37.68	31.15	38.45	26.27	34.72	30.8
1ckf	18.9	16.48	33.87	33.62	21.54	37.98	31.16	33.82	24.76	27.52	32.08	37.41	32.87	28.7	32.72	33.16	41.93	31.33	30.34	27.1	27.64	31.43	40.35	32.65	27.78	27.48	26.5	36.16	34.23	40.79	23.54	33.23	24.71	29.46	27.37
1ckh	21.45	17.46	36.91	35.79	23.2	37.55	35.78	33.57	28.15	29	28.51	35.29	33.23	28.61	26.86	33.26	41.7	37.82	35.11	29.12	31.81	32.29	41.58	32.59	26.35	26.63	28.74	31.31	34.69	45.13	25.04	36.67	25.07	28.57	29.41
1ckl	24.49	25.17	35.78	47.99	34.28	50.56	40.28	37.35	55.72	46.66	37.68	48.75	39.47	40.9	34.09	41.28	53.28	40.84	43.23	36.71	39.55	35.66	50.53	45.04	43.56	25.22	40.99	42.21	40.55	51.12	38.94	49.36	34.29	49.26	28.43
1ckp	20.25	17.39	34.42	52.26	32.86	38.55	17.1	37.34	34.42	40.66	34.65	41.88	38.83	40.5	28.11	38.17	44.59	33.86	39.69	34.52	38.97	34.28	47.45	46.27	32.91	31.13	31.58	34.16	39.14	44.14	39.2	42.82	29.41	30.37	25.77
1cks	21.18	19.84	41.81	47.32	39.69	44.38	30.23	42.2	47.39	29.27	47.94	49.21	42.86	50.64	39.86	42.51	63.58	36.59	34.62	37.9	39.03	38.72	59.78	47.08	45.42	32.25	43.86	34.31	45.28	56.3	46.89	51.03	32.83	36.32	33.2
1cll	17.25	17.95	33.98	32.54	30.49	38.44	40.79	33.35	32.84	28.27	31.87	37.43	36.01	31.65	28.97	33.36	39.13	38.72	33.98	32.2	35.82	32.77	44.96	37.19	24.16	26.87	35.82	30.73	34.38	42.44	24.81	45.68	27.72	19.11	26.8
1cls	19.61	18.86	29.39	41.06	28.57	37.37	31.52	28.96	35.51	36.74	31.32	40.72	33.42	34.33	27.63	34.72	47.64	31.51	32.46	30.57	25.85	33.08	47.08	38.08	37.72	25.08	28.3	31.16	36.15	44.79	31.51	40.29	26.84	37.82	23.42
1clu	22.39	20.83	28.99	43.15	30.14	37.38	31.57	27.88	26.51	31.37	36.73	39.29	34.55	47.31	26.42	31.57	49.31	35.43	33.28	29.74	24.58	34.45	46.8	36.18	33.53	25.28	29.83	30.22	38.7	44.7	26.53	42.11	27.19	21.66	23.65
1cly	17.1	15.89	25.05	33.16	22.33	30.97	29.54	25.71	26.39	27.12	30.68	29.28	24.86	29.91	22.43	34.33	39.25	26.74	26.62	27.09	27.44	28.87	38.04	29.26	34.62	22.99	26.11	27.92	31.09	32.82	25.33	39.81	23.74	25.86	21.41
1cm0	24.4	21.63	38.85	40.53	33.66	50.57	38.09	38.48	34.12	30.96	37.16	48.37	45.74	39.29	32.72	41.24	44.26	35.84	39.26	37.78	38.81	35.44	47.02	43.92	43.15	29.71	38.13	33.76	42.45	49.41	42.68	48.28	30.44	22.18	34.17
1cm8	19.21	15.8	29.7	44.26	34.99	38.67	22.84	37.83	24.09	31.72	42.62	37.62	37.89	33.27	20.1	44.63	41.24	33.1	38.47	18.73	33.2	36.64	43.68	39.59	30.37	28.02	30.87	23.14	37.56	41.15	25.18	42.36	26.13	19.26	29.71
1cmi	30.66	26.75	28.72	35.44	19.97	36.74	31.34	32.91	19.87	24.79	29.92	31.75	33.62	32.8	20.01	25.07	40.73	30.65	29	29.12	28.09	31.56	40.71	30.1	24.41	28.72	24.77	26.22	36.35	39.85	31.77	32.95	24.75	32.16	31.9
1cmk	18.01	16.07	33.66	40.03	28.91	37.36	34.3	29.32	29.67	34.12	36.27	34.94	36.4	41.52	24.38	33.43	48.06	35.43	31.03	31.05	31.71	34.81	43.32	36.61	30.25	24.88	28.01	37.14	39.2	43.28	28.7	42.3	24.37	37.07	26.7
1cmy	25.4	22.27	37.79	45.5	28.7	45.03	36.74	37.67	47.16	48.64	38.78	44.29	41.88	41.17	39.71	40.48	55.17	41.93	44.25	40.39	34.84	36.48	57.89	44.65	48.2	30.79	43.22	40.96	39.67	55.14	39.86	48.93	33.92	51.54	29.35
1cn4	18.71	23.44	31.54	41.46	25.03	36.75	35.71	27.39	21.24	14.62	35.58	30.99	37.03	36.81	23.68	32.41	39.75	28.66	28.03	28.91	32.37	39.94	44.34	36.25	22.51	22.87	26.92	29.28	38.02	47.36	32.13	34.09	23.69	22.45	27.39
1cnb	18.64	16.68	24.64	32.31	27.17	34.2	23.68	26.81	18.09	15.18	33.85	24.71	31.06	27.66	23.44	28.54	43.29	32.86	28.67	26.45	27.33	31.76	39.07	35.58	30.39	24.84	24.85	25.42	37.73	41.53	19.66	38.36	28.61	16.1	23.94
1cnc	21.24	21.63	20.21	34.89	25.81	32.52	26.47	23.02	13.71	10.61	33.36	24.86	29.69	31.53	20.55	27.54	35.41	33.33	29.02	27.06	28.25	28.6	42.16	33.81	22.29	24.72	23.44	27.02	33.7	38.76	15.72	36.54	27.55	10.55	24.32
1cnh	22.16	20.7	26.34	38.69	28.07	40.21	28.7	30.36	29.84	33.44	34.79	39.09	33.15	37.66	15.63	34.36	40.73	34.16	32.32	19.82	22.97	35.13	40.23	37.39	26.8	22.75	22.23	27.48	36.68	46.4	24.74	43.47	32.8	18.98	27.18
1cni	13.59	12.43	23.71	31.76	18.92	33.32	35.55	29.37	16.93	20.03	27.38	26.8	28.06	38.27	21.4	26.16	28.4	26.53	27.07	27.24	21.15	30.47	43.03	30.74	28.22	22.75	21.67	30.16	31.79	38.57	22.03	33.53	22.09	19.51	22.15
1cnj	20.55	21.01	27.6	39.31	1.21	36.21	32.6	20.45	16.23	9.31	28.52	17.71	38.61	31.2	24.65	25.48	36.14	19.49	29.99	30.56	25.85	32.07	43.81	35.33	13.34	21.45	26.75	30.22	35.01	29.76	20.69	37.03	31.2	7.94	28.02
1cnk	17.97	18.46	25.53	41.44	28.41	35	19.85	32.66	25.96	25.6	36.57	30.89	33.85	32.22	4.76	35.18	43.38	25.59	24.27	27.45	22.9	33.03	48.12	32.93	26.48	24.33	16.35	19.24	36.3	40.27	19.83	42	28.31	18.05	25.12
1cnt	23.1	21.3	31.29	44.95	33.4	45.9	34.44	40.35	42.08	46.28	39.03	51.7	41.69	44.12	14.69	43.74	52.45	37.72	42.69	33.31	32.84	39.22	56.67	46.61	49.24	32.01	33.85	33.26	44.8	52.41	37.81	54.36	33.87	54.75	30.3
1cnw	20.84	18.95	24.36	36.91	11.32	33.81	23.66	21.75	8.73	-2.54	30.14	26.65	31.54	25.13	20.12	31.38	17.95	28.35	29.61	9.15	26.51	27.52	34.03	28.84	15.83	23.94	16.74	19.07	33.54	33.92	-2.83	37.33	28.65	8.48	25.92
1cnx	21.76	18.61	30.57	40.32	30.37	40.16	21.65	27.74	22.07	27.15	41.89	32.38	33.93	37.52	23.45	31.92	48.17	32.51	32.04	28.45	33.09	30.96	45.96	39.55	31.64	29.3	27.05	30.15	41.03	41.79	22.09	38.49	30.27	18.79	26.12
1cny	20.54	19.52	30.14	37.41	24.91	33.38	24.91	22.43	1.72	15.46	32.07	25.96	30.79	28.64	16.36	40.32	32	31.53	27.51	21.12	26.19	29.52	37.48	33.57	33.01	21.86	21.18	28.67	34.52	38.57	25.61	36.18	30.62	-9.41	27.45
1coh	18.92	16.16	30.21	40.3	27.96	34.44	32.62	29.08	37.09	31.88	35.03	33.97	30.88	38.09	26.15	38.49	47.43	28.74	33.68	31.38	30.25	31.16	40.08	36.22	36.32	20.68	27.68	34.28	34.94	47.26	30.46	39.05	24.98	30.37	26.49
1cp3	20.04	12.34	25.97	27.37	17.88	30.87	27.6	28.39	27.3	17.77	28.12	19.19	25.41	30.2	19.33	28.67	32.52	26.83	21.93	24.96	20.36	28.18	33.98	24.14	26.67	20.11	27.77	29.33	27.15	32.22	19.77	27.51	19.39	24.27	20.72
1cpu	24.27	23.21	34.63	40.81	25.85	40.46	22.43	29.35	36.83	33.32	37.77	34.16	32.94	41.89	33.57	31.07	53.11	32.64	29.76	29.21	31.5	36.27	43.63	31.83	36.08	27.81	35.19	30.73	35	41.53	29.79	38.14	28.55	37.33	23.84
1cqp	15.81	16.26	35.71	36.91	32.6	36.08	27.17	35.09	35.87	34.79	34.29	45.79	35.65	34.76	45.19	42.18	45.5	32.91	32.16	33.56	31.05	28.33	44.72	40.01	38.45	22.09	35.67	35.74	34.12	44.96	29.93	42.34	26.96	33.7	23.37
1cqr	17.1	17.35	32.28	32.62	24.75	31.56	29.69	28.82	21.98	22.23	34.01	23.26	31.21	36.39	28.04	32.77	41.46	31.44	31.18	24.77	23.08	35.96	40.69	33.59	29.55	22.36	30	25.37	36.38	41.39	32.1	43.64	24.79	6.25	26.59
1cqt	23.98	24.84	34.29	39.85	20.57	46.94	36.38	31.47	30.36	41.53	36.32	34.76	33.59	36.54	31.19	37.75	55.14	34.82	38.7	29.99	35.29	37.8	55.15	38.19	40.24	27.92	32.3	35.84	36.02	48.33	34.88	38.19	27.56	43.01	25.99
1cra	20.08	19.16	31.24	49.99	38.09	45.69	15.46	30.24	23.28	33.68	39.23	36.28	37.82	46.48	18.31	43.88	50.53	35.99	38.04	22.93	31.12	36.85	53.14	42.84	31.45	36.09	28.89	22.41	43.4	45.99	23.47	43.75	30	30.66	27.31
1crm	22.13	20.2	20.34	28	20.45	35.64	24.82	12.51	12.61	11.6	33.78	29.51	36.12	33.54	9.44	22.48	33.83	28.47	14.78	19.91	14.49	30.92	37.01	26.7	2.36	27.79	11.56	3.19	40.89	40.29	21.77	36.76	27.25	9.63	22.57
1cs8	23.32	21.05	-51.84	4.89	-50.31	30.49	-140.52	-26.66	-8.12	-134.55	6.47	-59.4	9.49	-17.25	-185.9	-23.46	-1.32	5.68	-24.65	-68.52	-112.57	38.02	17.7	-38.35	-74.16	4.17	-174.54	5.55	47.16	-35.15	-22.5	4.24	28.88	-55.28	34.74
1csb	14.11	14.92	29.23	34.73	21.24	29.47	28.96	25.59	32.79	27.18	27.26	31.48	30.54	29.82	22.64	26.99	39.4	24.95	29.61	24.55	23.44	29.8	37.63	31.62	29.41	19.76	29.58	31.42	30.74	38.99	23.74	35.06	22.09	20.07	21.26
1csg	23.8	21.84	34.12	45.9	32.85	42.58	25.29	29.76	32.64	31.1	36.49	34.85	34.1	36.04	11.43	41.42	51.11	36.98	36.4	31.09	30.05	34.15	49.06	41.73	25.9	28.42	15.62	41.32	38.06	46.17	31.56	42.65	31.27	26.24	24.52
1csk	22.72	24.99	35.9	39.04	29.09	36.31	33.75	35.65	40.07	30.16	42.81	33.44	40.49	45.19	32.86	39.59	46.26	39.33	34.56	34.76	27.53	38.08	47.5	39.03	34.91	28.2	33.1	35.88	41.87	48.08	28.48	44	34.58	30.44	29.78
1ctq	26.03	24.88	38.05	50.97	38.66	43.56	41.36	34.59	40.8	34.23	42.13	46.83	41.06	51.72	43.34	50.59	50.7	44.36	42.66	39	36.35	37.32	58.59	42.06	38.91	34.21	44.91	42.7	48.98	47.38	33.45	51.23	34.81	30.48	33.33
1ctr	17.11	13.64	32.5	43.75	27.36	36.44	31.25	27.01	29.71	33.4	35.7	38.83	34.19	38.07	29.14	33.76	46.49	32.38	31.71	29.97	31.91	31.43	43.82	40.04	34.36	23.54	31.89	28.44	34.58	49.57	31.06	43.94	25.94	35.46	24.56
1cva	20.83	18.81	22.76	32.43	7.2	29.66	20.54	20.1	6.75	7.87	22.78	16.55	30.15	22.72	19.16	20.61	26.98	21	27.36	-1.13	25.01	26.3	31.28	26.48	5.04	17.38	22.91	10.98	33.48	29.42	23.89	35.39	27.61	1.99	27.26
1cvb	18.96	17.66	23.11	34.84	7.19	30.27	32.15	20.33	7.16	-1.87	27.72	11.64	30.58	26.03	4.8	23.63	28.09	22.51	22.18	12.93	22.02	26.79	32.26	29.58	10.59	16.93	11.51	17.19	37.15	35.48	18.05	34.12	27.46	5.78	27.32
1cvc	21.64	21.36	34.9	38.83	21.79	31.07	27.02	26.01	6.82	8.11	32.64	31.41	29.55	28.71	25.71	29.8	30.44	32.34	18.79	19.87	26.11	25.54	36.8	31.71	26.4	26.32	25.76	23.47	37.58	37.53	29.05	34.5	29.29	-9.92	26.93
1cvd	21.64	21.74	27.56	35.35	27.92	34.17	27.19	23.34	16.36	21.83	39.93	33.03	32.27	33.95	21.7	33.21	41.77	35.55	29.57	29.67	31.58	31.65	44.16	32.72	22.5	29.47	25.57	30.36	37.87	37.81	24.15	39.34	30.26	15.43	26.08
1cve	15.97	16.99	21.1	30.05	13.89	29.92	22.45	6.09	8.45	-23.13	24.44	18.59	28.66	20.95	-2.52	26.63	23.66	21.56	22.42	5.97	24.2	24.26	30.93	27.8	17.76	15.09	3.12	16.78	34.1	27	16.93	37.44	24.95	-41.92	23.6
1cvf	21.3	19.87	21.24	32.74	31.61	36.02	23.87	23.05	28.77	21.11	27.21	28.24	33.12	30.72	16.77	31.91	37.59	31.73	30.5	27.4	30.16	29.67	37.04	36.15	21.24	28.78	16.73	26.67	36.04	40.69	20.49	34.23	28.65	19.62	24.22
1cvh	19.85	16.92	26.13	34.3	24.77	32.99	26.07	27.24	18.76	12.4	32.38	24.86	30.22	23.94	21.22	27.24	40.92	30.38	28.85	27.11	28.15	31.65	37.86	35.42	27.8	25.07	24.22	24.81	34.8	38.14	16.76	36.22	28.1	15.03	25.34
1cvi	25.94	23.15	32.24	41.57	23.67	39.88	30.1	28.99	28.44	38.33	30.33	33.72	36.85	36.41	30.09	34.56	46.18	34.3	38.21	33.96	32.35	29.6	47.5	36.11	38.74	30.04	27.48	33.49	36.4	40.93	24.12	35.79	29.88	37.34	28.12
1cvj	23.9	22.77	35.17	45.6	29.05	44.69	40.29	32.16	21.07	43.04	40.07	41.59	36.26	42.86	26.78	45.21	53.82	40.67	32.42	31.13	33.36	34.68	57.04	37.82	30.46	31.54	28.63	38.06	41.32	49.94	28.91	46.45	33.65	50.28	27.93
1cvw	22.35	22.52	-92.4	16.32	-21.54	25.55	-107.33	-9.83	-3.57	-38.64	6.36	7.39	19.59	-13.32	-152.09	-53.91	-5.41	13.1	-21.97	-142.39	-110.16	23.31	25.7	-0.34	-94.15	18.43	-147.75	-111.77	29.34	2.26	4.93	14.92	30.74	-150.81	21.08
1cw3	26.52	25.6	30.95	43.94	46	51.13	30.29	36.49	44.17	47.12	39.68	44.14	43.78	39.74	5.68	46.13	54.07	43.58	36.24	20.08	29.81	39.8	54.76	41.36	31.81	33.46	19.23	38.17	42.52	48.34	27.55	47.37	40.01	29.81	35.43
1cwa	15.94	13.05	32.9	35.78	24.79	37.99	33.08	25.58	26.62	20.74	34.56	32.66	29.67	28.67	24.84	28.59	38.06	34.1	31.84	31.11	26.07	30	38.9	31.03	27.41	19.46	26.16	31.02	34.49	35.77	21.19	36.84	23.76	17.7	25.9
1cwb	14.37	12.44	29.29	27.56	19.89	29.62	30.02	27.2	20.76	17.3	29.27	27.43	28.52	25.05	20.96	22.71	26.09	25.12	25.65	28.19	25.27	25.88	38.51	26.37	26.58	18.71	23.81	26.09	31.01	32.81	21.98	35.75	18.68	19.08	23.25
1cwc	15.24	13.98	29.2	36.03	25.19	34.62	34.8	30.03	25.62	21.71	32.45	32.9	29.12	28.65	23.82	30.34	33.1	29.68	35.06	31.07	24.02	29.72	37.54	32.26	32.82	17.98	26.03	28.71	31.23	36.17	27.09	39.27	21.28	18.71	23.81
1cwd	21.96	20.45	30.67	38.14	27.28	36.75	44.21	27.08	39.33	30.88	35.02	30.54	35.87	39.51	20.31	42.37	46.59	37	40.1	35.26	35.68	33.54	48.54	39.36	36.58	28.47	25.07	35.95	38.03	42.61	28.22	43.21	26.64	28.47	24.39
1cwe	26.21	23.8	26.69	40.95	32.17	40.25	28.38	32.13	25.89	26.03	35.43	27.39	37.43	27.71	25.7	27.48	39.33	35.63	35.46	28.25	33.99	31.02	48.01	35.81	25.57	27.03	27.63	32.6	40.45	42.94	18.42	42.12	30.44	23.04	28.71
1cwf	19.48	18.89	31.67	30.58	23.18	36.66	32.29	29.43	24.06	30.2	35.27	31.28	31.3	36.57	23.94	30.26	35.14	31.09	28.2	33.45	24.66	27.36	40.5	31.94	24.3	21.8	27.82	27.41	33.54	35.53	22.1	39.1	23.67	28.33	24.87
1cwh	21.58	19	33.46	37.53	27.61	33.61	31.21	36.33	28.68	32.18	32.53	34.13	37.71	35.06	30.33	31.3	41.35	40.8	29.4	29.73	28.98	30.06	44.3	35.24	38.16	24.19	32.66	28.21	37.74	43.83	26.69	38.23	24.12	23.73	25.13
1cwi	14.15	12.8	31.23	35.38	24.36	35.03	34.22	26.26	28.25	11.9	30.91	29.82	27.42	30.36	24.28	31.19	36.23	28.19	33.67	30.6	25.96	26.6	34.28	29.03	24.36	19.7	29.14	27.69	30.84	33.73	24.53	32.5	21.18	10.59	23.33
1cwj	17.72	15.04	34.43	38.07	29.36	36.87	35.79	27.7	21.48	23.82	33.98	31.89	29.29	34.12	27.78	30.11	36.98	30.56	28.18	34.73	28.24	29.12	35.86	32.99	27.73	24.19	29.51	30.22	33.41	37.07	21.2	35.59	23.48	24.85	26.19
1cwl	24.94	22.85	34.53	36.65	24.07	36.82	31.36	29.92	24.91	22.18	32.01	30.44	32.57	28.56	22.54	29.66	31.34	30.54	31.97	34.88	29.46	29.43	39.78	34.35	28.02	28.65	25.87	28.63	34.02	37.75	29.03	38.83	24.6	27.46	26.53
1cwm	17.5	16.28	35.28	37.41	29.37	40.01	36.15	29.51	26.65	27.23	40.04	37.59	33.73	44.14	29.52	33.31	39.45	34.85	29.61	33.2	28.94	31.01	48.76	36.49	39.33	27.98	29.8	35.56	34.13	49.88	41.93	41.11	24.52	37.26	25.22
1cwo	18.76	18.1	30.12	41.01	31.87	42.37	32.11	30.09	33.64	24.25	42.03	43.73	35.74	47.14	21.28	43.07	46.45	33.93	41.54	31.26	32.56	43.75	47.1	42.34	33.4	24.1	35.81	25.53	41.28	49.4	31.16	42.34	30.29	6.66	26.77
1cwr	22.25	21.54	33.97	35.41	28.69	36.38	30.13	32.55	31.39	27.85	35.52	30.87	35.37	34.73	24.08	32.98	42.08	29.67	35.92	29.14	31.66	29.53	50.99	31.28	38.06	26.2	34.18	35.85	43.67	35.86	26.41	41.49	30.9	16.38	28.31
1cws	20.48	19.93	30.15	45.22	36.62	46.21	30.88	32.65	34.48	30.44	38	39.44	39.49	40.17	25.65	38.45	52.51	35.14	38.54	27.02	34.02	34.66	49.01	36.51	27.41	29.09	30.06	34.32	42.87	47.78	31.19	46.1	30.23	41.76	27.2
1cwt	21.2	17.15	26.84	39.61	17.9	34.61	33.4	30.94	25.85	19.36	31.58	30.56	33.49	32.62	22.97	29.78	41.25	27.16	29.84	26.93	26.39	28.8	45.02	31.9	25.78	27.85	25.74	31.57	31.16	41.64	25.28	31.85	25.43	23.52	24.57
1cx8	29.88	23.41	35.74	45.18	38.04	42.02	36.28	35.48	47.07	33.87	36.34	41.57	41.58	41.9	36.53	41.34	56.72	37.13	39.34	32.89	37.85	33.88	46.53	44.57	39.86	24.72	33.76	40.73	36.97	48.38	41.85	48.17	30.64	37.62	28.18
1cxp	24.03	21.59	36.9	38.54	30.73	41.33	39.99	31.86	29.21	22.11	32.92	39.32	37.3	36.17	33.2	33.83	49.99	29.57	31.51	34.25	33.29	31.75	46.35	43.43	33.13	24.19	34.83	42.75	35.31	52.38	29.77	41.02	30	15.86	27.98
1cxz	32.16	27.37	5.76	20.79	6.64	35.36	22.98	9.61	-55.98	-83.92	17.13	19.99	17.18	18.59	-1.45	15.44	19.54	21.1	18.36	27.76	22.66	39.7	24.05	20.8	7.2	18.16	-7.18	13.96	28.89	6.04	20.76	9.38	23.13	-90.88	18.38
1cy5	17.32	13.95	25.24	23.84	17.56	28.9	22.61	24.99	16.94	12.52	18.01	21.34	27	21.29	22.43	22	27.62	31.35	23.46	24.32	23.65	26.8	29.26	25.23	25.04	21.58	24.95	24.65	31.74	33.89	11.83	28.56	23.83	8.12	21.19
1cyn	23.57	23.11	28.96	35.04	23.66	40.31	31.16	27.02	30.28	27.42	34.37	30.61	38.17	30.87	23.12	30.67	50.01	34.03	31.82	28.15	25.63	30.36	37.27	29.46	31.9	22.43	25.26	29.39	33.47	37.01	26.66	37.99	26.56	22.59	24.27
1cz8	19.77	17.78	40.44	37.29	27.61	36.65	33.49	33.78	29.36	30.34	38.05	35.6	35.31	42.99	33.28	34.71	46.17	36.92	37.68	32.04	29.15	36.66	43.46	39.07	37.26	33	36.88	35.74	40.35	42.2	31.61	40.47	30.1	33.02	27.6
1cza	27.46	25.85	31.51	39.98	31.72	46.16	45.27	28.88	26.97	20.63	45.38	42.56	37.94	42.56	18.89	34.81	65.35	40.85	40.98	37.91	37.05	33.51	50.58	35.29	20.69	34.19	25.77	34.87	46.88	46.26	33.74	47.83	33.37	-3.4	29.8
1czm	18.01	16.92	35.98	36.81	25.67	32.28	24.33	22.25	23.99	15.33	34.64	11.9	35.95	36.76	25.63	27.08	37.63	32.74	31.58	25.11	28.51	31.33	43.1	30.69	20	25.75	28.11	26.22	35.25	43	23.01	40.26	27.23	14.9	23.3
1czs	21.87	17.57	26.03	43.71	28.21	42.59	31.7	20.94	29.94	22.76	31.25	37.32	37.54	32.31	24.95	35.85	46.1	29.03	34.3	31.65	29.67	37.35	43.05	36.5	22.12	28.45	21.42	31.63	40.56	42.91	28.44	37.34	28.37	8.81	25.61
1czt	16.47	15.64	23.84	27.9	22.25	28	21.71	19.04	17.08	17.01	27.19	24.06	28.52	23.25	17.44	30.38	29.07	25.87	25.17	21.36	23.91	25.68	35.15	29.42	19.05	16.38	20.71	25.76	30.63	31.75	15.2	34.83	19.56	17.69	21.45
1czv	19.84	17.92	31.53	37.94	30.27	41.35	38.27	29.01	30.65	32.58	33	35.58	33.93	31.93	27.92	40.67	35.41	31.41	35.89	33.7	34.81	29.33	41.23	37.23	31.04	25.44	27.02	38.93	34.55	43.48	27.29	42.43	29.25	35.22	27.99
1czz	21.27	16.35	26.14	37.35	24.77	36.61	38.11	30.62	30.36	20.57	34.9	30.9	31.46	35.89	29.31	33.23	41.42	33.32	34.35	27.82	31.83	32.47	40.02	32.57	30.12	20.26	26.55	35.51	32.87	44.36	25.37	37.3	25.32	29.89	25.1
1d0a	23.37	18.65	34.62	31.73	28.04	40.15	30.72	32.76	35.05	34.78	32.34	39.73	34.32	32.75	24.55	35.36	44.67	35.49	34.36	29.45	30.49	33.02	41.66	36.48	42.19	29.68	29.6	34.08	36.45	43.47	27.11	43.22	28.29	27.75	25.68
1d0g	24.81	22.96	38.17	49.64	36.51	46.02	41.31	40.68	42.63	38.14	41.24	44.52	38.4	48.68	26.19	46.08	53.78	39.83	43.14	36.94	39.98	38.06	52.71	46.97	32.7	35.31	26.44	41.24	48.19	58.73	38.49	51.65	31.38	34.97	30.65
1d0j	18.53	17.19	30.67	41.77	29.63	36.77	40.71	30.32	31.87	30.63	34.35	38.64	34.25	40.03	32.14	38.28	45.36	29.23	33.57	35.1	30.77	29.91	42.83	39.63	34.2	25.05	32.72	35.31	34.53	46.42	31.14	41.32	26.39	40.98	22.69
1d1j	24.75	25.4	43.6	51.62	39.63	47.92	41.96	39.71	43.49	53.46	45.6	48.81	42.66	47.29	36.22	47.66	51.08	38.68	40.73	38.08	39.81	36.74	52.81	46.71	43.74	41.7	38.47	43.28	45.33	57.66	44.34	48.05	32.26	50.44	34.47
1d1s	20.16	18.37	28.76	45.76	33.21	43.04	39.09	33.08	39.4	34.89	41.28	42.88	36.45	41.88	21.98	42.24	54.49	35.07	34.07	34.62	32.38	31.85	48.52	40.55	37.16	28.39	25.26	32.06	37.12	51.9	32.52	47.36	30.58	16.59	26.46
1d1t	19.37	17.98	30.55	31.04	24.75	38.02	28.84	38.38	0.81	14.01	46.72	-22.86	39.74	47.94	18.25	22.01	53.58	35.13	28.99	20.73	17.78	36.05	51.36	36.31	4.43	28.35	19.4	-8.63	41.44	44.23	-6.64	46	31.48	-17.3	29.16
1d1z	25.36	21.67	33.65	40.99	31.66	41.85	35.94	27.93	28.61	30.47	38.46	34.22	34.63	42.16	37.2	32.09	55.07	37.66	38.02	32.97	27.38	37.44	50.68	34.49	35.6	32.36	27.6	33.13	41.85	47.2	27.4	46.25	31.27	25	28.72
1d2q	23.15	21.27	35.71	44.39	35.97	44.35	43.91	39.26	48.75	40.46	38.09	48.15	41.13	42.25	28.7	43.24	53.19	31.8	41.18	37.96	37.89	32.19	46.73	44.29	41.3	29.92	33.14	37.88	38.97	53.73	33.07	47.52	27.87	40.26	27.27
1d2s	25.04	20.94	45.14	38.41	33.86	47.11	45.83	38.6	29.07	14.65	40.06	40.71	48.45	40.53	42.83	38.18	51.77	40.15	37.36	41.02	43.95	39.18	48.67	44.9	33.55	30.01	46.82	42.41	40.19	50.46	38.44	54.46	30.95	-4.54	34.19
1d2v	24.72	21.21	37.06	47.41	31.66	39.77	42.54	33.13	27.08	20.5	35.47	38.85	35.52	37.31	31.98	35.71	51.76	31.86	34.33	37.79	38.6	32.06	49.41	43.05	37.35	23.28	37.37	45.05	37.23	55.77	36.56	40.5	28.45	22.18	26.99
1d3b	29.91	28.78	40.35	41.26	26.16	42.46	31.61	37.74	44.23	35.73	39.02	41.9	38.76	44.98	33.49	35.29	52.1	44.05	40.81	38.99	33.55	38.65	49.44	40.81	39.7	30.26	33.81	36.96	43.16	46.69	30.66	42.74	35.83	44.79	28.79
1d3d	28.48	26.66	35.37	48.53	38.93	47.08	44.35	34.65	37	41.73	46.3	45.3	41.41	43.24	27.18	40.36	52.34	40.53	36.02	34.35	33.41	33.89	54.28	43.21	47.61	34.56	24.83	37.21	44.9	52.8	39.68	45.68	29.29	39.68	29.98
1d3g	25.33	25.36	39.74	57.75	48.56	53.4	-1.53	42.23	-13.05	7.56	51.56	53.96	49.49	56.76	8.9	56.35	71.12	45.65	43.31	18.92	44.2	50.16	66.94	49.47	33.64	43.63	22.23	15.39	54.59	61.23	34.61	57.35	39.61	-28.08	31.98
1d3h	27.39	25.94	34.44	54.05	38.94	47.88	16.02	31.82	21.89	29.43	51.52	34.42	50.16	53.96	7.22	41.18	73.02	35.92	36.19	24.29	45.73	45.69	65.36	42.56	20.08	38.34	17.09	15.35	51.92	53.78	21.03	56.96	43.76	20.16	30.85
1d3k	21.56	21.55	16.12	11.69	28.75	48.39	41.19	31.07	-121.36	-76.85	36.01	25.75	42.49	10.37	-39.92	19.18	35.74	39.05	30.97	31.75	41.97	33.92	43.62	40.52	0.06	21.9	-19.38	5.52	40.95	42.81	22.55	34.03	34.15	-42.08	29.18
1d3p	21.39	19.26	37.02	50.11	40.1	43.35	49.84	34.61	44.8	36.64	45.42	48.72	44.47	43.85	34.78	48.02	52.14	33.85	35.68	36.94	40.97	36.02	55.6	47.46	45.13	31.87	37.08	36.39	41.51	57.67	42.49	45.8	29.32	32.62	28.77
1d3q	20.58	20.95	36.84	41.88	33.03	43.01	38.29	31.85	34.57	28.18	35.43	41.36	37.87	42.87	26.44	37.7	46.33	33.84	32.8	32	32.04	32.98	46.48	45.46	39.35	25.13	28.39	36.26	38.82	49.88	29.7	39.86	30.85	32.34	26.71
1d3t	26.87	27.36	39.54	47.32	36.74	48.76	51.9	38.47	37.64	32.22	39.83	48.07	39.32	47.34	31.87	45.24	53.57	42.71	41.73	41.55	40.65	40.81	55.2	46.88	47.29	36	35.1	35.13	47.84	58.63	41.24	48.06	31	27.63	29.77
1d4a	22.43	25.55	40.34	48.1	31.8	47.51	39.71	47.99	31.69	37.24	47.11	46.17	43.22	51.47	38.75	42.1	65.01	37.67	42.37	38.77	42.2	39.74	55.52	46.52	47.68	33.79	46.41	46.25	44.61	51.46	33.93	49.28	28.46	36.02	31.42
1d4n	23.62	22.76	11.65	27.7	29.4	40.57	34.49	19.34	-29.53	-28.06	34.08	21.8	34.56	13.08	-40.81	22.78	27.37	35.57	27.58	34.01	42.82	32.67	37.93	35.8	13.82	21.82	-29.32	6.58	40.56	40.83	23.38	34.6	33.66	-46.93	28.69
1d4p	32.55	27.33	35.2	49.01	37.51	49.68	38.03	40.61	40.79	39.38	41.65	52.09	42.02	41.12	27.23	44.09	58.78	42.49	42.32	33.49	33.26	40.39	54.07	42.38	44.24	33.02	30.03	39.04	48.47	57.73	36.52	49.02	38.03	38.23	31.26
1d4t	20.95	20.19	26.53	29.97	22.96	34.53	28.62	20.42	22.26	21.39	26.32	22.06	23.96	25.11	21.93	27.55	39.32	31.69	24.77	25.16	21.79	27.91	43.02	33.09	21.09	18.96	23.65	27.63	31.98	33.17	20.93	37.73	23.89	18.15	22.73
1d4v	15.26	14.37	24.83	34.82	22.03	35.01	29.54	30.53	23.18	21.24	35.47	30.07	33.62	35.28	21.61	31.27	40.97	27.88	25.17	24.18	25.37	33.26	43.74	36.52	28.69	24.46	24.73	28.36	35.56	43.52	24.94	35.83	25.02	18.94	23.36
1d4w	15.44	15.22	26.46	33.79	24.27	33.22	24.35	22.02	24.47	26.03	32.01	30.41	32.27	31.5	27.14	27.62	39.74	28.39	27.1	27.45	23.13	27.82	41.91	29.45	24.63	21.16	27.9	28.87	33.74	36.68	18.48	38.69	23.93	28.16	26.26
1d4x	25.83	24.01	35.28	47.19	37.65	43.46	39.08	34.95	48.38	35.87	45.65	45.27	40.17	57.43	19.44	43.39	61.62	38.88	38.9	45.32	41.79	39.9	56.75	45.93	22.95	37.11	30.45	33.35	45.4	58.68	32.13	52.76	36.68	36.29	30.11
1d5f	28.01	22.65	32.5	48.18	34.3	38.68	39.17	32.4	44.92	35.94	36.9	41.63	40.62	47.34	32.94	38.54	50.79	33.52	35.08	32.99	30.5	34.16	48.15	40.19	42.68	28.34	33.2	39.47	38.39	47.57	32.69	42.4	29.67	42.45	26.67
1d5m	16.56	13.83	28.14	32.6	25.74	33.05	30.86	28.99	32.29	28.02	30.65	34.1	32.7	30.84	22.24	30.44	33.27	25.53	26.59	26.3	26.66	27.38	39.95	32.74	36.77	23.64	25.46	29.13	32.58	37.7	22.99	41.68	24.41	26.88	27.32
1d5r	22.65	21.37	35.28	39.32	23.06	39.56	26.04	31.55	31.54	33.97	30.4	34.04	34.96	37.36	26.56	36.02	47.06	29.22	28.56	26.16	28.94	33.8	45.38	36.65	29.34	26.46	30.67	28.94	34.28	43.7	25.3	38.14	26.45	31.26	23.11
1d5s	23.53	17.82	35.66	35.24	24.32	37.64	34.8	28.6	26.68	30.57	30.76	34.51	34.22	30.51	30.4	34.18	41.67	31.77	35.5	32.14	28.11	31.11	42.03	34.91	34.46	23.81	27.38	33.05	38.09	40.23	27.69	37.44	28.9	25.79	29.87
1d5x	22.18	18.85	31.19	37.68	24.4	36.81	32.11	30.94	24.91	31.6	32.64	33.04	32.8	30.38	26.49	32.49	45.25	36.09	30.14	29.44	30.48	31.53	43.85	29.83	31.45	22.42	26.14	31.66	32.1	38.99	26.59	37.87	28.1	32.64	28.54
1d5z	26.62	21.77	37.41	49.39	33.9	40.67	31.32	33.77	42.47	41.01	37.38	43.08	40.42	34.2	29.03	43.8	53.14	41.9	39.19	33.07	39.51	38.76	54.06	44.36	43.84	32.58	27.2	39.65	43.62	50.32	36.2	49.58	31.63	36.37	31.73
1d6e	24.07	18.64	34.78	40.61	30.58	40.38	30.66	40.16	33.29	36.37	40.47	42.89	40.25	44.65	26.59	39.08	55.77	37.23	34.21	29.37	40.36	37.55	44.84	39.27	37.85	29.51	29.93	37.56	43.4	49.86	35.27	43.16	33.12	27.88	35.22
1d6n	28.52	24.99	40.76	44.26	36.95	42.58	17.68	38.05	32.03	-9.69	43.84	50.73	40.67	42.04	44.32	40.68	52.15	37.57	33.59	34.41	31.95	34.45	47.76	47.04	35.28	29.1	43.48	27.93	38.4	59.18	35.55	44.89	29.3	24.65	27.19
1d6o	29.61	27.42	36.59	44.44	29.5	41.59	39.04	36.56	31.23	26.72	37.81	34.12	40.31	32.27	18.57	33.9	43.59	33.24	34.56	33.38	29.28	34.63	44.34	35.08	30.3	27.15	28.85	36.72	34.62	45.65	27.85	45.39	28.11	22.37	27.37
1d6p	17.15	15.85	18.53	30.33	20.95	28.73	14.52	15.11	17.94	14.3	24.32	21.36	27.94	15.29	6.1	29.48	22.92	25.55	18.97	10.01	18.62	27.37	37.25	22.99	8.49	13.51	8.57	23.87	28.62	25.5	7.84	28.68	26.69	11.21	23.51
1d6q	15.79	14.57	22.5	32.67	25.68	31.29	18.31	15.47	27.82	14.47	20.52	30.94	29.8	18.19	7.37	28.76	23.8	25.48	19.56	12.43	22.3	27.29	37.73	24.96	2.07	18.35	9.73	25.45	32.65	26.88	4.84	30.55	27.65	8.51	23.23
1d6w	22.52	21.49	34.69	48.14	30.47	42.38	48.22	35.9	35.83	39.25	41.88	50.04	40.92	43.95	37.4	44.74	58.07	39.48	39.2	38.94	37.52	35.17	51.68	38.6	45.75	29.93	30.72	39.31	41.81	54.64	38.56	48.6	34.07	35.03	33.29
1d7h	20.06	18.22	29.35	34.36	18.19	32.44	30.37	23.49	31.59	24.64	28.25	27.41	33.62	31.77	21.8	26.06	42.74	28.44	26.03	25.47	24.28	27.21	38.38	31.82	26.8	20.46	22.07	28.44	31.47	44.08	29.62	35.76	22	22.88	22.54
1d7i	23.65	27.36	30.17	34.97	21.6	37.19	25.25	29.66	25.28	23.68	26.18	34.26	28.6	33.24	20.9	33.61	35.88	31.3	35.32	26.81	28.42	30.46	48.01	31.87	34	28.45	24.08	29.49	38.03	42.5	21.59	35.77	28.78	31.16	21.64
1d7j	27.91	26.51	35.47	33.89	28.19	39.96	29.83	39.23	35.91	23.33	35.93	34.21	37.88	33.12	21.36	34.49	38.17	32.18	33.23	29.06	25.81	33.19	44.95	34.5	31.19	25.7	23.64	35.28	39.18	47.5	27.64	40.33	25.85	22.49	26
1d7k	24.41	23.59	41.85	48.83	38.77	46.91	42.33	35.7	45.85	41.51	40.64	53.03	40.59	39.27	35.54	46.28	49.32	41.57	49.22	40.11	39.69	35.73	50.14	48.68	46.6	37.86	37.11	49.36	48.81	57.49	47.67	41.38	32.99	45.74	31.51
1d7p	12.66	14.28	22.78	31.87	19.13	26.63	23.91	19.04	28.33	14.9	21.16	24.14	25.73	20.76	20.59	22.82	34.38	28.17	22.46	24.36	18.79	24.16	30.96	26.22	24.16	17.52	20.21	22.45	30.7	31.24	15.64	28.42	20.35	13.11	22.98
1d7w	23.91	19.83	32.89	41.37	32.3	40.15	38.56	32.19	39.42	34.69	35.6	37.49	34.66	34.6	32.31	39.53	49.04	30.61	35.17	35.32	34.92	32.33	45.93	41.61	42.67	26.25	35.53	42.47	34.68	50.69	30.61	41.81	26.79	33.1	26.84
1d7x	19.81	19.59	46.03	55.69	40.12	44.88	40.64	38.55	46.79	39.41	49.58	48.23	44.71	55.79	39.59	44.3	59.24	34.72	41.21	44.67	35.48	40.17	58.46	50.18	46.07	35.63	42.49	42.05	44.86	54.39	40.49	56.23	26.57	50.99	34.32
1d8m	18.58	17.36	36.71	37.82	27.03	38.43	36.58	35.23	13.71	-14.45	39.56	25.67	38.36	43.63	25.92	33.31	53.71	37.5	28.18	28.16	32.81	32.1	51.28	40.23	13.73	25.18	21	31.2	36.31	43.06	21.17	45.8	29.76	-13.31	26.75
1d9i	21.29	20.12	31.5	45.93	28.14	42.39	42.45	34.26	33.83	33.5	38.8	37	38.58	40.42	23.57	41.54	44.69	31.97	33.07	28.45	28.08	33.41	46.7	34.47	40.28	27.82	30.83	31.68	37.35	49.35	32.31	43.87	31.16	34.99	27.23
1dan	21.21	20.91	35.42	43.48	32.87	39.31	37.9	34.28	39.46	39.84	35.02	45.95	37.5	44.25	32.67	43.35	44.9	36.39	37.62	25.3	35.76	33.67	53.16	48.68	42.55	28.99	33.52	37.26	40.15	53.8	33.9	45.13	30.01	39.88	27.25
1db1	20.39	18.13	35.85	39.6	24.23	39.95	36.64	32.98	8.07	19.87	40.65	24.46	36.18	38.32	26	28.52	49.85	33.03	30.64	37.4	31.09	29.14	51.14	33.49	27.21	25.27	34.48	35.45	36.49	45.27	35.26	47.92	30.13	3.01	25.75
1db2	24.71	21.05	42.05	40.97	35.84	45.06	31.98	37.48	14.26	26.25	42.63	33.32	42.92	42	40.94	48.13	44.8	44.37	39.51	39.49	30.48	39.88	51.24	44.37	37.88	31.96	44.89	35.18	42.25	50.13	27.86	48.93	34.65	30.09	33.61
1db4	23.5	19.54	38.31	43.27	35.33	41.48	41.81	35.3	42.03	29.36	41.28	42.37	37.78	44.22	28.06	49.33	44.92	36.61	37.56	27.71	38.44	32.63	53.63	41.34	40.45	25.44	32.4	29.09	40.87	50.95	43.95	47.7	31.51	37.83	28.43
1db5	21.13	20.36	40.59	46.72	35.22	44.83	33.88	38.03	29.97	31.6	41.54	44.98	41.65	42.63	13.47	45.25	46.27	37.82	35.35	28.97	36.76	35.47	49.03	42.24	45.2	29.13	36.35	27.34	39.59	54.96	43.74	47.78	26.97	29.56	28.26
1dca	22.5	19.82	22.86	39.45	29.66	37.06	28.72	23.55	18.54	26.68	39.9	33.31	35.56	37.26	24.05	31.85	41.74	35.64	31.7	29.86	30.32	34.52	46.21	35.96	26.03	31.99	27.18	32.12	35.01	34.59	26.29	40.63	30.42	20.96	26.59
1dcb	20.01	18.32	23.75	38.01	27.21	38.25	28.56	21.58	15.21	23.26	39.54	32.49	30.89	32.75	20.4	32.47	40.75	31.93	31.54	29.97	30.82	33.98	44.73	35.7	25.06	24.05	21.91	28.74	35.24	34.35	20.79	37.06	28.6	19.3	25.52
1dcl	19.89	20.04	28.41	37.92	24.31	34.68	27.59	27.13	27.4	28.5	31.2	31.59	32.85	38.51	26.78	29.78	45.85	31.66	28.58	27.65	25.51	33.46	44.43	34.35	26.61	23.33	28.67	33.27	36.33	44.48	30.29	38.73	26.5	10	23.85
1dcy	21.76	20.43	43.62	49.85	38.84	43.45	35.9	40.44	42.13	37.46	45.09	45.09	42.45	43.02	16.92	48.26	53.46	40.92	37	22.08	35.69	39.13	53.38	45.4	47.42	29.26	38.68	30.48	47.21	60.78	47.33	45.97	32.5	26.85	30.68
1dd1	21.45	19.51	31.91	46.57	30.6	37.86	32.01	34.81	35.02	9.53	39.96	40.64	37.23	45.92	20.1	39.82	52.89	37.91	35.36	29.23	30.28	36.48	54.07	42.14	41.18	32.16	29.56	37.47	36.45	53.7	24.58	46.69	25.99	31.94	29.51
1ddj	19.68	19.28	35.1	42.86	27.47	37.97	38.16	32.58	36.75	26.74	35.33	43.46	37.5	35.38	24.11	43.59	46.51	35.79	36.05	33.7	35.35	37.05	53.29	40.97	36.3	26.04	34.67	34.91	35.29	48.29	29.74	43.49	30.85	22.29	29.06
1de4	18.4	17.43	39.85	38.87	30.72	37.62	40.35	36.06	23.97	31.34	35.73	40.5	35.4	40.04	41.33	39.09	48.72	35.81	35.83	36.36	34.7	30.3	43.63	38.9	38.27	26.54	39.43	43.38	37.01	51.39	32.78	48.92	29.48	35.44	25.99
1de7	23.61	22.32	37.91	42.47	32	41.03	40.18	32.85	47.92	44.65	36.74	45.79	37.53	39.52	27.37	39.94	52.37	34.52	38.36	30.83	37.64	33.43	47.19	39.15	39.05	29.76	35.52	37.34	38.52	47.72	32.17	41.62	30.65	57.28	27.04
1de8	29.45	27.57	-0.97	-1.94	8.98	56.27	0.66	-0.37	-102.5	-120.74	19.33	13.12	45.59	-22.76	-160.69	18.62	31.74	45.33	5.15	-27.48	19	45.51	43.62	14.03	-28.52	34.94	-125.3	-29.49	49.16	15.45	-15.84	46.38	38.79	-98.66	33.59
1de9	25.53	25.18	4.29	33.91	49.56	45.34	-4.11	34.8	8.05	-41.88	42.8	24.6	48.23	27.94	-56.9	38.01	57.5	35.31	25.59	-20.82	20.06	45.89	60.71	56.78	24.95	31.31	-34.39	2.67	55.87	60.93	15.94	52.51	38.05	21.42	38.02
1deb	2.17	6.64	21.91	23.06	19.31	31.99	32.62	21.27	22.84	17.18	24.44	22.05	25.22	21.67	15.23	26.07	26.84	24.82	23.13	26.15	23.68	30.33	29.31	28.76	22.34	16.78	20.92	26.29	28.29	35.69	18.91	32.65	21.21	16.06	25
1dee	22.43	21.33	33.63	43.68	31.38	43.16	24.89	31.28	33.32	21.75	37.53	36.84	38.66	39.56	26.56	42.32	48.34	34.31	39.49	31.23	33.42	31.9	46.14	42.59	39.7	27.66	29.47	46.45	39.67	52.12	34.29	48.57	29.35	21.32	32.29
1deh	21.12	20.48	27.6	43.08	30.27	42.35	30.76	32.97	22.85	17.24	45.23	23.5	44.49	45.39	28.26	27.34	56.2	35.57	27.92	32.81	26.36	32.34	54.96	36.66	37.66	29.08	19.08	19.11	39.58	51.72	20.21	45.82	28.42	-18.98	27.35
1dej	24.56	21.74	41.44	54.02	37.48	44.28	44.92	37.01	45.5	49.71	48.41	52.69	44.92	47.61	34.23	43.35	55.85	42.66	43.33	36.79	46.19	37.49	63.35	46.89	33.9	33	32.61	35.34	44.75	52.37	30.45	53.8	35	36.26	30.75
1dev	18.6	17.91	26.44	35.6	29.16	31.77	23.54	21.43	19.7	29.52	33.37	30.78	30.35	31.18	23.72	27.3	35.98	25.43	25.04	24.08	25.58	33.73	43.9	30.99	23.41	21.25	24.33	24.47	32.75	39.14	23.09	36.33	24.26	21.99	22.42
1dfb	21.97	16.98	24.92	31.64	29.51	47.91	4	30.26	31.01	14.74	39.63	34.87	39.03	34.22	5.05	35.24	37.23	39.1	23.24	11.23	26.43	37	42.75	45.61	30.52	28.64	6	29.89	41.12	50.34	27.25	43.05	31.68	12.28	26.33
1dfc	22.48	21.2	29.44	42.09	31.05	36.47	33.43	33.5	31.59	37.87	33.52	37.81	37.29	33.18	22.69	37.83	50.29	38.06	35.31	33.33	28.96	40.28	46.71	34.69	28.93	28.33	21.14	31.98	37.21	47.01	28.6	43.34	31.89	35.99	26.84
1dfn	20.35	17.02	21.6	27.1	18.17	31.58	29.78	21.07	14.42	6.5	24.9	19.51	26.11	19.04	20.21	23.25	29.48	20.38	21.56	24.06	21.56	26.28	30.9	25.84	20.45	17.72	23.71	25	30.74	32.45	14.2	31.34	24.87	11.45	22.31
1dfv	28.21	26.44	25.45	48.76	36.43	45.96	39.3	24.78	25.62	31.84	32.24	45.77	42.4	44.85	25.76	40.19	51.26	44.5	43.7	31.36	37.36	40.27	46.22	41.81	35.49	33.27	28.18	32.68	47.01	51.81	39.46	46.23	37.51	29.98	29
1dg3	27.08	24.7	28.22	42.72	31.44	43.35	40.07	34.31	41.89	18.78	40.45	45.24	41.17	43.37	13.05	42.96	56.53	42.04	37.54	37.94	38.08	35.6	49.04	40.61	39.79	32.47	21.58	31.33	40.31	51.7	32.08	44.08	30.95	31.48	29.4
1dg6	19.01	22.48	17.32	29.66	20.66	26.74	18.58	17.04	8.95	15.96	24.63	14.55	28.66	18.99	9.56	19.76	23.82	23.86	19.51	19.67	13.93	26.05	29.43	31.14	13.3	14.58	14.84	20.58	30.22	33.5	8.62	34.22	18.49	9.62	17.34
1dgb	24.35	20.39	33.34	41.17	29.32	43.15	33.49	29.55	42.59	36.41	38.76	39.09	38.37	35.26	29.77	35.89	46.59	32.4	31.02	33.04	31.28	34.82	47.19	37.82	37.38	21.47	29.85	35.77	34	46.75	29.98	39.72	28.67	29.34	29.62
1dgf	22.29	20.3	29.24	44.84	31.27	38.61	34.1	31.46	46.07	36.43	37.49	40.5	40.41	36.46	32.61	35.43	45.78	31.38	33.79	30.43	32.94	33.31	44.41	36.46	35.8	23.19	30.36	36.41	34.8	49.8	30.12	41.43	29.75	29.72	27.47
1dgg	23.11	18.03	-130.03	11.61	-27.04	37.55	20.6	16.35	-203.51	15.95	7.62	-66.09	22.64	-5.58	-206.36	-48.16	28.16	11.69	-10.3	17.49	9.9	25.05	14.37	-31.24	-122.52	10.92	-166.83	15.33	37.3	14.02	-96.93	3.68	19.8	-32.76	24.44
1dgh	22.96	20.86	12.25	28.57	23.76	41.8	6.46	37.38	-48.1	-57.36	41.14	28.98	41.06	38.3	-17.95	36.1	53.17	38.97	20.93	13.51	36.11	40.53	54.41	26.32	21.65	33.85	18.6	12.32	40.27	34.97	4.97	37.14	35.35	-53.66	33.01
1dgk	27.31	26.9	34.83	50.68	30.08	46.26	39.98	29.96	41.58	41.06	43.99	44.91	38.95	42.34	31.39	40.03	55.74	42.16	36.58	41.77	38.52	39.33	52.76	38.63	44.95	29.7	36.01	38.27	43.93	46.13	33.48	40.05	36.88	29.47	28.54
1dhf	21.76	21.29	37.32	43.47	35.54	41.8	40.79	32.65	29.15	32.94	35.56	35.19	37.83	39.53	38.46	40.31	47.26	36.03	35.66	33.51	35.25	29.44	47.15	38.72	41.62	23.17	37.05	39.77	36.97	47.19	39.09	43.34	31.63	34.27	26.88
1dhs	15.22	14.42	23.69	32.67	24.56	31.75	32.16	23.24	29.67	16.06	29.97	35.3	32.65	27.48	19.94	29.02	39.3	29.51	27.03	26.11	24.07	30.19	37.8	30.1	26.35	20.65	22.68	28.69	30.58	39.86	19.72	35.21	20.93	-2.28	18.9
1dht	17.64	17.11	40.77	45.43	33.37	40.2	41.54	38.5	38.94	34.74	42.64	43.4	40.72	45.04	36.16	41.59	47.53	32.83	35.66	34.08	35.59	33.35	55.9	42.61	44.04	29.55	43.08	42.64	35.92	54.48	41.94	45.81	26.95	35.69	27.03
1di3	21.29	18.27	35.01	39.02	24.14	37.38	34.68	35.13	28.96	37.6	34.62	40.21	30.9	34.31	30.07	36.08	45.81	37.91	37.01	30	27.92	33.19	44.53	32.78	32.42	27.46	30.26	35.24	37.28	43.79	25.39	35.57	24.46	35.02	26.96
1di4	23.28	20.7	38.77	42.51	28.74	41.46	31.5	35.42	38.16	32.85	36.25	43.77	36.17	45.2	31.92	37.58	46.81	40.47	34.09	31.43	30.48	33.53	49.08	37.87	42.37	30.26	31.64	41.3	41.65	44.1	31.45	42.41	31.8	44.55	26.33
1di5	20.77	18.47	34.55	41.77	22.57	39.26	32.04	31.21	23.35	22.64	28.46	34.86	32.76	32.99	26.37	30.62	36.39	35.07	31.31	30.17	26.38	31.37	42.56	30.66	27.74	23.17	27.26	30.65	32.09	35.11	24.17	34.12	24.28	23.91	27.23
1di8	22.83	22.02	27.11	39.09	26.33	49.19	32.24	29.02	30.39	27.39	33.79	29.27	32.63	33.58	21.16	33.8	54.42	37.81	34.28	20.88	29.33	35.23	42.47	35.02	30.53	26.78	22.25	25.61	40.69	38.6	27.43	41.29	33.49	22.87	24.3
1di9	20.2	18.16	34.56	42.01	33.08	37.69	35.58	30.93	31.01	25.37	34.19	36.96	33.71	36.17	20.45	31.55	41.24	35.02	36.26	32.67	34.96	34.96	41.6	46.85	33.35	27.19	22.08	35.06	43.94	54.04	25.06	43.57	27.7	34.49	29.11
1dia	15.14	14.2	32.07	44.75	26.09	32.54	34.53	28.44	29.74	33.75	31.99	34.1	31.89	37.01	29.65	35.68	44.29	31.55	28.59	29.55	32.65	27.2	47.26	36.63	30.67	22.25	31.54	28.13	31.71	43.95	36.56	42.11	25.48	37.24	25.91
1dib	15.87	16.46	31.92	38.3	28.89	33.39	33.97	31.02	32.7	34.17	33.62	35.55	35.19	35.31	34.78	36.73	45.97	32.56	31.43	28.91	35.17	31.85	43.48	39.45	40.06	26.11	35.28	34.99	34.57	50.48	30.52	42.54	27.66	32.56	26.31
1dic	22.24	21.06	35.17	44.65	39.56	45.05	36.93	32.39	36.03	39.71	36.61	39.37	43.04	42.8	36.86	41.96	47.18	35.63	36.41	32.43	34.61	37.23	49.44	40.41	42.92	28.46	29.23	38.3	38.05	45.33	36.16	46.04	28.27	29.85	26.57
1dig	18.08	15.7	33.52	36.67	29.99	31.28	34.98	25.35	26.51	23.78	36.12	32	29.64	34.75	28.79	33.31	48.18	30.91	29.44	31.07	30.83	32.03	47.34	36.8	28.28	23.65	31.79	31.92	38.41	45.94	33.66	44.38	27.13	41.74	25.87
1dit	25.36	23.6	-60.79	21.84	4.98	40.9	-18.93	-14.71	-5.6	-118.95	28.05	20.26	28.22	12.29	-178.62	23.15	11.82	20.17	-3.6	-35.37	-45.46	38.34	41.71	-9.95	3.45	19.16	-137.12	-137.23	35.9	35.47	18.91	26.83	16.99	-43.91	32.1
1djl	23.46	24.21	22.54	40.52	35.43	51.12	34.96	40.92	38.79	21.51	48.96	48.07	44.97	55.07	14.87	38.66	58.88	42.81	47.94	34.32	38.28	42.45	52.72	49.69	43.76	34.71	18.86	37.59	46.74	61.97	46.91	49.86	29.65	20.83	38
1djs	21.75	20.04	28.99	36.72	32.86	40.07	24.9	31.14	28.9	30.93	33.59	38.79	37.16	33.49	14.36	39.33	46.38	37.44	30.17	29.21	31.12	34.9	49.23	33.41	25.62	24.51	16.53	36.47	39.29	44.81	22.79	39.61	26.92	21.02	23.39
1dk8	15.25	12.79	28.32	32.97	22.22	35.46	32.41	25.77	19.45	22.66	32.92	28.54	31.52	31.9	23.92	33.48	46.14	26.4	25.08	21.72	25.56	29.04	36.63	36.64	25.8	20.12	25.53	24.84	32.86	41.36	26.02	37.13	18.87	30.65	22.71
1dke	24.25	23.54	33.9	40.28	29.51	45.35	43.91	36.04	47.6	40.34	34.9	36.38	35.41	37.41	35.03	36.42	44.51	38.34	33.51	33.28	33.74	35.62	47.36	42.09	43.74	28.97	30.48	38.85	40.6	50.67	34.79	38.02	30.39	38.87	26.81
1dkf	19.47	13.42	44.18	38.93	34.7	45.5	33.82	38.59	3.08	-27.23	45.47	37.4	41.98	45.65	42.91	45.29	45.56	34.27	37.07	32.61	36.98	33.43	49.21	43.7	46.29	27.22	42.63	43.26	42.78	59.59	31.39	52.48	27.89	-5.95	26.96
1dks	24.25	24.14	40.53	52.53	36.39	48.12	33.51	37.07	36.3	40.93	46.64	47.14	42.71	51.81	26.11	45.93	54.52	40.49	38.02	29.39	34.19	41.17	56.64	44.18	39.22	33.11	37.31	46.5	45.23	50.56	35.14	44.83	31.32	38.29	32.41
1dl7	29.41	29.03	30.61	58.73	56.99	50.79	22.31	40.06	53.47	47.87	54.48	66.95	55.04	49.28	6.08	51.34	66.59	49.11	48.86	21.51	29.81	47.52	63.96	47.97	28.32	43.44	30.39	18.21	51.68	65.01	34.19	61.42	38.77	29.05	38.55
1dle	19.3	17.87	27.46	38.22	22.85	33.6	28.56	24.28	30.57	30.2	33.84	38.07	31.47	30.47	27.17	37.44	44.57	33.97	25.9	27.59	28.99	29.85	42.67	34.57	31.13	22.42	27.86	30.17	32.84	42.96	26.6	40.01	23.38	31.58	23.13
1dlh	17.4	16.23	28.47	42.92	31.87	29.89	33.09	27.07	34.71	35.38	33.02	30.72	30.29	33.7	22.74	34.02	40.46	33.53	27.52	22.95	27.76	27.69	43.99	30.91	29.58	19.44	25.69	34.4	33.6	41.97	25.17	37.47	25.35	33.49	25.37
1dlr	24.21	24.09	31.12	54.98	42.53	50.4	39.44	38.85	39.46	41.85	47.06	46.29	47.06	47.78	26.84	52.9	65.23	40.01	40.93	37.42	42.66	39.93	60.07	51	41	31.95	27.04	44.59	48.4	52.61	30.43	53.84	36.48	42.49	30.97
1dls	22.87	21.75	39.28	50.99	37.34	48.31	55.07	40.37	26.45	47.37	43.77	54.08	44.31	43.97	41.67	43.97	62.97	38.16	40.1	36.8	38.24	34.93	54.52	48.81	48.47	30.76	42.81	50.24	43.95	63.71	40.36	46.58	30.55	27.41	32.35
1dm2	26.73	23.94	34.48	37.09	42.83	48.43	0.22	36.58	18.04	-49.58	50.55	36.22	46.16	46.2	36.5	46.68	50.73	44.78	31.52	15.59	21.78	39.77	58.23	33.13	18.78	33.71	43.21	19.5	46.12	43.18	33.05	49.99	41.04	-13.36	26.43
1dm4	23.15	19.21	24.59	35.97	22.83	36.42	36.81	26.36	23.02	18.66	24.98	28.62	33.85	30.16	25.33	31.24	40.01	31.84	29.53	29.19	31.35	31.71	38.88	35.71	24.71	27.29	28.19	31.6	35.8	37.16	21.53	37.55	25.89	17.7	24.67
1dmt	28.5	23.79	40.1	44.43	39.49	48.85	49.45	43.98	46.11	32.78	48.43	48.29	47.66	54.74	30.69	55.91	58.19	43.66	48.03	48.58	46.45	42.11	60.72	53.23	46.46	42.83	38.07	41.26	47.53	65.86	45.25	53.34	38.14	22.76	31.8
1dmw	27.67	20.43	38.82	42.32	31.62	37.54	34.07	35.28	40.39	44.7	41.55	37.41	37.58	48.51	35.6	39.95	58.3	39.35	35.39	36.06	29.42	36.4	53.09	38.62	39.94	27.24	38.36	40.66	43.86	57.1	33.86	44.74	31.41	30.04	29.95
1dn0	20.26	22.07	32.25	32.76	27.68	40.79	32.49	26.15	31.38	12.15	40	26.65	35.66	40.88	31.81	27.71	47.82	34.19	34.53	28.57	29.91	41.04	54.68	33.39	37.08	25.43	31.14	33.79	37.11	45.45	28.63	42.82	31.58	42.66	27.27
1dn2	15.57	19.82	24.6	38.75	23.77	40.17	30.27	27.49	26.82	21.32	30.29	32.71	34.15	30.42	20.95	31.43	45.19	34.68	29.67	26.98	22.52	35.66	42.85	32.5	25.18	23.26	24.35	29.21	36.88	38.78	25.51	38.2	24.45	22.1	24.75
1dnc	26.95	23.11	37.38	49.3	34.91	49.34	38.35	37.61	35.49	39.15	45.88	41.47	41.5	50.61	27.42	45.67	56.08	44.97	41.31	35.71	41.23	38.75	58.86	41.28	46.54	33.35	33.44	35.85	47.04	57.26	39.92	51.43	35.22	44.16	32.69
1dnu	17.58	15.4	32.01	41.96	29.57	38.61	39.91	30.72	42.55	39.7	35.42	41.19	35.46	33.5	34.84	39.35	45.55	29.42	32.45	31.42	34.33	27.97	45.1	43.77	37.88	30.27	34.36	42.42	33.77	48.99	32.9	43	24.13	36.69	25.16
1dnw	21.61	18.96	32.06	43.4	33.23	37.44	39.3	32.21	42.18	41.9	35.59	46.91	35.14	37.69	33.75	40.9	52.1	33.46	36.5	34.25	33.95	29.98	49.56	44.63	46.47	22.38	37.31	43.07	34.26	50.36	29.82	41.71	27.11	39.35	24.31
1do5	26.48	25.04	23.44	44.62	35.63	38.15	22.57	29.35	27.12	29.86	39.54	40.53	41.76	38.66	17.07	47.63	52.14	40.43	44.7	26.13	32.34	39.09	56.46	44.16	-3.96	38.14	23.79	25.03	46.05	52	34.96	46.79	34.71	9.19	27.78
1do8	21.84	24.42	43.29	44.81	32.37	42.25	38.2	36.46	29.68	36.67	42.35	40.02	39.15	46.58	35.92	42.9	55.21	38.58	41.5	37.99	35.11	38.12	54.15	45.72	46.34	29.28	37.38	33.48	42.94	55.27	37.37	50.14	33.48	37.39	32.27
1doa	23.74	21.38	29.8	39.06	37.28	47.61	41.1	27.61	35.18	30.83	39.25	38.28	35.87	45.01	30.16	38.26	51.88	34.72	33.58	28.85	30.16	33.22	48.69	36.88	37.07	27.17	34.98	31.77	38.64	47.83	34.87	44.33	31.21	27.4	28.04
1doj	15.08	21.06	-39.75	0.85	-33.43	11.08	-129.77	-29.14	-15.91	-54.25	21.63	2.41	16.75	9.55	-175.62	-38.84	-3.53	6.19	-32.59	-37.15	-62.31	40.45	23.02	-20.09	-82.72	-1.13	-143.93	-59.42	31.33	-38.18	-4.8	9.17	15.86	-133.1	20.29
1dok	14.93	14.4	20.09	28.82	20.27	34.03	25.96	30.19	25.28	7.41	29	27.99	27.15	24.36	10.57	26.25	36.06	26.13	26.93	18.77	22.32	30.51	36.99	35.16	24.25	15.86	18.7	31.62	32.86	43.3	15.88	36.53	23.7	12.67	23.7
1dol	15.54	15.47	25.06	35.82	23.41	32.25	29.3	24.99	21.91	26.19	28.73	22.07	26.31	29.76	20.35	29.38	35.05	24.37	23.23	24.72	22.91	28.83	36.86	33.56	25.77	19.2	26.09	24.12	31.85	37.32	21.47	32.82	18.85	17.9	21.65
1dp7	27.13	25.19	37.67	51.46	46.08	40.03	30.11	39.5	43.16	43.48	38.15	47.07	42.95	40.03	21.74	49.02	52.65	42.52	44.9	23.7	28.55	35.96	52.42	47.4	37.08	34.58	32.91	33.79	43.24	53.25	31.83	50.22	37.08	36.89	34.35
1dpf	22	20.65	23.84	43.45	31.29	42.12	26.14	26.11	26.62	20.83	32.36	32.61	33.24	35.31	19.89	30.6	40.65	37.46	32.25	25.82	25.26	32.54	41.93	35.23	32.2	25.24	28.55	27.03	37.12	41.5	20.13	41.53	33.36	15.43	22.61
1dq9	27.48	22.61	36.3	49.16	38.62	47.14	35.89	36.26	42.11	44.24	43.07	42.39	41.03	41.07	32.4	47.14	54.46	41.94	44.44	32.99	44.41	40.14	54.89	39.41	42.26	30.66	35.4	46.85	43.07	51.28	35.44	49.29	38.5	47.78	29.88
1dql	17.56	17.67	28.55	34.99	20.14	34.16	27.93	28.24	33.95	28.61	30.49	30.08	32.26	31.87	20.69	29.85	47.62	33.47	29.78	27.06	22.25	28.48	39.61	30.11	28.7	21.2	26.2	29.55	34.86	43.77	24.56	37.12	22.95	23.36	24.69
1dr9	24.34	21.19	19.34	34.08	16.91	34.09	27.93	23.63	15.13	9.87	22.67	29.94	27.49	26.29	15.68	22.38	32.22	28.27	26.32	21.7	22.47	32.25	38.09	31.4	19.84	20.98	15.89	19.25	34.42	36.21	14.62	36.24	27.86	14.72	21.18
1drf	23.48	18.91	25.74	47.98	34.9	49.07	42.41	29.97	29.6	30.91	43.78	34.43	40.35	39.19	23.58	40.44	59.48	34.21	45.17	29.65	35.95	35.72	48.89	43.18	36.87	27.55	19.46	43.61	41.57	48.66	39.95	44.14	31.49	43.2	26.72
1drz	22.69	22.5	34.15	46.55	31.29	39.66	39.59	35.36	15.97	33.37	37.41	37.8	33.76	41.82	34.37	34.62	45.11	37.41	35.4	36.6	33.73	33.63	50.55	39.96	42.13	34.02	35.96	40.83	37.84	48.29	35.14	44.48	29.65	45.38	26.94
1ds6	20.34	17.84	32.48	41.67	24.2	36.47	35.2	25.34	29.11	24.5	30.4	38.57	30.81	28.85	31.79	31.04	40.94	32.23	30.73	32.29	32.15	29.22	37.65	38.77	25.82	22.21	33.84	29.13	36.16	39.34	33.08	33.98	28.07	17.98	21.98
1dsn	27.49	21.83	22.89	16.83	32.83	47.9	51.79	26.38	-86.32	-71.59	33.44	10.52	36.33	23.9	-19.42	16.48	-1.32	38.22	40.93	43.04	43.29	33.99	48.1	47.53	13.3	23.59	-6.68	35.14	42.39	47.9	17.07	32.53	32.67	-147.45	30.19
1dst	27.83	23.3	31.72	37.57	31.2	43.53	33.3	29.37	35.5	23.97	43.5	36.25	36.93	43.95	30.69	39.66	52.06	37.57	36.33	34.9	34.87	35.91	60.85	39.42	35.79	29.93	28.22	36.51	43.64	60.27	37.41	38.13	33.18	33.8	26.96
1dsu	18.42	16.88	31.79	42.78	32.85	36.29	33.9	29.7	27.14	21.29	36.16	33.47	33.3	37.15	30.45	36.04	46.13	28.82	36.72	30	29.52	32.36	47.62	41.77	28.94	26.41	32.24	41	38.23	48.42	27.7	40.7	23.83	-41.24	26.19
1dsz	25.2	23.06	29.25	32.48	25.72	39.64	39.84	28.11	21.61	29.14	29.54	26.88	33.18	32.92	19.34	30.18	39.95	38.08	32.08	34.87	31.92	37.44	38.54	33.78	34.57	21.6	19.37	32.46	38.23	36.9	22.42	35.2	31.99	16.38	30.91
1dt9	25.32	21.81	25.03	44.3	34.27	46.24	24.75	25.2	30.48	27.46	43	35.66	44.3	43.12	22.3	42.11	47.15	38.22	27.22	28.75	26.24	37.35	54.25	32.56	32.94	35.59	4.99	27.7	43.99	48.6	24.89	46.65	32.59	28.24	26.83
1dtd	28.77	29.91	27.42	45.25	36.58	46.98	31.43	26.88	32.34	24.63	35.36	39.22	37.96	39.13	21.63	41.05	45.81	39.62	45.94	35.06	27.73	39.5	54.03	41.62	33.13	34.72	27.28	39.82	45.8	45.19	26.77	41.61	32.5	27.29	29.58
1dtg	19.79	19.54	26.66	30.5	18.54	43.3	30.97	22.47	22.67	-75.62	36.71	18	30.21	28.15	20.27	27.23	41.83	29.19	20.2	25.53	23.68	35.34	45.68	35.56	24.86	28.01	25.25	25.51	40.83	38	19.93	30.86	33.07	4.67	25.5
1dtj	23	23.09	20.33	25.35	20.5	39.47	23.49	19.17	17.56	8.76	20.2	26.91	29.29	27.98	18.1	24.98	34.17	27.11	23.6	24.71	26.49	32.16	41.53	28.91	16.71	24.91	21.38	25.24	34.57	33.91	13.63	32.04	21.89	-12.12	17.32
1du3	23.76	22.65	11.25	36.85	36.12	46.13	40.78	30.3	9.69	-22.05	41.78	53.34	42.23	41.54	-16.36	22.47	69.65	41.7	30.49	35.33	44.15	38.53	52.77	36.32	25.23	28.18	0.25	29.59	41.89	51.86	44.49	49.12	39.21	-20.11	30.46
1dux	18.67	17.67	33.24	51.59	40.35	34.94	32.56	29.65	36.34	32.59	41.32	40.59	40.24	43.44	27.81	37.17	42.89	32.58	36.76	31.89	31.1	36.62	47.53	40.31	37.46	30.38	32.54	33.6	38.62	54.31	23.06	43.21	30.44	41.57	25.18
1duy	21.71	17.72	30.78	35.59	23.95	39.58	26.78	35.99	25.34	20.78	39.11	38.11	33.11	39.03	24.48	35.52	47.62	29.64	33.96	31.19	29.52	31.03	44.8	40.21	38.29	27.93	27.12	32.94	35.27	42.98	27.87	41.63	26.91	30.56	25.14
1duz	23.53	21.26	33.19	38.38	24.84	42.3	33.53	31.57	23.85	22.03	36.04	41.84	35.54	42.39	35.75	34.87	44.35	30.57	32.5	27.89	28.33	33.23	46.25	37.82	41.46	31.07	31.91	41.03	37.74	42.1	34.87	48.67	28.35	30.66	25.14
1dv8	16.36	15.39	21	24.44	15.84	32.25	25.78	18.07	19.66	13.66	23.58	19.43	27.39	24.66	12.88	23.36	32.29	26.74	26.37	21.49	22.37	26.33	32.95	26.39	20.47	18.38	13.75	27.9	29.87	31.57	14.12	27.85	26.25	18.23	21.88
1dva	22.5	21.08	30.13	48.52	35.25	41.55	30.07	26.26	41.86	43.83	39.52	45.29	35.72	36.85	20.94	44.3	45.42	33.04	37.19	32.06	32.63	32.49	50.89	38.56	33.39	27.29	22.19	42.11	40.77	49.35	32.86	51.87	28.43	39.76	25.83
1dvn	16.95	15.24	32.58	35.71	24.48	33.32	27.26	28.91	30.01	25.89	29.54	28.87	31.62	32.46	26.22	28.13	37.79	26.94	29.15	28.32	28.12	31.12	39.35	33.51	28.95	20.7	26.72	26.59	31.96	39.99	22.83	36.15	26.58	22.42	24.07
1dvq	18.19	16.92	30.95	31.54	21.01	30.03	20.49	26.7	11.21	18.87	27.23	28.15	28.63	26.62	18.11	27.88	30.61	28.6	24.07	20.31	19.87	27.56	32.42	29.66	18.82	18.41	23.48	29.61	30.57	33.86	14.92	34.42	20.22	-4.01	22.47
1dvs	23.17	19.78	33.7	31.34	22.88	40.2	31.31	31.15	23.21	27.57	30.95	29.69	30.05	26.74	24.13	33.19	39.43	40.64	29.47	25.3	25.79	30.84	45.6	35.01	21.96	27.54	25.86	21.5	36.76	39.07	20.98	35.22	30.43	0.06	27.54
1dvt	16.11	16.33	23.16	34.85	24.87	32.54	26.79	19.77	18.88	18.91	34.28	31.1	26.96	33.47	18.52	29.74	40.52	27.65	30.28	23.36	18.8	31.25	49.46	35.44	24.52	25.6	16.58	23.99	34.11	35.59	31.79	37	24.02	24.32	22.84
1dvu	18.2	14.15	25.22	32.83	19.04	32.99	24.98	22.16	18.88	17.79	27.34	23.76	28.06	17.61	24.81	26.31	22.02	30.58	26.12	23.05	19.98	28.71	36.38	22.43	26.39	24.19	21.65	23.31	31.14	29.78	15.26	33.96	21.18	16.25	22.56
1dvx	23.24	20.76	35.03	29.78	16.52	39.15	30.51	28.07	26.51	16.55	30.29	25.99	29.03	25.26	24.02	31.7	36.29	40.45	27.99	26.81	26.95	30.4	41.91	30.5	22.79	26.89	19.61	24.62	40.04	38.74	19.93	31.02	28.83	12.92	26.79
1dvy	20.62	20.19	22.74	36.54	23.43	31	30.63	20.79	25.99	27.98	30.52	27.27	26.2	20.73	22.9	32.35	33.41	27.93	26.54	25.24	27.04	30.4	41.49	29.18	24.02	22.4	23.4	33.86	32.68	36.55	23.51	33.55	25.64	24.32	20.28
1dvz	20.68	17.17	25.67	31.29	19.3	32.63	25.7	24.21	21.94	23.54	27.43	24.88	28.15	26.74	24.56	26.15	36.28	30.98	25.04	25.54	26.51	26.79	39.43	26.86	27.28	24.63	23.18	30.16	32.66	34.42	29.99	38.9	24.36	23.28	21.4
1dwb	31.05	25.6	37.53	47.78	36.53	47.75	48.43	38.8	32	38.88	45.86	49.35	40.98	44.75	33.91	45.27	53.55	39.83	38.86	33.39	35.64	40	48.11	44.29	39.66	31.48	34.67	38.12	46.31	53.99	37.81	47.85	34.34	36.52	30.39
1dwc	29.97	23.51	33.32	47.91	27.63	45.05	35.13	34.74	29.52	27.24	49.74	36.41	39.83	50.93	28.66	43.09	52.57	36.14	37.27	32.85	34.91	36.82	54.49	45.37	34.73	33.3	38.94	38.71	43.75	51.88	25.69	43.07	36.11	33.66	32.78
1dwd	22.23	23.13	36.16	51.08	38.83	44.05	41.88	40.29	38.38	39.84	41.67	46.68	44.84	45.31	41.74	45.36	55.03	37.1	40.6	33	36.85	34.74	50.27	42.37	41.73	36.16	42.21	39.75	39.23	55.15	36.74	46.51	32.48	43.1	30.91
1dwe	22.46	22.98	-61.38	28.18	18.49	39.68	17.02	1.59	-3.54	-16.57	41.14	20.09	25.14	31.69	-145.87	17.08	31.81	24.32	-10.8	-24.97	17.96	43.07	43.76	24.25	11.15	22.95	-111.18	-139.24	42.18	41.02	16.34	40.96	23.18	-34.1	30.28
1dx5	27.63	25.7	36.17	54.37	39.02	47.73	29.84	29.82	29.76	43.54	43.09	46.53	41.71	39.41	-8.6	44.2	50.59	44.73	41.24	31.74	28.2	40.63	55.05	40.8	26.07	36.16	13.22	35.36	44.51	54.07	22.04	46.36	39.36	43.75	33.57
1dxo	22.74	22.98	37.11	39.64	39.82	45.09	38.69	41.39	44.13	38.98	39.79	44.72	39.55	41.09	39.84	46.24	52.28	34.17	38.76	34.34	37.35	38.82	51.14	44.6	42.03	28.02	40.43	43.21	42.22	50.85	38.99	49.98	35.72	40.78	28.04
1dxs	20.35	17.5	26.5	32.11	18.02	34.37	26.47	22.99	17.54	14.52	26.53	22.55	24.67	27.56	22.14	25.42	34.45	30.64	27.46	25.47	27.58	27.49	35.6	27.93	32.38	28.12	20.93	21.51	30.53	30.59	16.6	29.46	25.08	14.35	21.9
1dxt	16.6	17.29	29.58	33.07	19.71	34.93	32.15	26.42	30.94	22.33	27.36	31.82	29.25	31.63	24.09	35.01	41.51	30.21	27.44	26.36	24.78	30.83	36.28	33.35	31.26	19.32	29.1	26.95	31.9	42.72	23.5	35.61	26.45	31.15	23.68
1dxu	18.81	16.47	26.21	33.72	29.24	33.59	27.1	23.53	25.36	24.48	31.79	33.06	28.37	30.75	19.06	29.38	40.35	31.56	27.8	28.25	32.24	27.77	40.43	41.04	31.08	19.55	23.72	32.65	34.99	40.06	32.43	33.45	21.6	15	21.43
1dxv	18.51	16.7	30.74	36.84	25.06	36.18	34.56	28.1	25.37	20.52	32.89	28.87	30.44	30.44	23.34	31.53	39.34	31.87	30.38	28.11	28.64	27.55	41.13	29.6	38.52	22.53	27.29	33.96	34.53	36.49	30.37	36.52	26.24	32.46	23.89
1dxx	24.19	20.02	27.77	38.74	25.35	37.14	28	25.27	20.41	23.51	29.82	25	35.62	31.21	26.58	27.51	39.3	18.4	26.53	27.47	23.73	49.75	54.09	35.56	26.44	31.99	28.11	26.21	36.6	41.06	21.05	34.32	37.63	13.67	27.33
1dyt	21.87	22.66	26.18	42.62	29.56	33.75	29.29	26.98	27.99	28.98	35.27	36.95	35.43	34.38	26.06	37.33	39.06	30.19	32.15	26.46	25.66	33.68	41.56	36.02	32.94	36.27	28.05	26.2	36.17	45.1	23.5	45.21	21.61	24.21	22.15
1dza	27.34	25.44	22.71	17.75	32.7	49.76	22.75	36.71	36.65	20.03	43.6	43.25	41.15	32.25	12.71	43.13	54.97	37.59	28.09	21.82	33.3	40.01	58.26	42.78	32.24	31.59	17.82	9	51.77	48.47	31.26	48.24	34.41	-18.52	33.31
1dzg	22.61	20.5	37.9	52.39	42.78	42.22	44.1	35.5	25.49	34.97	44.36	46.99	44.99	43.4	26.82	43.52	53.13	38.45	43.77	37.57	37.09	41.98	52.82	44.66	43.19	30.84	33.59	46.53	43	49.28	44.01	48.08	36.45	31.04	29.17
1dzi	23.68	19.7	38.29	46.39	34.77	43.54	34.49	31.5	40.69	40.31	35.7	37.62	44.27	45.9	35.49	43.25	49.91	37.42	36.5	32.26	32.57	32.8	54.22	43.66	44.76	32.07	36.19	40.62	41.15	50.7	42.78	49.95	29.28	37.36	28.61
1e03	21.3	20.66	35.95	47.86	36.23	41.41	40.6	34.34	35.55	35.09	39.54	48.59	39.37	36.83	37.96	42.45	52.01	37.37	39.38	36.47	40.6	32.87	48.27	42.72	36.57	30.95	38.6	44.02	38.85	50	31.43	41.88	26.9	24.8	28.41
1e04	23.16	20.75	37.19	50.31	40.74	47.76	44.49	35.47	20.3	35.33	37.72	44.22	42.04	42.28	41.78	48.49	51.95	37.49	45.29	34.36	35.43	35.59	52.13	45.19	34.57	31.45	40.73	45.42	44.22	49.72	40.32	46.9	31.85	32.12	28.5
1e05	25.31	24.04	43.7	40.99	34.72	46.16	34.42	40.71	45.97	32.92	38.25	42.84	34.61	44.25	17.01	42.4	51.29	36.17	36.07	33.82	39.26	34.47	58.19	43.74	37.69	34.3	29.88	41.66	45.25	51.91	31.94	44.66	33.73	-2.28	32.52
1e0f	23.76	20.51	28.55	39.84	26.55	39.57	38.94	28.24	31.5	27.14	33.12	32.07	35.2	37.96	26.17	33.32	50.21	36.58	35.16	30.06	29.08	34.7	43.9	41.21	36.74	26.27	28.71	36.88	38.69	42.87	36.48	43.01	32.46	26.67	28.7
1e0o	19.6	21.22	31.62	40.44	30.93	39.04	31.17	33.86	38.62	36.11	41.25	44.59	32.89	43.19	19.02	35.28	48.31	29.84	29.21	24.96	33.74	34.9	47.88	36.75	38.76	35.36	24.44	31.72	39.75	44.71	30.36	42.4	27.98	43.21	26.49
1e0s	26.12	28.84	34.72	44.37	26.97	43.95	30.94	33.66	37.18	35.8	38.16	32.27	33.94	46.49	29.7	37.16	49.95	42.95	36.1	28.11	28.95	38.24	54.26	42.01	34.07	27.57	27.93	33.28	50.07	48.1	33.93	36.45	33.41	23.85	28.98
1e21	18.15	16.98	30.07	39.87	20.73	34.58	27.28	26.67	28.74	21.27	31.88	28.84	30.97	32.97	21.83	34.97	41.71	30.35	27.97	26.01	22.34	28.92	42.09	32.01	23.55	26.31	26.81	30.42	33.59	39.99	21.68	36.74	23.36	28.29	24.3
1e27	23.01	21.91	34.68	48.7	37.6	40.37	41.94	31.92	33.72	41.05	36.22	41.71	44.91	43.75	31.04	44.22	49.37	39.51	36.48	32.15	30.06	34.69	49.05	44.73	39.72	30.6	29.21	36.16	38.91	55.11	30.6	45.89	33.47	33.88	30.75
1e28	22.85	24.06	37.16	42.44	28.99	41.02	33.51	31.02	30.63	28.93	33.3	42.27	36.06	35.46	34.39	31.95	48.55	32.92	31.03	30.75	34.34	31.32	46.29	37.12	39.1	28.12	34.75	36.33	38.97	46.34	33	37.4	31.4	22.59	25.56
1e2d	22.19	20.86	39.74	43.01	29.57	50.05	36.52	38.2	37.91	41.72	46.27	43	47.71	55.39	32.73	42	56.1	42.6	36.1	35.47	26.09	41.02	49.01	42.91	36.92	37.21	39.63	33.67	41.94	56.89	40.55	51.42	29.77	43.91	33.49
1e2e	19.64	20.53	31.94	42.26	30.13	36.93	29.47	37.67	28.94	38.63	39.33	35.68	35.46	45.22	27.78	38.62	47.58	35.76	35.92	34.59	28.66	34.5	46.62	35.76	32.87	24.46	27.58	36.71	39.84	48.24	26.5	43.86	32.27	34.64	27.19
1e2f	25.93	21.7	31.51	45.4	29.2	41.28	8.29	36	11.23	-2.9	39.06	40.76	48.4	43.48	19.67	34.2	50.82	46.97	25.27	20.02	20.05	40.18	47.34	32.66	33.95	30.59	18.47	26.03	43.89	36.13	25.45	53.62	36.83	19.86	35.44
1e2g	22.64	21.88	28.67	39.07	21.24	42.98	-32.32	37.9	10.92	-5.72	37.9	19.49	43.87	42.78	5.52	14.1	49.59	47.19	25.74	20.7	17.09	38.6	47.14	40.81	-3.51	28.08	22.83	-5.91	43.12	44.29	14.96	52.3	37.73	-41.5	32.42
1e2q	25.57	22.5	36.86	49.86	27.23	46.92	9.55	33.95	11.58	6.93	42.16	36.81	41.88	42.2	22.52	39.59	46.36	44.94	35.57	27.87	23.2	40.88	51.52	33.38	31.46	34.78	34.23	28.31	42.53	48.55	22.94	53.44	36.59	16.47	37.71
1e2s	25.9	22	28.37	32.06	23.91	40.31	32.29	23.3	30.34	18.76	31.56	30.47	26.27	22.12	18.08	32.25	34.65	39.11	31.67	32.66	24.48	33.76	36.85	35.15	24.24	17.17	21.45	24.97	34.61	33.87	23.29	31.21	29.68	16.39	25.98
1e31	19.29	16.69	25.5	34.47	20.18	35.87	30.65	25.63	21.45	23.19	30.64	28.49	30.91	31.55	23.99	25.95	35.75	32.52	26.44	29.91	23.63	26.18	41.11	33.43	27.23	21.32	26.92	30.44	33.9	35.53	25.29	36.02	25.13	21.9	25.1
1e33	22.8	19.25	23.93	27.76	20.03	34.88	25.86	24.49	18.42	14.43	32.5	24.87	31.97	31.02	18.56	30.94	40.49	30.38	24.5	25.14	27.51	30.77	38.28	29.43	21.66	18.79	17.63	20.25	32.33	32.69	20.4	32.38	27.28	15.27	25.85
1e3c	22.61	20.35	26.53	36.55	23.97	39.08	26.29	27.22	21.25	23.3	38.01	30.78	29.7	30.64	21.07	32.2	42.75	31.14	30.67	27.03	28.46	34.1	42.2	29.67	28.9	20.18	23.48	28.7	33.19	36.46	23.01	38.51	30.2	20.32	25.51
1e3f	16.45	17.03	22.59	36.03	22.67	34.4	26.64	19.6	23.11	20.34	31.36	34.53	33.07	33.73	16.13	32.68	32.48	29.16	23.29	18.66	26.98	33.26	39.63	30.07	28.06	25.02	17.89	19.71	33.49	36.95	13.37	39.36	24.92	17.69	22.01
1e3g	27.42	18.85	42.87	27.4	26.42	51.6	24.07	37.42	-90.77	-22.75	41.5	-8.39	46.78	45.01	17.74	20.3	50.77	43.8	41.31	31.21	14.13	37.97	44.02	33.88	-42.56	35.93	30.1	40.56	48	24.64	1.75	48.22	36.06	-139.61	35.17
1e3k	21.27	20.03	31.9	36.84	22.09	40.71	28.27	28.3	22	32.58	30.38	32.68	31.33	33.52	28.56	26.75	55.4	36.87	26.98	24.51	24.6	32.01	40.85	36	26.69	26.52	25.73	22.55	40.78	41.26	27.75	41.04	30.09	18.1	27.13
1e3o	21.69	22.71	29.43	33.31	16.88	48.14	23.83	29.22	18.95	19.95	37.65	32.09	35.64	35.87	9.32	26.32	48.87	34.24	23.26	14.93	30.92	38.67	46.57	32.06	41.93	26.18	18.52	23.74	48.05	46.19	30.88	34.05	27.61	18.16	31.34
1e42	18.28	14.85	30.14	34.76	22.83	41.58	34.55	28.49	28.28	20.29	33.32	34.51	34.59	32.74	28.53	35.25	43.68	31.24	29.21	32.54	29.03	29.25	40.29	33.48	34.74	21.15	31.16	30.29	36.08	44.04	27.83	37.57	25.34	29.83	24.55
1e4h	18.27	17.18	23.14	38.66	22.9	30.92	22.99	20.04	28.57	31.5	31.57	27.99	28.33	35.02	19.87	32.44	38.62	23.67	28.34	30.57	22.93	33.04	42.47	36.82	21.32	26.36	21.77	33.88	33.61	42.66	23.36	29.95	23.02	25.35	21.25
1e4j	17.4	16.3	24.57	30.98	25.08	41.02	21.27	22.05	19	16.38	30.44	21.25	33.68	23.31	15.26	26.22	23.9	34.56	27.35	24.2	21.64	33.07	40.99	27.28	24.25	16.45	23.76	23.62	32.14	37.41	23.16	39.04	24.2	-7.52	24.24
1e4k	19.19	17.7	30.98	36.43	28.84	35.79	25.34	32.1	26.93	30.7	35.26	34.25	34.02	33.85	30.28	34.52	46.76	30.96	35.3	29.93	30.34	29.72	41.15	37.46	40.34	22.64	30.32	29.07	35.8	44.14	27.1	41.59	26.82	30.64	25.72
1e50	22.33	20.66	34.61	39.79	29.93	43.29	37.41	38.47	30.44	37.69	33.57	40.96	32.98	38	35.4	39.25	42.78	34.75	39.71	37.53	36.07	33.91	47.9	39.94	41.36	29.14	30.54	35.98	39.12	44.6	34.15	40.23	31.53	26.21	30.29
1e51	27.33	25.14	28.57	34.63	31.63	40.99	18.56	29.07	37.58	21.59	35.15	38.46	32.62	38.3	25.79	37.2	40.91	36.14	37.88	29.35	34.46	37.04	44.27	34.2	26.59	18.56	30.29	24.93	44.88	42.98	39.1	42.76	40.9	26.31	26.11
1e5a	17.27	16.43	23.41	28.86	21.1	31.12	17.17	25.39	22.99	20.46	28.69	28.71	25.94	29.59	22.71	29.02	35.52	25.24	22.55	21.59	21.25	25.42	31.23	28.75	25.53	23.19	26.87	19.57	29.91	34.5	20.15	33.53	21.08	7.03	21.65
1e5w	18.33	17.49	32.83	45.92	30.76	40.07	40.29	36.66	25.63	34.04	37.61	29.05	37.84	36.95	21.11	36.31	45.42	35.23	32.95	34.24	44.1	33.15	43.33	40.54	21.67	29.59	29.82	21.55	40.18	42.94	24.92	42.71	32.69	26.59	29.06
1e6f	22.65	21.64	22.65	34.01	26.82	40.41	34.51	29.77	24.72	25.23	33.81	27.41	42.08	29.05	19.61	34.41	42.07	34.73	36.1	32.81	27.42	39.77	42.32	35.27	17.85	28.95	22.97	32.58	39.58	37.35	20.18	38.99	35.31	8.17	24.82
1e7a	23.45	20.38	33.16	42.4	32.32	41.15	34.27	28.49	33.47	34.76	35.99	35.13	41.17	45.92	31.91	39.29	56.63	35.87	35.7	34.19	36.05	34.45	54.06	39.82	33.74	32.99	34.57	40.09	48.91	43.16	37.52	50.36	35.64	3.13	26.01
1e7c	26.11	24	40.08	53.48	35.08	44.31	40.85	42.11	40.56	34.86	45.31	45.54	45.1	54.68	34.08	42.68	60.57	48.91	39.95	38.61	31.56	37.34	58.25	39.97	45.11	33.21	36.04	34.48	45.11	51.76	39.49	51	37.49	39.35	33.27
1e7f	24.67	21.35	42.33	52.49	42.82	46.15	47.95	40.27	20.24	30.38	43.12	52.16	43.3	47.19	35.97	50.27	65.17	40.83	42.66	37.92	42.86	38.89	60.92	55.86	48.5	30.53	40.31	46.66	46.71	66.63	50.33	52.06	35.1	16.73	30.86
1e7g	20.14	20.89	39.23	56.49	47.41	45.09	33.06	37.15	51.74	38.3	51.98	52.51	49.36	52.06	38.17	47.84	58.13	38.82	39.44	27.84	36.45	36.07	59.55	49.12	44.59	33.9	39.12	38.88	48.97	62.15	31.41	56.61	30.96	26.81	30.52
1e7h	26.32	23.98	28.32	46.03	44	52.96	17.41	35.19	23.99	13.26	48.23	51.94	51.01	45	0.88	59.64	49.87	44.79	42.77	22.13	41.35	40.52	52.34	56.12	48.3	40.3	9.37	24.74	48.92	69.1	34.45	52.69	35.34	-14.19	31.4
1e7k	25.78	29.14	31.58	44.88	37.54	46.93	36.14	33.32	36.38	38.16	38.79	40.22	42.19	49.29	29.83	42.13	64.22	40.56	43.01	40.39	39.02	37.63	59.92	40.23	42.74	36.84	30.54	45.77	41.92	53.4	35.68	51.63	33.14	27.88	29.27
1e7z	11.95	11.27	26.57	29.16	25.67	30.54	31.53	23.05	18.09	20.69	25.53	29.96	31.65	26.36	21.99	29.64	31.35	24.84	30.19	26.05	27.18	28.34	32.93	31.79	27.82	17.32	25.3	28.22	29.06	40.11	22.47	41.87	25.34	15.54	22.32
1e87	14.33	12.98	20.39	25.71	19.74	21.29	22.27	19.67	14.07	13.11	24.29	13.6	20.66	22.91	14.64	20.39	25.5	22.3	22.55	23.59	18.09	23.97	26.76	21.75	17.74	12.26	15.69	23.81	26.88	32.38	10.39	24.53	16.61	9.88	17.8
1e8a	19.42	21.95	23.1	33.17	29.14	36.42	37.17	27.32	19.61	21.27	26.74	26.05	31.36	24.8	21.28	34.62	36.37	29.38	41.56	31.5	27.54	30.13	40.38	33.29	25.77	28.33	18.71	28.57	34	37.87	21.1	39.79	25.6	-25.6	26.73
1e8o	20.7	19.28	30.23	32.01	23.75	38.22	29.86	29.15	31.63	26.08	28.26	31.45	33.33	27.16	25.44	32.54	34.63	34.07	31.38	26.69	27.77	28.62	44.48	25.71	25.83	27.62	21.46	32.78	35.68	38.3	20.16	37.63	29.24	10.35	27.54
1e8y	25.7	25.51	35.78	42.69	25.84	39.88	33.49	34.79	35.3	37.65	36.71	34.51	34.77	44.73	34.86	34.1	46.81	36.65	37.31	34.02	32.53	35.02	45.5	35.18	39.26	26.82	34.51	38.19	36.36	42.69	31.52	40.88	33.27	36.63	25.33
1e8z	24.59	23.6	34.77	43.08	31.77	39.97	37.4	31.85	37.81	30.46	37.2	36.53	40.92	37.47	41.12	38.33	48.84	35.64	36.84	34.08	28.95	33.35	54.76	39.01	39.66	28.43	33.46	39.04	35.71	50.18	36.38	47.98	29.44	34.28	31.33
1e96	25.7	24.58	33.84	42.75	40.68	48.14	35.8	29.82	31.71	34.49	44.52	43.6	44.07	44.81	23.27	50.03	54.4	37.15	39.88	29.65	37.82	38.08	59.93	45.89	35.64	33.71	29.07	29.44	49.24	59.55	37	52.21	36.45	20.79	29.38
1e98	24.17	21.45	42.94	46.5	31.53	51.86	19.92	34.69	26.69	28.65	38.37	40.23	51	43.97	29.31	40.24	54.1	46.43	33.26	31.03	28.28	41.15	52.5	34.12	37.67	34.61	22.44	25.48	44.46	36.94	30.55	53.55	36.03	-33.98	35.17
1e99	23.06	23.05	41.12	49.58	32.73	52.33	2.62	36.89	18.92	7.33	34.91	35.08	51.88	44.46	22.03	38.54	49.74	46.88	34.4	28.01	27.38	42.48	49.77	35.92	32.41	35.31	23.49	27.87	45.93	45.62	22.41	55.5	36.47	25.19	35.14
1e9a	23.37	21.41	44.3	43.14	29.03	45.72	-12.7	36.52	23.9	13.23	35.67	39.08	51.06	41.61	22.85	40.68	52.24	47.13	37.14	34.25	29.61	38.62	52.71	37.51	32.57	31.79	28.43	21.51	46.05	48.36	26.55	52.29	36.42	24.09	34.2
1e9b	21.37	19.34	42.73	43.86	31.6	47.27	13.51	35.07	17.33	34.97	39.72	32.03	51.27	46	26.34	38.17	50.74	38.51	30.12	28	25.03	39.7	50.52	31.92	36.81	30.54	30.21	24.84	39.76	48.93	23.34	42.98	32.49	29.29	34.39
1e9c	22.78	22.18	37.06	42.52	32.72	51.52	6.27	36.01	21.63	15.31	35.16	39.38	52.54	44.07	0.91	36.57	55.97	47.49	31.51	27.6	25.69	41.39	51.94	39.1	32.28	36.64	6.49	29.18	47.53	42.05	30.36	53.25	37.37	-96.72	34.92
1e9e	23.55	22.24	35.12	43.1	32.59	51.91	3.33	34.61	9.35	-8.21	39.22	37.61	52.38	42.41	13.57	30.23	50.14	46.95	33.35	25.9	20.38	42.13	57.42	32.06	33.07	31.69	-1.1	24.25	44.36	48.4	15.33	47.91	34.66	-4.88	36.4
1e9f	22.65	21.14	41.19	53.66	46.99	42.91	-9.76	35.53	34.61	36.51	48.13	46.76	42.76	40.85	15.92	51.3	51.94	45.23	51.24	23.79	35.41	39.51	57.36	50.58	25.37	34.38	24.28	25.23	46.08	56.07	37.91	53.55	34.44	12.42	31.37
1e9h	21.23	20.07	38.92	46.74	35.34	42.52	24.52	35.29	38.95	38	33.22	43.29	40.26	44.99	30.78	40.03	45.56	32.08	40.56	27.43	32.26	32.16	45.5	39.26	36.76	29.76	30.88	34.58	39.54	46.26	34.41	40.98	25.39	15.64	29.55
1e9n	18.33	16.45	24.5	33.09	14.56	30.85	26.88	21.32	24.42	20.7	24.57	28.75	25.28	28.32	18.17	28.53	31.22	30.5	34.97	24.81	22.85	29.82	36.57	26.63	29.7	15	20.48	27.42	28.81	33.36	13.16	30.7	22.02	20.09	20.2
1ea8	12.9	11.27	23.39	25.2	14.97	27.04	25	24.09	21.55	14.91	26.19	22.64	26.06	19.64	22.71	22.67	25.25	29.59	22.77	21.67	19.6	26.51	30.43	25.4	20.02	15.05	23.68	20.18	26.44	26.05	14.36	33.02	19.31	10.52	21.5
1eaj	25.91	23.25	26.83	37.42	51.94	50.66	-3.23	33.65	13.3	15.28	46.64	38.08	49.61	53.07	-5.91	51.81	63.16	43.82	46.4	4.55	33.71	43.93	58.94	42.53	13.17	39.41	13.8	16.32	48.71	54.02	18.06	51.74	37.53	29.41	37.5
1eaw	23.42	23.32	28.74	39.22	26.04	35.42	33.51	25.8	24.99	25.27	28.34	33.2	37.41	35.17	24.93	36.36	37.09	34.14	26.48	29.44	33.21	31.12	40.35	32.71	29.39	21.63	30.58	28.48	39.23	35.54	26.57	33.48	32.39	25.92	29.67
1eax	23.31	22.33	32.12	47.54	31.88	39.61	37.79	32.9	19.69	20.61	31.12	28.79	36.26	33.57	24.26	38.33	34	36.85	36.11	29.5	30.03	41.83	40.34	31.71	24.28	31.01	26.76	27.77	38.9	44.26	21.44	41.83	29.67	7.68	26.08
1eba	21.78	19.57	38.53	45.23	30.85	46.01	27.94	37.29	37.17	27.44	42.77	32.23	42.97	48.29	29.67	40.02	48.52	35.62	34.71	28.41	32.15	35.19	51.81	39.89	28.21	33.85	33.84	42.93	39.11	51.94	29.85	44.81	28.55	29.4	30.68
1ebm	28.69	24.73	25.84	22.88	17	48.24	24.54	38.08	7.27	-9.65	36.44	24.84	42.3	35.92	-9.61	7.54	44.21	50.47	34.77	15.66	20.34	38.7	43.37	40.43	-12.88	29.22	-6.22	-8.8	43.54	42.68	24.21	49.87	34.28	-31.48	33.65
1ebp	19.57	17.85	33.46	43.35	32.89	37.96	37.02	33.96	25.1	14.79	34.92	40.28	34.65	39.27	37.83	40.55	47.04	38.5	37	33.46	34.8	30.47	44.88	42.12	42.89	24.03	38.93	33.61	36.43	44.68	33.19	43.9	28.2	43.98	24.44
1ec6	26.58	26.55	25.75	44.68	34.54	52.34	20.51	32.95	23.62	27.59	41.62	42.9	39.89	40.28	3.72	45.89	50.64	41.49	39.24	34.28	38.76	38.74	51.08	43.86	38.4	34.37	16.23	32.31	44.42	55.05	38.05	52.2	36.4	8.7	28.21
1ecv	18.75	17.69	25.99	40.11	22.88	38.39	30.97	30.12	23.08	27.09	33.6	25.7	31.2	35.12	22.68	30.31	41.7	29.9	22.13	23.68	25.01	25.27	42.13	28.25	25.69	24.58	23.54	24.12	30.63	38.76	25.5	41.2	27.61	28.48	22.86
1edn	21.83	20.15	29.39	30.45	23.75	33.06	30.35	32.68	22.97	18.96	26.31	30.09	29.29	26.76	19.92	32.11	28.3	26.3	28.75	37.85	24.82	26.71	38.69	29.48	34.09	27.81	26.29	28.38	32.48	33.05	18.76	33.79	28.87	16.09	25.68
1ee4	16.63	16.97	21.72	39.19	26.58	35.3	24.98	16.91	26.98	28.91	32.05	30.24	34.53	34.68	20	28.7	39.22	24.56	27.62	25.11	27.57	29.03	40.31	38.64	18.2	25.78	18.68	34.19	31.37	43.67	26.59	35.31	28.12	16.24	20.88
1eem	21.29	21.33	18.19	22.59	16.21	30.3	22.7	7.27	6.07	5.56	29.24	25.59	22.69	20.43	10.07	21.88	28.88	22.35	17.37	12.82	18.31	30.09	32.34	29.13	28.19	13.04	15.66	14.21	35.34	31.85	22.42	20.79	22.4	11.12	25.21
1een	22.56	21.25	27.28	41.01	31.69	40.9	29.5	26.16	19.37	19.36	40.61	31.06	40.61	35.82	14.57	42.27	37.27	38.4	32.14	23.52	24.46	39.93	45.06	44.48	28.24	33.28	24.81	28.05	41.31	41.68	16.23	42.42	35.77	37.66	29.59
1eeo	25.2	22.99	22.09	35.98	6.85	42.52	16.66	30.13	20.44	-16.77	38.91	17.41	41.22	28.6	-10.15	28.79	52.16	41.44	24.53	-33.96	13.92	40.7	44.63	43.74	-1.74	29.8	-2.02	-31.02	40.57	49.39	16.81	41.08	37.38	-28.81	35.14
1eeq	20.7	19.05	42.73	41.75	37.02	43.01	40.95	33.46	40.43	33.08	43.43	48.76	40.15	38.96	45.06	42.33	48.51	39.65	38.94	37.43	37.36	34.06	52.05	40.02	39.36	26.59	44.18	37.06	41.81	51.87	37.7	41.95	30.57	30.54	28.74
1eer	22.3	21.3	32.52	35.3	21.11	38.63	28.68	25.92	28.85	30.64	33.9	31.67	32.58	34.48	25.72	31.55	41.07	29.51	30.58	26.62	23.56	32.65	39.93	30.37	23.82	32.59	24.26	29.52	38.92	41.06	23.82	39.77	32.27	26.72	24.23
1eeu	19.91	18.47	39.92	45.71	38.67	42.4	20.8	35.92	42.9	35.77	41.46	48.5	43.24	49.6	37.97	41.96	47.85	38.89	42.89	40.22	39.25	37.35	50.98	42.54	43.48	27.7	37.44	35.64	39.51	46.88	37.9	42.36	31.53	14.73	27.97
1eey	19.92	18.55	32.41	39.08	26.93	38.45	36.03	32.17	25.55	19.86	35.39	38.94	36.57	37.02	31.42	34.84	46.4	34.19	35.2	31.98	31.76	31.34	44.76	39.84	36.4	27.1	31.44	33.62	36.77	47.03	31.56	41.34	27.3	24.41	24.7
1eez	19.29	19.2	32.54	40.74	31.21	39.34	36.27	34.9	25.31	25.28	36.69	37.5	36.59	40.93	31.07	34.16	52.09	33.69	34.74	32.62	30.48	33.56	45.12	41.04	37.98	26.46	33.61	32.22	36.87	44.75	30.92	39.78	28	25.14	24.67
1ef1	23.69	27	30.3	43.15	23.11	37.76	28.85	28.34	30.36	27.89	33.67	33.08	27.83	36.49	28.15	33.53	44.85	36.54	34.32	27.33	30.78	28.76	39.61	35.94	33.98	23.4	26.12	30.52	34.16	41.99	29.8	35.5	27.19	30.97	20.29
1ef3	26.29	23.47	27.72	37.45	29.75	46.8	24.61	36.83	25.43	25.98	49.1	37.65	36.93	39.06	7.37	36.64	58.53	40.06	38.57	25.57	26.91	41.77	58.34	32.88	29.98	34.21	7.38	27.56	49.31	42.45	31.21	50.25	31.26	6.19	32.28
1ef7	17.57	16.8	24.79	33.55	20.19	32.4	29.63	21.98	21.97	26.04	30.51	24.66	27.7	33.05	19.03	29.93	37.98	25.9	26.72	23.92	26	29.82	38.36	30.81	29.33	17.99	23.18	21.62	29.37	40.45	27.5	39.3	22.63	31.96	19.93
1efh	30.92	30.22	35.43	70.14	45.31	45.79	14.65	39.58	2.97	-44.17	52.99	8.95	53.39	66.41	-1.02	31.85	64.13	48.77	44.49	35.13	49.47	47.15	64.55	62.58	35.12	38.49	24.31	15.15	53.38	73.58	14.17	60.34	37.6	8.65	33.73
1efk	25.06	23.16	28.12	35.75	24.41	35.88	36.59	31.42	26.74	12.38	39.25	37.6	34.98	33.24	22	33.38	45.67	34.06	27.72	25.71	26	36.59	51.15	35.52	38.88	26.36	24.61	30.95	41.95	44.54	32.89	37.6	35.35	36.11	28.62
1efl	21.75	22.95	39.86	47.55	35.71	40.44	34.2	37.86	21.28	29.39	44.78	43.34	44.24	47.9	42.36	33.21	54.7	37.6	36.44	40.48	28.68	35.45	51.24	33.65	22.37	41.55	47	32.48	42.82	45.71	40.64	46.43	31.22	36.9	30.4
1efn	21.43	18.96	38.61	34.45	20.98	37.18	32.19	29.48	26.67	26.49	32.89	36.76	39.94	36.78	25.12	37.07	40.27	33.76	30.31	29.68	26.37	33.68	40.76	42.2	34.89	24.83	34.57	37.99	37.21	42.68	28.65	40.77	23.47	26.25	30.59
1efq	15.82	14.65	21.19	24.5	15.63	31.79	26.43	21.4	20.06	17.95	26.94	23	24.04	26.47	20.34	28.62	28.42	25.48	18.79	27.01	19.79	22.22	33.15	25.41	21.21	18	23.1	22.39	26.96	32.86	17.6	33.07	22.4	13.03	20.51
1efv	26.44	25.17	31.42	56.03	45.08	47.18	7.69	38.8	33.39	40.6	49.13	56.43	45.33	44.35	12.96	54.65	59.32	41.01	41.7	26.78	30.27	40.1	61.39	48.45	18.39	37.69	15.89	32.62	49.26	55.54	39.57	53.34	35.69	15.12	29.93
1efx	22.24	19.41	34.47	41.89	29.15	44.79	38.59	35.07	25.05	31.03	37.09	37.74	38.39	40.7	24.56	40.03	51.62	32.46	36.3	37.07	31.84	37.03	43.61	37.58	39.16	24.86	30.01	31.19	38.4	49.51	41.89	42.16	28.52	33.32	26.69
1eg4	23.2	22.55	29.61	37.62	21.94	38.57	36.94	30.02	34.2	28.47	37.2	28.03	30.35	36.08	27.84	31.68	51.44	34.23	31.84	31.2	24.75	33.53	39.95	34.82	31.18	26.31	27.87	30.25	36.92	42.74	34.39	41.53	31.41	26.26	26.9
1egc	21.72	20.82	35.82	48.37	38.07	40.32	23.09	39.93	56.62	31.17	38.75	49.64	40.13	35.49	24.8	48.11	46.49	36.03	38.46	30.34	44.08	42.9	51.06	43.83	36.14	37.29	33.41	35.33	45.74	56.43	32.97	47.46	30.29	33.03	31.37
1egd	23.45	23.53	41.32	56.28	38.78	46.79	38.18	42.63	42.24	47.05	45.97	48.9	44.7	46.64	27.45	46	53.85	39.76	43.09	35.95	39.56	37.81	59.39	45.3	49.58	30.94	39.87	42.74	43.72	56.31	42.5	47.02	32.48	47.26	27.03
1ege	21.89	22.36	38.66	52.64	42.15	39.86	24.29	38.28	41.95	45.5	45.92	49.19	40.69	45.63	31.12	49.81	60.17	37.35	42.42	33.31	41.65	36.45	55.97	45.05	41.23	32.93	39.77	30.54	44.98	57.41	36.89	49.61	30.4	4.64	28.49
1egg	21.19	18.35	39.22	40.85	31.45	38.19	33.51	34.72	30.14	20.73	34.67	39.18	37.03	36.63	29.66	35.06	41.7	38.79	38.73	29.17	32.11	36	45.1	34.98	36.88	29.13	31.87	36.13	40.58	43.88	23.15	43.08	30.13	18.18	29.11
1egi	20.46	14.2	26.06	33.1	22.11	34.76	31.77	24.86	30.35	23.25	28.95	28.86	28.3	30.98	19.4	31.34	37.95	24.75	29.64	24.34	22.79	30.91	37.97	32.12	30.98	15.64	21.39	29.76	33.01	36.27	30.01	37.1	25.35	26.08	17.98
1egj	22.31	22.64	39.35	39.4	28.98	36.17	35.97	31.81	30.08	24.24	33.63	34.8	37.64	38.9	29.57	35.19	45.64	36.75	40.15	32.31	34.07	35.12	44.52	36.05	31.5	30.3	34.35	35.9	41.56	45.44	33.82	48.22	30.33	30.33	27.34
1eh3	18.19	16.37	32.31	44.11	32.03	38.73	49.24	29.94	20.08	9.75	44	18.79	40.77	31.11	18.85	30.6	48.55	37.41	36.52	33.04	36.8	39.71	53	32.19	10.77	31.41	22.64	30.64	41.78	40.22	33.88	43.14	27.4	7.15	29.17
1eh7	30.55	28.2	33.02	50.5	30.12	53.76	36.84	25.5	20.83	18.71	48.81	37.2	47.76	47.78	19.73	36.3	52.9	41.73	31.42	26.43	30.01	44.04	64.98	43.86	29.98	41.71	6.1	28.35	54.68	58.51	29.16	48.45	38.88	22.34	31.66
1eh8	27.27	25.54	13.67	45.37	29.58	52.74	23.71	27.78	30.36	-38.85	43.55	42.21	43.13	48.68	-6.76	24.5	56.05	43.84	22.7	17.12	31.55	43.25	62.39	34.54	-4.22	33.57	-5.77	30.32	49.91	49.97	39	62.81	40.65	4.37	29.81
1ehw	20.42	20.22	29.15	47.03	27.17	38.15	38.15	28.54	30.44	35.33	40.74	29.84	35.56	38.99	21.56	35.16	45.9	30.34	30.73	33.32	30.08	31.74	45.72	39.78	28.22	24.38	23.68	34.86	39.75	54.76	33.58	43.73	27.79	27.2	27.92
1ej9	20.86	18.4	37.03	44.46	25.33	42.75	33.15	35.09	42.96	32.41	41.92	37.18	36.61	40.98	25.41	37.05	51.05	36.22	33.53	32.94	33.3	36.13	50.24	36.85	44.72	28.18	32.53	39.21	44.71	44.05	34.22	43.69	26.33	44.56	27.85
1ejf	17.2	16.4	24.47	29.41	22	35.83	32.81	24.55	19.95	16.48	27.15	29.91	30.6	25.27	21.66	30.13	28.76	29.79	25.72	27.75	25.81	29.21	36.76	34.03	32.48	21.73	21.97	30.24	36.91	38.51	16.96	38.22	24.38	21.41	22.95
1ejn	20.6	20.06	25.35	27.46	23.94	33.68	11.5	21.14	9.79	20.5	29.62	22.36	31.11	26.4	-24.78	25.7	28.37	29.21	22.85	13.72	22.94	32.11	43.29	31.26	8.72	20.8	-7.99	16.95	39.99	39.1	24.07	39.12	30.45	-25.16	26.57
1ek3	13.85	14.28	30.24	31.6	18.67	31.89	28.53	25.8	21.88	27.21	27.88	29.48	29.81	32.96	21.66	26.1	35.51	25.79	23	20.85	22.49	25.74	32.6	29.71	20.15	19.7	25.87	22.11	30.09	37.4	27.59	37.61	17.66	21.72	19.91
1ek5	23.44	22.17	35.6	43.8	43.4	47.27	33.11	40.7	32.33	20.62	40.68	39.57	39.8	54.14	15.96	44.82	54.08	39.75	40.99	34.23	34.99	35.98	50.09	49.42	34.97	27.19	27.09	25.85	40.8	48.82	25.25	55.77	32.2	15.9	30.77
1ek6	19.83	29.94	35.89	49.87	35.84	40.06	38.47	34.47	34.61	36.71	40.46	49.33	37.68	43.14	22.94	46.74	59.14	34.54	37.17	33.38	37.96	35.15	50.25	39.8	43.05	29.1	33.89	41.61	43.58	50.7	33.84	45.3	32.68	47.63	27.43
1ekf	22.4	22.17	32.16	47.38	36.27	46.3	37.57	34.57	49.02	30.92	36.02	45.65	39.92	46.98	26.41	44.04	58.65	39.38	38.3	39.33	42.15	35.87	49.77	38.75	44.68	33.65	28.56	38.72	42.2	52.71	37.02	46.13	32.02	45.98	27.13
1ekg	16.22	16.17	21.39	34.03	18.98	29.75	23.4	22.36	23.66	19.63	28	27.88	32.37	13.81	13.62	30.74	32.41	27.38	19.75	19.14	22.9	30.16	33.09	30.55	20.2	21.94	9.74	17.71	32.19	35.01	20.81	33.62	20.23	16.5	21.5
1ekp	26.32	23.76	35.12	44.52	31.9	45.35	36.68	34.22	34.48	25.62	42.13	40.25	39.97	41.79	24.95	43.75	52.85	41.04	34.75	33.14	28.46	37.65	46.22	42.06	31.5	34.44	28.17	32.77	41.12	50.13	29.57	51.33	35.21	31	26.6
1eku	24.04	22.41	27.72	34.35	27.38	43.66	31.84	28.63	39.16	24.15	31.53	33.09	33.47	37.83	25.3	34.84	45.77	35.21	36.49	34.29	30.26	36.08	41.41	36.38	28.09	30.65	24.83	39.36	36.74	41.66	24.58	39.41	30.28	33.38	25.83
1ekv	20.19	20.33	30.93	32.08	40.98	36.61	31.71	37.11	28.18	25.8	36.54	28.39	41.01	45.74	15.71	40.24	51.14	38.62	37.58	29.23	34.31	34.37	55.66	36.95	44.18	28.59	19.88	34.38	24.24	54.26	28.07	44.67	27.86	24.04	26.68
1el3	29.07	21.54	30.68	52.43	40.1	43.3	27.28	41.39	-22.49	34.14	55.12	42.16	45.66	50.02	37.65	45.85	65.56	40.02	36.9	27.02	25.3	38.1	58.39	48.97	19.38	30.95	34.56	39.99	51.82	62.22	37.87	54.85	34.79	-12.77	32.95
1elk	19.03	17.27	36.27	40.51	23.28	38.25	32.19	29.65	27.05	31.15	33.1	37.94	33.97	32.62	25.41	32.18	42.06	29.22	31.43	32.04	34.05	36.54	48.44	31.2	31.66	25.98	27.87	31.07	34.47	41.02	22.74	36.34	26.33	27.26	23.79
1elv	24.12	22.04	31.83	50.86	34.28	42.2	27.72	30.72	41.16	39.97	38.78	41.69	39.14	38.23	22.03	43.41	46.45	38.46	35.83	28.38	38.01	35.71	49.21	42.61	39.05	26.09	22.54	34.52	41.51	57.34	33.61	46.43	34.07	35.63	26.88
1em2	17.73	17.7	30.48	29.57	17.37	34.39	17.66	21.44	18.2	13.95	24.5	19.21	32.13	27.39	27.27	23.89	30.35	30.48	24.43	15.68	13.76	28.24	34.66	23.23	2.44	18.38	30.38	20.11	34.18	37.31	13.95	31.78	29.36	-17.12	24.79
1em6	26.87	26.97	35.14	51.43	37.54	47.1	17.35	41.06	-47.6	18.48	51	19.39	50.73	54.27	1.43	35.33	61.88	45.76	50.07	6.54	25.06	40.74	65.24	45.37	22.36	38.08	9.87	12.19	52.31	51.8	26.6	53.83	36.11	6.13	35.99
1emj	24.17	22.93	-40.77	21.15	-2.28	48.99	-2.7	14.73	7.3	-5.59	38.81	0.61	23.67	17.36	-130.33	-15.68	32.97	39.5	23.13	14.26	-4.57	48.45	39.29	8.72	-40.24	31.05	-49.08	-59.92	48.2	15.85	6.18	43.9	28.04	-105.41	34.41
1emr	24.35	20.25	31.64	37.96	24.93	38.96	16.48	31.56	17.64	9.09	33.96	26.44	42.32	21.92	15.79	28.29	38.16	37.85	23.29	18.3	26.09	38.25	43.61	34.28	28.54	29.5	24.56	22.34	42.42	43.12	19.58	36.25	28.33	9.79	36.22
1emu	16.57	15.79	25.11	36.83	24.21	29.77	24.46	27.19	24.01	26.46	28.84	24.82	29.28	24.5	22.17	27.2	37.81	29.36	30.6	27.9	22.53	28.43	39.39	30.38	24.04	22.42	24.16	28.34	28.73	32.49	23.05	34.5	23.13	28.21	23.55
1eoj	19.02	19.09	31.32	41.58	34.9	42.87	28.88	30.25	21.92	22.92	44.69	38.95	41.1	43.16	29.39	33.91	49.38	31.74	33.45	26.47	31.19	35.13	50.44	45.29	26.57	26.29	31.16	29.39	39.64	50.92	47.46	47.69	29.32	25.17	27.71
1eol	18.64	17.78	26.64	39.72	36.66	41.1	26.6	23.82	18.93	23.59	43.16	37.28	38.3	43.36	25.64	34.43	50.12	32.29	33.41	27.03	31.64	33.62	52.7	44.48	31.93	26.09	24.15	26.05	42.83	51.2	46.99	46.91	29.33	23.6	26.41
1eou	19.41	20.2	35.01	45.17	35.43	42.39	34.17	29.19	30.05	32.93	40.1	29.37	41.68	42.92	37.59	35.03	51.26	34.72	36.32	29.8	31.41	32.66	48.31	39.59	30.72	28	36.84	35.77	40.55	47.76	32.96	42.05	30.58	34.16	25.12
1ep9	19.84	17.85	30.7	42.58	28.85	35.71	25.31	22.88	22.19	36.03	30.82	32.15	36.19	32.77	22.37	33.62	40.44	27.02	38.83	32.75	27.93	32.79	41.88	34.82	20.63	23.03	21.6	26.58	33.67	40.81	25.03	41.15	27.78	23.19	21.5
1eq4	17.85	18.28	33.86	31.64	21.78	33.97	27.87	31.52	23.86	26.73	28.71	33.42	29.46	27.52	23.87	28.99	31.65	30.7	29.93	29.28	29.59	29.24	35.79	34.83	28.13	25.65	26.58	35.4	33.16	39.71	22.96	36.48	24.83	30.08	27.89
1eq5	20.29	22.68	41	37.89	24.79	35.28	33.51	34.32	26.07	26.75	29.88	34.78	32.11	33.52	27.01	30.09	38.91	34.14	29.18	29.13	28.18	32.33	42.17	34.52	30.32	25.89	29.38	31.33	33.6	37.84	27.89	35.98	25.73	30.08	31.61
1eqe	20.25	19	39.4	35.42	20.63	39.2	36.25	34.38	25.94	31.38	30.13	35.98	33.19	29.85	26.92	34.64	38.73	35.46	32.63	31.19	28.62	32.33	42.52	35.03	31.11	30.85	29.22	32.58	36.74	39.85	28.46	34.77	26.19	30.2	30.79
1eqf	18.81	13.64	31.14	31.67	26.23	35.82	27.66	24.34	31.39	27.64	23.31	30.72	27.62	25.35	26.31	27.96	38.43	35.23	29.27	33.09	21.77	30	39.9	35.76	29.47	18.47	24.4	28.2	36.14	42.38	19.88	29.75	20.88	22.13	22.16
1eqt	8.47	11.35	-50.87	18.28	-2.14	21.08	-48.1	-31.15	-18.89	0.16	1.77	2.58	7.97	-46.57	0.99	3.64	7.52	2.87	-3.63	4.62	4.56	29.52	14.71	2.94	0.5	2.33	-154.71	10.04	25.25	2.13	-5.66	0.88	3.02	-51.97	8.5
1equ	22.83	19.4	42.47	54.49	37.94	42.68	27.79	35.88	47.15	45.9	41.74	55.06	40.74	45.16	39.68	44.13	50.66	36.88	36.96	28.38	42.71	36.01	52.4	46.71	41.17	30.45	42.52	41.05	43.15	58.25	39.41	50.2	32.8	33.65	28.51
1eqy	28.08	23.69	30.83	35.14	32.66	36.59	36.53	31.29	24.71	24.6	26.9	37.76	34.28	32.6	16.28	40.97	41.12	39.18	38.38	40.39	23.48	37.14	35.88	39.54	33.11	25.17	15.18	31.94	40.74	38.78	27.73	39.83	31.78	-32	28.24
1ern	22.46	22.27	29.32	38.29	21.44	40.14	36.98	34.65	38.6	25.6	33.42	32.57	40.23	34.79	23.42	33.65	46.25	35.58	33.86	28.67	30.48	38.67	46.31	40.58	35.44	21.37	24.22	36.03	39.99	43.33	33.16	39.05	29.88	38.1	25.84
1err	19.53	17.96	36.02	40.12	37.99	38.83	30.89	30.56	15.91	13	39.76	27.33	38.35	40.2	-0.52	29.13	45.91	34.52	41.44	40.25	34.79	33.38	45.42	43.27	28.93	24.64	21.23	26.59	36.69	50.18	40.89	43.25	28.13	-41.46	27.79
1ert	27.11	25.56	27.47	25.09	16.16	34.31	26.07	22.59	14.49	14.12	19.63	20.33	23.7	15.47	10.5	23.73	23.52	31.61	26.45	15.62	19.41	27.95	33.34	22.81	16.39	18.59	8.1	21.26	31.67	23.83	15.93	31.26	25.02	5	20.34
1eru	13.44	13.67	22.32	29.17	19.59	27.14	29.67	23.1	18.26	11.32	24.33	25.49	23.65	22.05	15.66	21.05	29.2	22.69	23.46	24.47	22.61	24.5	31.07	26.28	18.62	11.93	18.69	22.13	25.73	30.66	17.69	29	16.57	18.75	22.34
1erv	23.14	12.17	20.22	30.02	21.24	33.79	19.14	22.85	17.45	12.52	21.37	23.74	31.92	21.03	8.03	34.31	29.61	27.76	24.69	27.67	21.67	30.39	35.61	28.19	25.01	16.6	12.81	19.7	28.36	35.33	9.96	29.09	24.28	6.24	21.6
1erw	18.04	11.24	21.13	27.73	20.35	28.23	27.56	19.54	27.09	15.81	29.11	24.89	28.6	21.76	16.45	26.97	31.86	27.89	23.28	24.88	23.28	29.14	35.73	26.11	20.78	16.57	17.65	27.29	44.14	30.86	21.97	32.37	22.97	15.75	21.09
1es0	19.65	17.98	35.03	39.78	31.84	46.16	37.53	30.04	27.81	31.72	33.4	39.4	38.51	39.16	28.78	41.68	51.15	33.6	35.24	33.13	35.06	32.36	46.45	40.82	37.1	27.13	30.95	41.99	39.87	51.37	34.68	43.34	34.63	31.25	26.04
1es7	24.4	21.59	26.48	34.14	22.79	38.07	32.49	28.18	33.31	20.74	33.55	32.65	28.69	28.04	24.67	31.7	43.88	31.85	29.92	29.14	26.14	36.46	45.75	33.52	30.22	27.42	22.88	29.43	42.49	39.05	30.62	34.17	26.92	25.19	25.64
1esl	18.92	16.31	21.42	31.01	23.52	25.43	23.27	19.46	20.28	-9.9	28.34	22.7	26.55	31.18	16.16	34.56	32.42	28.08	25.46	20.39	19.01	30.67	37.9	31	20.41	24.92	21.03	23.8	30.3	42.44	16.7	38.44	22.84	15.95	20.58
1esr	11.1	10.44	20.67	31.01	21.36	27.44	20.99	18.22	21.73	15.13	25.62	21.49	25.95	23.1	15.41	25.3	29.13	20.64	19.84	21.62	19.8	22.16	31.92	25.98	18.68	13.4	18.9	24.31	23.2	31.09	13.77	30.39	21.33	14.95	16.93
1esv	22.98	21.27	35.65	59.87	31.03	42.55	27.5	31.96	43.44	30.5	39.83	44.73	44.98	44.23	11.3	46.36	50.16	40.61	33.11	28.91	36.08	35.69	50.57	39.24	29.59	31.84	14.71	27.82	44.23	46.27	24.03	46.02	37.19	32.15	31.23
1et1	14.88	13.75	22.88	28.02	20.08	33.63	25.58	21.26	23.15	25.54	25.83	30.02	26.26	25.63	18.14	30.32	28.16	24.45	21.88	20.82	20.63	25.05	38.98	32.21	24.09	16.76	22.5	25.26	31.01	35.54	20.32	34.39	22.02	14.58	21.99
1eta	19.38	15.45	26.31	30.71	19.28	36.52	28.21	27.02	24.58	25.86	29.27	29.34	31.79	28.62	28.08	25.4	39.33	34.21	25.75	25	26.68	27.35	37.5	26.91	18.56	16.12	28.37	27.82	32.64	38.08	17.34	35.29	25.57	24.74	20.42
1etb	18.24	18.13	27.14	34.32	28.9	35.26	28.51	24.27	22.65	32.71	35.43	36.86	29.99	33.05	22.8	37.27	37.68	29.6	32.58	26.24	30.35	31.88	48.26	34.71	28.61	24.67	22.08	33.7	35.34	38.74	24.89	29.99	24.32	32.82	23.87
1ete	17.05	19.8	28.1	31.73	21.46	35.63	33.26	27.47	32.36	27.14	26.36	31.22	28.27	27.74	24.26	33.13	40.94	33.23	28.84	26.71	24.12	27.42	39.17	31.1	33.19	23.31	26.31	30.25	32.06	34.2	32.26	33.52	27.63	35.1	22.04
1euj	19.54	17.71	22.88	36.48	22.09	33.42	33.93	21.31	24.64	13.21	29.96	26.14	28.86	32.52	22.2	26.3	39.2	28.27	27.51	29.18	25.94	33.01	35.32	30.28	26.66	18.21	24.58	23.93	34.81	34.39	23.44	33.83	23.91	7.72	24.29
1ev2	22.71	17.5	32.83	42.45	30.26	34.81	43.05	30.29	43.56	35.96	37.1	36.8	36.78	36.93	26.11	38.55	46.59	31.59	35.42	32.13	29.85	31.09	46.44	39.25	32.71	29.21	28.3	29.87	39.32	46.81	36.36	41.81	26.14	28.87	25.04
1evs	18	13.09	-32.97	-5.79	-3.43	32.49	-21.78	-47	4.8	-58.29	17.53	13.99	-14.68	-4.82	-7	-39.7	11.17	3.82	12.93	-124.11	12.97	28.99	26.69	13.7	-128.45	3.3	-196.19	13.99	26.21	-12.82	2.04	16.13	17.95	-69.39	20.71
1evu	27.07	26.41	36.62	48.29	40.23	47.1	32.22	33.75	33.33	6.93	37.05	44.35	45.92	37.45	32.05	47.85	56.97	46.05	43.44	34.99	33.6	39.89	45.66	40.73	33.78	33.42	33.83	40.42	47.09	49.11	36.6	45.57	39.27	-1.02	31.12
1ew2	21.89	22.25	33.69	40.8	27.89	40.34	31.55	30.95	31.11	24.31	39.69	30.46	36.74	43.2	31.36	35.37	57.54	35.77	31.53	31.46	31.95	34.73	48.11	38.67	29.41	29.92	31.03	34.17	38.8	44.57	29.38	42.81	28.83	31.25	27.95
1ewf	22.3	22.06	39.39	56.3	44.04	42.66	44.33	41.5	60.87	33.86	50.37	55.53	44.5	52.13	32.2	58.33	59.75	39.96	41.06	27.56	35.59	35.58	56.09	44.97	46.54	32.36	33.91	27.65	44.84	57.58	40.29	51.97	30.17	34.99	32.53
1ewn	31.14	24.31	41.56	53.4	35.63	53.43	26.5	31.45	1.64	31.34	36.35	49.49	40.17	47.79	16.93	47.8	51.67	44.5	43.1	39.53	35.33	41.62	48.71	41.95	12.52	37.52	19.53	32.01	46.19	44.08	23.93	48.42	42.44	10.6	37.2
1exa	27.02	23.85	37.17	45.7	39.21	51.6	0.64	29.95	-54.84	-68.45	50.15	13.05	49.23	48.81	-7.65	14.71	54.6	40.78	39.15	31.67	18.71	41.36	68.59	49.81	-8.54	35.05	4.13	14.79	45.21	57.86	-13.8	38.73	30.36	-55.71	29.1
1ext	27.89	25.54	37.43	42.56	30.85	48.11	36.09	33.65	43.09	31.5	36.98	39.76	41.24	39.78	21.48	37.6	57.84	40.86	33.32	35.48	34.93	36.87	47.84	38	37.62	29.89	23.94	35.2	47.22	46.48	40.06	40.2	33.32	33.23	27.32
1exu	18.68	17.04	36.74	41.72	31.48	44.39	39.7	35.72	29	35.92	33.95	38.52	39.95	36.61	31.59	43.37	42.02	36.72	32.69	32.69	32.23	31.71	44.58	42.18	35.42	26.4	33.02	36.28	38.47	46.3	37.01	43.17	34.51	33.73	28.13
1exz	24.96	25.26	33.55	39.6	40.95	46.8	48.07	34.68	35.65	26.15	36.29	40.15	42.87	39.86	23.77	45.83	62.24	39.82	40.87	40.03	39.57	41.66	51.56	48.61	50.6	32.01	27.5	43.82	39.2	59.39	34.64	47.37	31.81	35.43	29.31
1ey2	21.47	19.34	35.17	33.5	23.81	35.22	28.85	27.97	23.87	26.05	38.97	37.27	35.63	26.64	25.66	32.59	44.01	33.62	31.4	28.73	25.38	34.77	43.55	33.28	33.49	23.53	29.33	35.93	34.75	41.16	29.58	43.52	27.29	29.58	23.73
1eyb	21.52	20.43	25.5	43.9	38.44	38.27	31.45	30.32	33.22	35.9	44.35	42.66	38.82	39.57	20.94	42.75	52.66	36.87	43.57	26.97	31.32	35.03	53.32	40.38	28.16	32.37	23.89	35.55	37.29	48.35	31.8	47.84	30.25	29.27	26.83
1eym	17.42	18.81	29.03	39.23	25.19	34.75	29.52	20.32	21.33	18.73	31.86	33.04	29.68	35.65	21.33	26.2	36.53	31.53	21.57	23.96	22.92	37.4	41.93	34.33	25.2	25.41	24.06	26.06	36.29	41	15.3	33.73	29.79	14.05	23.65
1ezf	21	21.78	31.59	36.27	23.69	38.2	32.27	31.62	38.79	37.24	34.55	36.03	33.99	35.44	37.23	33.2	46.23	41.13	35.34	34.49	30.37	36.97	45.42	34.75	41.29	26.47	27.1	44.42	39.53	42.35	31.22	38.53	29.52	39.93	28.41
1ezq	27.36	26.43	35.1	44.04	41.68	51.57	38.76	35.3	37.39	27.89	37.42	40.16	45.06	41.65	22.22	40.76	50.82	40.49	36.5	21.1	40.96	43.37	51.64	37.87	47.2	31.58	25.31	35.03	46.52	47.81	35.92	46.28	34.26	32.94	33.79
1f05	16.75	15.47	27.13	5.62	37.17	36.58	44.35	32.17	-142.86	-30.03	43.87	7.3	35.01	9.07	-1.87	16.03	4.33	27.37	30.74	36.12	42.56	29.45	48.66	36.85	-8.51	14.95	10.89	30.86	38.05	17.9	14.17	41.23	26.43	-99.11	24.81
1f0j	17.54	16.76	32.81	45.48	33.77	41.92	42.96	31.54	36.8	34.07	37.66	47.1	38.91	41.11	32.79	39.45	49.26	31.97	33.6	35.14	37.46	33.32	44.72	41	38.88	34.4	36.6	43.31	36.51	49.85	33.99	42.42	29.03	26.19	26.65
1f0m	20.88	23.36	23.34	42.24	38.83	41.95	31.31	15.67	14.77	24.79	42.1	29.57	47.54	39.8	-12.24	38.22	58.7	40.06	24.45	31.84	23.08	40.24	54.49	42.35	25.97	34.78	-0.14	25.3	47.79	47.13	34.1	49.22	36.24	0.55	28.78
1f0r	25.38	24.74	31.58	48.25	29.53	44.1	29.86	33.84	25.02	26.22	35.94	23.12	41.09	34.74	25.54	41.35	45.34	44.89	37.56	22.68	36.75	37.1	49.18	39.92	36.92	38.49	27.62	35.67	43.49	47.39	35.34	48.27	37.38	32.47	31.71
1f0s	19.99	21.66	30.1	35.91	30.43	35.67	28.89	28.19	25.17	19	36.12	32.68	31.7	39.03	24.16	30.66	45.51	31.6	28.05	26.17	27.06	34.35	45.87	35.67	35.51	28.28	27.59	31.13	39.17	49.49	28.76	43.02	27.66	22.48	24.92
1f0y	22.54	21.51	32.87	49.25	25.25	49.4	35.48	44.58	19.41	10.6	38.9	30.07	39.52	43.27	21.2	40.61	55.31	39.06	40.08	35.52	32.9	34.37	49.54	45.15	32.74	32.82	27.22	24.64	45.42	48.54	21.01	44.45	29.67	-5.9	28.11
1f13	23.95	21.75	32.02	43.98	31.29	41.76	34.24	34.84	36.61	12.79	35.6	42.02	36.81	38.61	24.48	36.01	49.87	32.24	34.51	33.13	36.46	36.12	51.8	41.7	41.67	23.2	29.84	36.35	40.39	51.4	32.39	44.82	28.39	29.71	24.17
1f14	23.86	22.28	32.41	40.79	33.71	47.73	24.92	28.07	35.37	28.74	38.9	38.52	42.99	40.12	30.67	38.17	48.61	38.72	38.43	20.65	40.87	42.28	49.9	38.44	32.48	28.32	30.65	27.41	46.63	41.55	32.61	43.44	31.54	-2.64	31.34
1f17	17.14	16.84	29.3	35.34	27.85	34.17	31.36	29.01	21.31	16.78	32.78	34.06	35.24	36.87	25.79	34.74	43.81	32.59	35.82	30.94	28.91	29.43	48.27	39.11	26.78	23.02	30.09	36.65	34.01	48.4	29.26	43.67	28.15	36.05	21.43
1f1j	22.19	20.78	35.62	46.61	36.96	43.73	52.37	30.78	40.01	35.71	38.03	38.09	32.6	37.75	31.28	46.22	49.23	37.44	44.19	34.84	35.83	33.5	44.31	42.14	41.13	28.46	37.96	40.8	38	48.63	34.65	43.64	34.46	35.71	28.31
1f2l	15.66	16.61	34.13	38.71	26.94	35.09	35.68	28.3	39.34	34.2	33.75	39.2	31.64	35.69	24.32	36.38	39.59	30.13	33.76	34.52	31.02	27.92	44.81	37.97	35.55	29.15	26.03	35.92	35.75	44.17	22.13	40.71	25.06	23.55	24.27
1f2q	20.4	17.06	34.38	32.33	22.93	38.03	28.15	26.64	28.49	23.51	29.22	27.01	31.74	32.71	28.68	32.4	40.86	34.13	31.64	30.14	28.01	28.71	41.88	32.68	38.02	30.31	31.01	32.25	33.74	39.7	21.77	35.7	30.5	33.79	25.19
1f2w	20.01	20.42	28.71	48.27	37.03	37.74	27.09	32.44	25.2	32.97	39.97	36.56	34.61	37.64	23.66	34.73	44.59	37	35.34	21.67	34	33.18	47.3	42.53	28.64	29.49	36.4	30.49	38.55	46.61	32.27	41.22	29.83	28.16	26.5
1f3h	19.17	15.87	31.15	31.15	27.17	33.56	30.17	24.07	26.32	23.04	28.67	30.86	32.54	28.53	24.69	30.57	32.73	29.62	27.91	24.96	25.68	26.8	38.28	33.28	26.85	19.46	31.63	30.8	30.16	36.98	21.09	33.6	26.72	18.49	27.84
1f3m	26.39	25.42	38.2	49.5	34.1	41.45	46.69	38.43	41.05	40.87	40.43	41.3	39.86	46.99	27.52	43.05	58.35	39.56	40.43	37.06	38.2	35.92	53.96	41.63	52.63	31.56	35.42	42.78	42.23	54.91	41.34	51.7	31.37	48.32	27.14
1f3u	16.73	16.31	28.43	34.04	18.8	35.53	33.89	28.06	33.09	31.14	30.12	32.74	28.8	33.71	25.17	29.87	45.16	33.16	32.97	31.18	29.98	31.63	42.62	35.78	30.47	20.24	27.3	35.07	34.25	39.24	25.34	37.72	23.54	30	23.72
1f3v	16.49	15.87	28.41	33.78	24.47	30.91	32.12	25.89	21.31	19.69	29.8	24.38	28.67	30.12	21.67	30.97	36.71	27.71	27.79	25.99	27.31	26.77	37.09	31.5	32.96	20.22	32.02	29.78	33.64	40.58	22.02	34.26	24.17	31.74	21.6
1f41	18.56	20.34	21.11	25.76	17.25	32.22	22.91	20.21	19.94	16.49	15.34	21.58	25.53	13.54	23.1	29.36	21.45	28.16	24.81	21.24	22.66	34.43	30.46	25.2	24.49	18.37	16.32	24.14	30.87	25.84	13.32	30.17	23.93	13.66	23.32
1f42	20.32	19.7	25.3	28.94	20.27	37.96	33.78	22.76	16.45	17.78	37.92	29.77	35.13	35.17	23.4	31.05	37.11	32.07	30.98	30.95	26.9	31.16	43.38	32.76	27.55	21.55	23.75	27.35	42.78	38.23	32.37	41.2	25.42	1.89	26.94
1f45	18.92	17.32	34.41	38.19	26.65	34.37	22.12	27.03	27.43	20.54	29.05	30.79	33.06	31.58	28.69	34.04	42.66	33.85	33.02	30.1	29	30.17	42.01	34.68	28.37	26.51	31.11	32.48	33.11	36.58	24.01	37.67	27.05	19.7	25.42
1f4o	22.85	22.31	33.27	47.01	40.44	46.71	25.84	33.22	29.04	44.8	45.01	39.57	41.73	43.88	36.67	40.49	52.76	37.75	37.07	33.22	28.95	35.34	50.22	39.95	29.79	31.26	36.18	40.66	45.04	49.9	31.91	44.9	31.14	16.47	30.88
1f4q	26	26.99	-2.9	30.78	34.12	47.34	14.97	24.43	12.07	18.63	41.1	30.99	41.58	42.01	10.18	29.5	53.33	36.02	15.43	33.93	33.31	36.55	57.33	33.38	28.81	28.22	10.11	34.83	43.01	33.47	34.66	42.83	34.59	-7.02	31.76
1f4r	27.09	17.35	34.26	49.46	36.25	50.9	23.81	27.36	27.83	23.25	39.66	44.15	41.54	38.51	21.42	49.45	39.81	34.87	38.34	29.08	33.06	38.23	49.62	44.58	19.98	30.97	28.49	20.96	45.71	49.39	26.99	44.38	33.23	26.44	30.54
1f59	18.92	17.47	31.1	45.06	32.1	42.13	37.54	32.13	39.68	35.94	43.78	41.82	38.03	43.18	33.36	35.45	52.63	34.45	32.48	36.43	29.77	32.8	45.76	38.24	36.98	26.97	29.44	38.73	37.39	50	31.55	49.86	26.94	33.94	27.13
1f5f	19.69	19.18	43.59	45.55	36.76	40.04	33.35	38.51	6.65	29.43	46.28	34.97	43.57	47.69	50.5	36.79	62.03	38.75	41.32	43.3	35.91	36.4	52.79	32.96	42.5	28.21	55.64	35.96	41.41	46.89	40.33	50.95	31	20.29	28.06
1f5k	22.1	21.17	26.21	37.23	28.24	35.17	35.2	31.94	15.89	18.52	30.83	26.6	33.34	33.5	22.98	28.27	35.77	30.07	28.28	27.62	27.71	31.1	38.44	34.93	31.73	24	27.21	30.24	37.9	38.16	22.79	34.58	28.26	13.24	24.45
1f5l	21.74	20.86	29.99	44.52	27.25	37.54	28.86	34.78	29.67	22.04	29.95	32.13	35.03	33.13	21.81	35.8	34.23	32.46	30.57	26.82	25.03	35.36	40.68	33.98	26.3	23.55	25.57	28.26	36.46	42.27	27.47	36.66	31.98	-3.97	27.79
1f5n	24.57	21.34	25.69	44.32	28.11	44.95	30.29	33.17	12.45	37.32	43.83	43.03	40.95	44.03	-0.99	41.12	60.33	37.5	37.8	34.31	27.17	38.81	52.38	34.79	31.51	32.23	10.42	23.06	38.15	43.7	26.77	39.92	36.42	20.54	31.05
1f5w	27.71	24.38	3.29	38.19	51	48.45	3.13	22.24	13.21	25.87	39.46	31.67	48.83	52.42	-7.74	48.45	60.8	40.71	39.02	-30.79	20.65	45.73	64.01	30.17	-7.21	40.7	0.53	7.16	48.19	47.12	0.22	49.02	38.36	0.79	36.51
1f66	23.51	21.16	37.86	44.38	34.27	43.58	35.15	34.69	49.19	43.7	41.56	44.7	38.33	45.44	38.63	44.94	53.63	42.74	40.17	40.01	36.2	36.48	53.24	46.27	44.68	29.47	37.63	37.63	41.73	59.82	45.5	45.91	29.61	56.21	31.44
1f6a	24.98	22.67	39.6	47.61	34.64	38.44	40.56	35.05	38.11	39.93	35.82	42.13	38.2	41.97	29.94	41.36	51.46	36.2	38.67	37.85	35.94	35.77	50.98	44.6	50.66	27.53	32.71	43.73	40.59	57.14	30.1	44.51	32.92	44.5	26.29
1f6l	16.83	16.51	19.78	30.15	19.83	26.19	19.38	16.54	20.91	21.71	22.94	17.9	24.61	19.05	14.83	24.73	32.46	25.87	18.36	19.03	17.8	26.28	33.19	30.73	18.84	20.09	16.51	25	27.1	34.11	15.08	26.85	20.58	2.32	19.58
1f6o	22.64	25.16	31.26	38.46	33.28	42.78	42.85	25.56	31.92	33.14	34.04	45.48	34.77	39.38	35.48	38.37	41.56	34.38	36.1	33.1	38.79	35.79	49.04	40.26	40.84	27.96	40.21	33.56	39.81	45.58	32.4	40.7	28.69	36.41	24.9
1f6w	17.77	15.33	35.32	45.54	32.14	38.13	39.19	31.85	37.75	36.41	38.81	38.43	36.28	37.5	29.09	37.81	49.61	36.39	34.73	30.67	35.96	32.91	49.35	41.34	41.4	24.59	33.81	37.73	36.28	50.14	33.58	44.24	31.74	35.42	31.32
1f86	13.63	15.35	26.65	26.38	15.38	23.73	25.17	19.12	14.25	25.74	21	17.81	21.7	17.69	16.98	24.85	29.59	20.39	26.03	19.48	22.01	23.07	30.5	24.27	19.66	12.52	17.64	28.2	24.41	24.46	5.37	29.51	18.03	16	17.8
1f8a	26.4	25.35	37.4	40.9	26.74	45.14	28.11	33.92	21.82	20.36	31.2	43.64	43.16	39.42	19.72	34.06	49.65	38.63	33.22	27.96	29.73	37.86	46.11	36.24	32.82	25.11	22.88	32.36	45.79	40.3	26.21	50.4	37.17	12.35	35.03
1f8u	25.19	21.47	28.84	53.04	46.16	47.13	50.14	31.1	5.09	14.39	39.84	33.9	46.84	27.06	14.64	34.3	51.58	42.96	48.48	44.84	49.64	38.8	56.12	49.82	20.28	37.21	24.99	46.99	47.7	37.93	25.55	49.5	36.6	-46.94	33.21
1f92	20.82	21.6	29.97	41.29	23.67	35.75	28.69	29.69	23.78	18.21	28.55	30.6	37.03	34.45	22.73	32.01	33.79	33.17	29.64	19.24	24.03	34.59	36.46	35.51	13.56	26.17	25.24	26.87	34.39	39.01	20.59	38.45	32.17	5.22	26.26
1f9j	15.93	14.04	4.56	16.21	-10.17	22.97	-154.82	-18.88	1.91	0.68	-31.15	6.47	14.13	-65.9	-150.61	12.8	-9.39	7.96	1.07	-174.44	4.28	27.48	35.56	11.5	-154.88	-4.04	-151.43	-66.64	26.56	21.09	12.19	16.72	14.02	-4.43	8.12
1f9p	17.47	17.36	24.77	38.67	18.46	30.96	20.86	21.62	28.22	20.34	24.71	15.69	27.75	21.14	6.49	28.87	32.92	25.93	22.24	29.09	24.5	28.6	37.64	28	19.27	25.62	12.01	28.32	30.69	30.15	6.47	32.37	23.09	14.39	21.82
1f9q	22.54	20.18	20.41	47.89	33.31	43.47	11.61	30.21	19.64	31.12	35.91	35.43	38.19	31.38	14.07	43.86	49.22	35.25	34.28	17.44	38.09	38.8	54.25	46.52	17.25	28.84	18.96	28.8	39.21	46.14	23.56	44.21	34.16	-6.69	27.51
1f9r	23.62	23.99	32.94	48.45	39.42	44.46	7.21	34.13	34.71	44.89	43.33	41.13	42.98	43.79	30.45	44.65	53.25	36.84	34.15	26.08	37.22	38.64	50.67	49.59	36.61	28.89	26.97	36.86	42.89	55.1	39.7	49.7	30.96	33.68	26.9
1f9s	23.28	21.8	28.23	47.61	36.62	40.63	31.77	27.29	15.83	23.94	37.46	40.26	39.27	41.84	23.3	42.1	47.65	37.62	38.13	30.43	39.76	35.06	49.47	44.36	25.6	23.6	15.84	30.25	39.26	48.61	30.36	39.13	30.92	7.69	26.76
1fa9	20.27	19.18	35.4	47.74	37.66	39.55	32.94	32.79	44.62	40.11	38.8	44.61	39.37	46.24	29.52	44.46	52.67	36.47	33.01	34.19	28.58	31.97	48.8	41.67	39.69	25.44	38.72	39.36	41.2	50.43	31.26	46.6	28.93	41.37	27.02
1fak	26.22	24.19	36.5	43.56	34.8	44.65	36.84	34.92	38.99	23.54	38.44	43.82	37.08	35.2	24.07	39.86	51.81	34.98	33.57	31.48	31.21	45.22	51.18	38.16	42.48	32.16	36.75	35.83	45.07	54.64	37.95	46.27	32.16	25.52	28.05
1fao	19.06	16.23	20.68	30.73	22.31	33.09	25.79	20.69	19.17	16.79	31.81	28.95	30.3	26.25	18.97	33.71	37.87	29.17	22.73	22.14	23.28	27.82	40.14	28.63	28.62	17.23	21.85	27.99	30.18	33.31	19.08	33.81	26.76	11.96	23.89
1fap	27.97	23.93	37.73	50.45	38.27	49.74	40	35.09	38.52	47.59	43.36	42.77	42.68	50.47	36.85	40.85	55.04	36.79	44.14	39.89	31.34	36.48	53.48	41.93	43.81	30.97	40.21	37.56	41.25	52.36	37.59	52	31.1	41.63	29.26
1fax	26.54	17.64	28.28	45.5	33.57	39.94	26.81	27.41	32.53	43.95	37.77	38.82	38.71	38.81	20.91	37.54	44.88	33.11	36.16	32.51	26.28	30.75	45.87	37.64	38.98	26.56	19.45	27.53	39.16	41.65	26.78	44.73	30.96	28.53	26.37
1fbz	15.42	15.8	25.25	28.55	17.66	27.93	25.2	21.95	19.55	17.06	26.34	26.44	26.3	23.53	24.34	27.15	28.4	25.63	20.38	21.73	24.62	25.08	32.42	27.9	22.11	16.81	25.36	25.15	30.83	31.03	18.53	33.55	22.52	15.33	21.26
1fc0	27.14	26.24	39.54	46.25	33.59	49.2	41.32	44.18	-14.63	15.22	48.82	21.72	48.89	52.83	18.71	38.92	65.1	44.43	46.7	27.19	39.75	43.84	64.91	47.68	27.73	38.73	27.76	35.27	50.75	57.94	39.39	55.73	36.69	19.67	34.27
1fc1	17.85	16.43	28.98	33.82	21.08	38.03	25.31	27.45	31.12	28.25	27.1	32.37	29.39	30.37	28.16	34.27	39.6	28.71	31.73	26.38	24.57	31.29	39.98	30.32	27.41	22.63	24.55	30.22	35.36	40.29	28.75	33.99	26.04	35.15	25.31
1fc2	27.61	23.85	20.03	30.58	20.43	36.61	30.65	22.68	30.12	15.22	33.88	28.84	26.74	21.11	11.9	31.61	35.09	24.57	27.89	23.6	20.04	30.35	38.95	26.88	26.66	27.8	19.18	21.41	32.59	29.76	14.66	33.4	25.65	31.45	24.83
1fcc	25.65	23.95	-14.86	27.12	-23.91	35.99	-120.95	-19.71	-1.51	-20.51	13.39	10.23	27.1	-15.3	-91.76	-35.95	-6.79	25.5	19.54	-34.46	-45.93	29.61	37.65	31.26	-29.74	25.47	-117.46	-35.92	34.87	20.11	-77.84	25.47	30.5	-157.13	24.82
1fcg	13.9	10.53	19.86	27.32	19.05	28.41	24.39	19.66	16.02	13.72	24.8	23.02	26.18	19.77	10.21	24.96	35.47	26.41	23.1	22.49	22.81	27.27	36.02	37.55	21.84	15.96	17.54	18.47	34.27	42.19	21.4	27.96	19.37	10.3	20.36
1fch	22.41	23	37.11	41.23	31.91	36.46	45.18	31.57	15.35	37.5	37.19	44.73	36.55	36.34	39.06	41.63	44.91	37.87	37.35	41.46	35.61	36.68	52.97	42.15	42.63	25.14	38.41	38.87	37.31	52.62	38.58	46.74	27.76	27.98	27.5
1fck	25.11	26.15	23.23	43.13	31.49	41.43	34.09	21.77	-67.84	21.48	43.88	27.04	41.86	39.25	11.55	21.38	53.24	36.16	39.65	35.81	41.39	35.89	49.96	39.46	23.92	34.35	7.31	33.13	43.66	37.81	12.02	40.09	34.71	-6.34	27.7
1fcx	25.92	23.98	42.38	49.97	20.91	52.19	15.48	43.26	-70.6	-27.14	49.56	16.28	49.86	56.13	9.8	25.68	57.69	42.75	30.08	28.93	19.57	41.7	67.49	38.48	2.86	36.57	25.86	16.34	47.3	52.76	-1.53	56.63	33.66	-129.49	33.96
1fcy	25.17	23.9	39.69	45.33	31.89	50.04	15.39	37.22	-85.54	-37.73	50.46	14.9	45.1	49.82	6.91	28.37	60.74	43.46	11.96	28.86	22.36	40.68	62.04	42.27	-4.05	36.75	19.97	31.35	47.37	63.31	-0.99	51.74	34.32	-130.76	32.58
1fcz	26.81	25.14	32.56	47.74	37.78	51.68	20.68	25.8	-76.3	-44.43	43.15	13.08	45.99	44.48	-14.13	10.02	47.86	38.77	45.77	31.45	16.09	42.21	66.37	52.09	2	35.36	-3.68	8.55	45.78	61.29	-7.92	34	30.15	-146.7	32.59
1fd0	25.34	24.85	38.88	53.96	31.57	48.84	10.27	37.36	-36.43	-35.1	50.9	27.67	50.23	45.99	5.09	28.3	56.59	43.3	33.24	29.11	29.05	39.26	66.14	44.83	4.08	34.97	18.52	14.05	44.15	62.38	3.7	50.72	32.82	-66.66	32.67
1fdh	18.43	17.12	29.94	37.38	27.04	34.92	29.3	25.13	29.8	28.54	31.54	35.7	33.01	27.95	19.66	33.64	36.81	30.53	30.61	28.36	27.87	30.26	44.96	42.31	33.48	25.25	26.35	33.59	34.34	43.12	26.66	39.14	24.33	19.9	21.85
1fdp	32.33	26.09	29.82	56.5	44.52	50.19	13.47	29.2	22.14	36.1	48.87	47.9	50.11	48.65	19.25	48.04	58.3	38.79	29.9	4.03	29.46	44.15	56.06	48.63	21.48	34.07	23.72	12.62	42.63	58.44	29.63	48.5	36.8	-8.86	35.65
1fdq	18.76	16.54	37.56	38.07	31.91	42.86	37.64	37.84	2.79	18.3	36.49	44	37.32	41.81	30.96	36.7	51.22	36.09	36.98	35.38	31.5	33.82	45.83	43.72	36.19	25.6	35.17	42.45	36.65	55.69	40.11	42.5	29.16	15.67	29.19
1fds	18.89	18.03	33.81	41.39	31.38	32.1	34.74	28.97	39.82	31.54	37.26	40.37	31.58	38.01	31.36	37.18	46.81	27.54	34.38	33.58	29.3	27.9	45.22	36.4	40.41	25.57	34.18	34.54	33.48	44.27	33.94	42.01	26.75	47.66	23.55
1fdt	25.01	21.06	45.41	46.48	29.1	44.72	36.99	36.73	25.98	38.15	41.84	39.45	38.69	41.36	38.77	35.54	55.2	37.41	35.88	35.99	33.94	34.71	52.81	39.86	37.13	29.11	43.91	35.55	39.31	52.54	34.11	47.92	32.62	27.83	32.63
1fdu	26.69	23.71	42.94	53.2	35.98	44.31	27.28	45.3	25.48	26.92	50.42	15.11	46.95	51.79	43.07	40.41	55.77	41.67	38.02	33.74	38.51	41.92	59.28	41.99	39.8	32.89	46.4	36.9	45.82	52.49	33.13	50.56	34.51	24.58	29.93
1fdv	23.68	23.35	42.68	48.38	39.08	47.29	30.35	42.76	21.08	15.87	46.06	43.66	43.38	52.06	38.5	46.14	55.16	42.11	44.37	25.48	21.71	39.32	57.57	41.89	32.45	31.56	40.54	20.29	28.54	57.07	27.2	54.95	33.66	30.56	30.43
1fe0	19.8	17.12	29.06	37.72	25.42	36.93	31.06	27.07	32.55	18.04	30.55	33.21	35.3	27.68	22.71	30.71	44.44	28.23	33.6	27.9	28.62	29.98	44.83	34.28	28.56	27.61	23.48	28.71	32.48	40.58	24.93	35.42	25.42	18.89	25.2
1fe3	22.66	22.32	35.92	38.23	29.45	41.63	35.56	32.02	18.71	6.9	40.19	39.8	35.2	38.1	38.32	34.82	47.22	34	39.04	34.26	30.16	30.01	46.25	43	39.16	28.47	38.47	38.56	40.4	53.54	29.03	43.83	30.52	-17.73	28.75
1fe4	20.01	17.91	25.96	38.67	25.42	33.38	28.96	20.13	23.35	23.33	32.08	31.09	32.19	34.16	22.92	33.52	42.18	38.28	29.08	28.9	30.64	32.08	51.67	35.75	28.9	21.72	24.22	31.64	37.22	39.42	26.08	39.12	29.74	9.66	25.71
1fe8	22.21	20.26	35.52	44.02	26.75	40.72	35.63	29.86	45.17	42.35	34.9	39.26	35.59	34.46	34.58	34.86	44.4	36.76	38.44	36.15	33.51	31.54	47.55	36.3	33.97	29.18	34.67	41.22	36.53	47.08	28.91	39.45	28.13	39.88	26.57
1fee	15.77	20.85	21.86	24.87	18.58	36.03	30.06	24.25	24.31	19.17	30.88	25.51	28.23	27.62	17.24	24.21	41.77	23.25	23.87	23.69	23.88	29.69	41.58	27.83	20.59	22.42	19.88	24.87	40.62	30.9	21.73	28.16	27.03	16.5	22.86
1few	17.03	15.42	24.39	24.7	15.09	29.82	27.26	20.49	16.32	6.23	24.62	29.16	25.17	19.56	17.86	27.45	31.98	28.22	25.28	22.1	20.32	29.5	31.29	27.64	20.75	17.15	22.72	23.25	37.01	33.02	8.51	28.05	24.95	9.37	19.49
1fg9	26.09	21.82	35.35	41.63	28.69	44.09	34.11	38.5	40.77	32.13	40.96	41.5	39.76	38.65	36.06	36.91	54.03	38.22	36.89	36.1	33.93	37.6	48.12	37.38	38.67	36.62	35.78	37.83	41.88	51.14	31.28	44.43	29.15	42.72	27.22
1fga	16.72	14.17	29.8	37.31	22.63	29.84	25.17	23.87	17.91	17.55	27.64	26.39	30.7	27.83	18.88	29.04	35.33	27.73	26.43	21.93	20.54	29.56	43.77	33.03	23.93	20.18	23.41	24.36	31.26	35.96	18.73	32.48	29.08	16.42	23.55
1fgg	23.44	22.4	37.72	47.54	33.95	45.93	35.16	38	32.66	20.71	43.2	40.15	43.09	49.92	29.54	37.59	54.37	44.17	48.23	36.6	37.99	36.38	59.03	46.3	44.27	36.83	33.98	34.05	45.53	52.56	44.21	53.08	32.93	33.58	35.58
1fgi	22.21	21.71	18.65	46.9	28.46	44.6	-24.75	28.33	25.5	-13.86	48.16	25.71	40.44	40.9	-22.38	34.22	52.33	35.58	24.57	10.58	31.22	37.63	54.24	39.79	14.61	28.29	-2.98	16.92	47.42	52.92	23.32	40.37	29.82	8.98	33.91
1fgk	27.53	26	27.18	46.66	38.54	48.65	55.19	34.71	28.85	6.3	42.9	43.56	39.51	41.28	-12.7	32.17	52.29	36.65	46.73	46.38	45.37	35.97	48.6	42.94	27.73	26.15	5.54	38.98	42.35	49.84	49.4	49.65	34.96	21.18	30.34
1fgl	18.14	17.85	29.88	46.01	25.48	34.7	32.72	25.64	25.57	32.19	34.62	31.46	31.82	36.89	22.87	30.25	44.76	30.11	31.47	30.88	27.99	31.62	42.27	35.95	28.29	24.96	25.98	29.1	35.59	41.27	26.95	37.68	28.16	24.45	23.25
1fgu	19.5	19.49	28.64	42.74	25.96	44.32	37.86	28.12	33.91	31.82	29.66	36.18	35.89	40.31	27.07	39.07	47.96	35.63	32.69	28.41	28.14	32.51	40.06	33.82	30.49	26.78	29.25	27.4	36.35	41.11	23.63	40.76	30.65	22.69	26.25
1fh0	20.62	18.91	29.73	41.5	28.01	37.55	37.89	28.95	22.16	36.29	37.27	34.86	31.31	30.11	21.73	34.25	42.36	33.5	30.52	29.48	31.47	37.04	54.05	40.14	35.9	20.39	24.55	31.68	38.49	45.33	34.19	39.21	26.38	16.23	26.29
1fh2	15.64	15.47	25.19	29.68	17.74	33.72	25.24	20.5	20.86	12.4	27.69	25.16	29.18	26.46	21.01	25.17	29.08	28.74	23.13	23.28	22.26	24.11	33.21	28.59	21.64	18.77	23.23	26.66	30.61	34.8	11.32	32.26	25.55	20.19	22.24
1fh5	24.2	26.85	37.47	47.43	32.61	42.33	41.19	35.5	28.43	33	38.89	50.54	37.36	45.55	33.43	34.94	51.42	40.55	38.46	39.71	37.36	34.82	53.83	40.56	46.82	31.8	39.46	45.35	43.25	45.62	32.88	47.63	33.18	38.78	28.44
1fha	11.85	11.04	20.55	31.06	17.03	29.02	21.53	23.44	22.41	19.15	31.19	27.17	30.11	27.03	14.82	27.21	30.83	24.03	21.71	20.35	20.09	25.29	35.51	29.77	24.98	18.35	17.46	20.55	28.51	38.08	18.1	30.55	18.85	20.6	18.83
1fhi	18.09	18.04	31.98	32.36	22.97	39.66	32.61	29.88	28.87	21.98	31.58	30	32.49	30.98	31.21	32.85	33.77	29.63	29.54	32.32	26.12	28.97	37.73	28.3	35.33	20.43	31.63	30.14	34.92	37.02	24.49	35.18	26.81	19.09	25.55
1fhn	20.4	19.72	26.13	40.22	29.63	36.79	30.76	27.14	25.85	22.29	35.71	28.94	35.53	31.42	19.73	34.31	41.4	29.37	34.2	27.1	25.72	32.15	46.18	30.84	25.73	30.75	21.12	27.79	39.59	38.67	21.78	35.05	26.7	26.89	26.79
1fib	15.4	14.62	29.37	30.66	24.01	32.06	27.8	23.25	18.89	20.2	25.48	25.34	29.35	29.6	19.84	26.82	31.63	25.71	23.58	28.83	22.49	24.06	35.33	31.17	27.94	17.99	27.42	27.55	27.57	34.78	19.41	34.21	23.14	6.61	22.52
1fic	20.15	21.14	31.64	46.05	34.67	41.52	27.05	29.15	31.09	30.1	39.13	40.51	41.35	37.09	24	40.61	46.69	33.56	40.18	32.91	35.59	35.75	56.8	39.67	32.39	28.07	34.6	31.65	40.14	49.51	34.77	47.16	30.1	50.14	26.66
1fid	17.63	17.81	19.44	30.7	22.98	34.4	29.63	25.75	26.77	16.45	24.37	26.73	27.8	25.29	16.37	34.75	29.41	29.07	24.67	26.85	23.88	29	38.27	29.5	27.03	23.21	20.99	31.4	32.88	37.33	16.89	37.71	23.04	14.18	23.65
1fie	21.81	21.2	33.67	34.19	32.12	37.21	29.32	30.27	37.73	24.79	35.22	29.2	39.87	37.73	28.91	28.97	45.59	32.68	32.06	25.66	24.13	35.85	46.91	33.45	28.55	24.06	25.29	31.76	40.96	42.88	33.42	38.49	29.29	30.83	27.21
1fik	22.44	22.05	21.41	35.24	24.83	37.76	26.57	23.53	33.65	25.5	29.89	33.43	33.92	29.51	19.95	32.89	41.06	35.46	32.92	32.89	30.27	31.37	42.4	30.94	22.56	26.95	23	28.02	36.44	35.99	19.06	35.43	31.59	23.32	23.17
1fin	23.13	20.41	32.73	45.79	34.36	38.32	37.99	35.4	46.2	34.98	35.36	40.71	36.56	38.58	33.78	39.76	48.23	36.64	39.13	34.82	33.38	34.33	43.58	37.91	37.07	25.13	31.96	41.07	37.86	46.35	34.24	40.74	31.52	35	27.37
1fit	16.35	13.21	28.47	37.03	20.25	32.81	29.2	26.58	26.87	14.07	27.52	26.56	29.93	30.1	18.19	29	34.57	27.39	23.65	21.44	23.84	27.38	35.42	33.35	22.54	22.22	24.17	22.93	32.28	37.43	22.7	30.77	17.71	18.77	19.81
1fjs	26.61	25.05	32.63	54.49	33.56	49.86	34.41	35.37	29.22	38.76	42.92	41.76	41.46	41.29	30.72	44.11	49.25	39.47	37.22	32.02	37.32	39.45	50.69	43	38.16	37.06	29.04	31.49	43.15	49.39	29.97	39.03	33.59	28.46	29.96
1fkb	22.24	20.5	35.32	34.3	23.31	43.15	36.73	35.61	28.96	29.34	32.19	29.66	33.15	32.91	23.27	28.24	45.28	35.73	38.31	36.67	28.05	32.35	43.01	36	30.54	24.5	32.24	33.59	35.98	39.72	19.94	40.47	31.89	20.79	27.2
1fkd	21.85	20.14	27.43	33.23	22.72	39.35	32.94	29.53	22.5	16.97	34.3	25.5	33.49	30.69	25.51	26.27	41.21	35.73	31.77	32.15	23.21	30.73	35.92	34.92	25.85	20.1	26.94	32.18	36.56	38.72	17.79	37.02	31.45	15.42	27.92
1fkf	21.64	19.8	28.92	31.75	23.7	40.33	32.73	27.4	17.85	15.7	31.25	17.03	32.13	24.46	20.26	24.38	34.33	35.24	32.23	30.76	23.61	27.42	34.92	32.79	24.81	22.07	22.98	29.03	35.87	39.85	17.23	38.43	25.97	10.41	25.84
1fkg	22.65	20.31	35.36	36.31	28.02	37.55	36.25	38.14	32.33	23.29	35.69	32.2	38.27	34.91	26.62	31.8	41.37	39.8	39.62	35.75	27.32	31.38	43.63	41.74	32.41	26.97	36.71	35.23	35.36	39.77	26.85	38.86	28.19	30.53	31.77
1fkh	22.74	20.66	40.24	37.3	30.3	39.51	33.55	40.65	36.76	25.34	34.27	30.43	37.73	33.1	28.86	32	45.19	39.68	38.67	34.82	32.38	35.29	49.65	41.43	31.32	25.92	34.83	37.84	35.48	43.87	25.04	39.89	27.92	27.5	31.72
1fkj	22.19	19.4	29.74	37.15	26.7	38.25	32.21	30.91	27.19	19.55	34.31	29.39	34.07	29.89	23.57	30	37.23	37.91	34.13	32.3	27.79	32.02	42.13	35.66	27.21	24.75	28.9	31.55	38.51	48.08	20.14	36.95	28.59	19.57	27.12
1fkn	24.71	21.8	11.3	46.89	25	43.49	23.5	10.53	19.63	11.92	41.06	19.76	35.24	39.5	21.39	26.19	49.42	27.56	34.84	-19.65	28.79	39.77	45.94	37.13	18.78	33.99	15.57	16.7	41.53	38.28	26.5	31.22	28	-93.71	30.31
1fl0	15.87	15.75	25.4	37.66	25.4	35.92	32.4	23.81	24.56	21.51	43.47	25.98	30.66	31.21	18.39	29.65	43.91	30.46	33.8	24.61	25.7	29.52	45.57	34.25	33.06	26.86	20.8	35.41	37.2	36.58	26.82	35.3	20.84	22.56	24.4
1fl5	19.01	18.47	33.76	33.22	31.07	41.28	37.81	34.12	33.38	27.56	37	31.22	35.59	36.35	34.24	36.14	42.21	38.35	34.07	35.41	34.49	30.35	43.54	38.57	39.37	31.41	32.04	37.65	41.42	47.92	33.91	42.68	27.12	32.66	27.22
1fl6	20.61	22.47	35.85	40.32	26.56	37.31	33.94	31.76	34.28	35.41	38.9	35.43	33.58	45.89	29.7	39.02	42.74	35.57	34.63	33.55	28.3	36.28	47.72	34.47	40.11	31.36	35.2	34.6	42.15	43.67	33.88	38.87	31.09	47.29	28.29
1fl7	20.15	18.66	28.23	50.6	29.98	46.37	37.2	28.65	19.36	27.56	39.05	19.73	36.8	37.25	6.64	43.63	50.99	33.97	41.33	34.25	32.09	35.65	46.1	45.02	27.58	27.21	9.24	28.72	37.22	53.1	24.44	44.65	31.94	22.64	25.36
1fle	22.08	22.6	17.53	36.5	20.41	36.93	15.04	21.47	20.17	10.25	23.77	24.42	36.51	27.84	-21.75	29.84	43.9	28.99	23.61	5.16	20.69	34.36	37.98	25	21.43	24.22	-11.42	-47.28	38.12	37.81	-28.37	33.31	30.23	-3.16	31.06
1flh	21.2	18.34	30.83	34.84	23.67	38	36.08	30.67	26.52	29.98	29.36	28.66	31.59	32.83	26.79	31.74	40.69	36.12	29.96	30.76	31.66	27.14	42.17	32.22	36.2	23.52	28.57	32.34	33.23	43.51	22.79	40.84	27.99	34.59	26.01
1flk	22.58	21.05	28.18	42.29	26.59	48.09	31.55	30.12	27.24	20.93	30.94	39.25	35.44	37.47	27.8	29.34	48.49	36.34	39.08	33.19	31.96	35.82	51.95	37.94	28.83	36.03	31.98	33.36	44.94	45.51	28.73	36.23	34.03	32.58	28.98
1fll	25.2	23.4	25.05	35.08	33.43	45.53	28.8	38.76	31.52	14.73	36.47	37.24	42.36	40.87	-4.01	40.2	45.14	40	25.42	-2.67	22.42	39.83	50.1	36.78	34.66	37.07	19.69	22.07	46.31	47.79	26.48	45.21	31.81	22.65	35.27
1flt	24.08	21.1	32.05	50.76	33.97	42.69	41.43	29.68	40.72	46.95	44.54	42.1	44.64	43.9	30.92	41.6	57.75	37.08	36.29	36.75	35.39	38.91	47.17	37.78	36.56	32.43	32.33	33.94	45.65	46.75	30.03	47.43	30.06	40.85	29.73
1fm5	18.05	15.47	27.32	31.27	24.64	32.47	28.17	20.76	26.03	17.27	27.37	28.16	33.76	31.07	16.07	31.2	35.28	38.43	24.3	26.02	23.85	29.79	38.24	30.08	20.77	22.95	21.64	23.91	32.53	37.23	20.06	33.47	30.26	17.9	26.11
1fm6	22.67	21.02	35.53	49.23	41.39	41.54	12.09	33.81	50.23	48.35	50.3	53.48	39.79	51.88	21.33	44.39	57.16	37.32	38.79	27.19	39.74	37.24	60.94	48.18	34.11	42.5	30.49	38.85	43.87	67.06	41.69	51.68	34.75	-0.33	29.66
1fm9	19.36	16.45	31.82	49.72	37.12	39.97	26.07	34.52	28.96	42.32	44.33	40.85	44.84	39.43	4.01	35.84	58.06	33.57	36.79	26.24	33.51	34	48.83	46.32	20.24	28.36	12.28	23.28	40.88	58.54	32.89	48.59	30.54	18.76	28.57
1fmi	18.23	16.28	27.5	26.46	22.3	33.21	28.42	21.25	23.55	11.73	26.02	24.65	29.1	21.81	17.63	28.09	34.96	27.14	28.71	25.22	25.57	26.47	42.85	29.97	27.69	17.98	21.3	26.02	31.71	32.51	22.3	29.11	24.46	4.3	28.07
1fmk	23.85	22.93	32.04	45.91	31.75	34.55	34.8	31.05	33.75	45.75	40.43	39.78	35.16	43.13	26.7	36.7	47.77	33.99	30.87	39.29	27.2	30.62	47.46	38.26	42.16	26.9	30.86	41.18	35.01	49.3	27.92	43.33	28.54	34.3	23.44
1fn3	25.88	23.08	34.09	35.39	23.13	40.53	34.42	32.14	36.15	29.9	34.84	36.61	34.98	40.08	30.71	34.85	45.37	34.25	29.15	36	29	33.4	43.53	38.55	34.55	25.16	31.71	32.99	38.44	47.77	29.45	39.95	27.28	37.82	25.37
1fn7	22.9	22.87	38.53	51.05	31.57	37.73	31.41	36.59	34.47	42.95	39.52	43.96	37.59	45.44	39.81	39.24	52.17	41.76	36.53	32.2	37.73	33.03	52.62	40.52	41.93	26.8	39.57	34.68	44.8	52.94	36.08	48.35	30.09	23.79	34.59
1fna	15.81	12.87	21.65	42.82	22.28	33.24	24.03	10.96	20.53	6.65	31.27	27.51	29.01	29.02	4.25	37.09	23.15	36.47	22.39	19.58	19.75	30.4	34.68	38.22	26.85	19.83	15.19	18.27	38.2	38.01	24.55	31.71	22.52	2.43	27.28
1fnf	17.64	17.42	25.85	27.97	16.11	28.24	29.69	21.96	20.36	16.92	25.49	24.53	31	21.4	18.35	24.25	32.96	25.14	24.43	26.62	24.34	27.11	36.05	26.93	22.35	17.58	20.56	29.91	29.76	31.88	22.85	32.21	20.74	16.37	21.81
1fnl	20.69	19.67	25.36	29.69	16.51	30.69	32.42	27.26	24.99	14	26.77	21.93	26.64	30.16	24.92	25.68	41.06	29.26	26.08	28.27	24.34	28.59	41.97	29.37	30.9	19.05	19.84	22.47	34.36	42.2	19.71	37.36	24.43	21.9	22.12
1fns	22.32	22.93	40.07	38.65	26.56	43.82	35.7	33.47	32.72	35.85	34.89	36.97	34.29	44.81	32.54	41.49	46.96	35.56	39.91	32.92	28.08	32.66	44.03	37.11	38.87	30.71	35.93	38.09	42.72	47.77	31.36	43.1	31.92	31.84	25.55
1fo1	16.77	17.62	32.41	46.71	32.26	33.29	40.11	32.12	33.47	28.11	33.64	33.32	41.73	43.55	31.24	36.43	47.47	36.79	32.55	35.74	36.14	29.74	42.79	39.02	36.93	28.1	33.63	40.23	35.16	49.41	36.07	41.11	29.04	34.91	25.65
1fo2	23.07	21.19	29.79	35.77	22.27	41.95	34.75	31.35	32.39	24.89	28.63	29.74	30.85	33.62	24.87	30.76	42.08	29.82	33.25	31.36	34.43	31.47	40.44	31.23	32.33	20.22	24.41	26.21	34.43	41.26	23.25	37.15	33.61	33.3	27.89
1fo3	24.16	19.94	28.85	35.13	22.38	38	34.07	27.09	29.68	20.33	31.33	30.04	30.76	32.62	25.49	30.11	39.77	32.33	33.88	30.09	32.64	27.85	39.09	27.49	31.77	18.32	25.24	28.13	31.25	39.71	23.55	36	26.26	23.09	28.82
1foe	26.65	26.1	35.82	44.62	34.24	44.27	41.94	37.32	21.83	42.97	37.18	43.96	35.74	41.3	43.7	43.54	56.06	36.79	40.13	35.18	39.87	37.3	57	43.99	33.88	33.13	37.55	40.42	41.95	53.42	37.32	42.15	32.66	21.49	28.96
1fos	24.99	23.95	34.47	35.22	23.86	37.01	33.9	29.05	34.82	31.78	29.92	33.39	31.12	30.72	27.83	33.51	42.95	33.59	33.95	30.58	30	28.6	42.51	31.07	34.64	24.1	31.99	35.97	36.73	41.31	24.54	37.7	24.35	42.29	22.56
1fp5	15.06	18.87	29.01	31.89	16.36	30.6	29.29	20.91	18.56	22.74	29.73	27.72	26.9	25.05	21.63	23.13	35.6	25.99	26.77	24.9	22.35	25.72	31.2	29.49	32.24	19.22	24.12	25.44	31.83	36.58	25.33	31.9	23.1	24.49	19.95
1fpc	28.92	30.19	34.19	45.5	28.34	44.08	29.3	35.36	32.47	28.09	40.68	29.74	39.63	33.07	31.74	33.04	40.77	41.03	31.49	25.88	31.47	46.46	48.85	37.05	35.15	32.97	29.68	26.64	40.26	48.46	24.94	38.62	32.64	-78.15	33.04
1fph	21.18	20.47	35.51	44.47	25.09	37.59	40.64	31.07	21.38	34.64	33.66	38.88	35.23	40.94	37.29	44.02	48.82	33.37	33.88	32.51	34.33	33.19	49.36	38.07	40.91	28.69	35.18	33.6	38.27	51.51	38.37	39.93	29.36	16.89	25.38
1fpr	20.36	21.82	36.83	40.77	28.06	41.7	37.44	33.18	26.62	23.48	32.79	29.66	34.64	31.91	22.89	30.35	32.95	33.76	31.24	39.87	28.95	35.77	39.88	35.58	28.99	26.23	25.73	34.26	37.56	46.01	29.77	38.5	29.45	22.87	23.76
1fpz	27.07	28.03	23.64	49.28	41.59	42.6	32.02	22.92	37.94	32.26	42.48	36.29	39.85	34.05	22.09	50.45	53.64	41.71	45.58	27.09	30.3	41.77	53.16	26.84	27.81	32.95	24.14	27.5	48.42	37.43	19.64	49.12	39.54	34.94	26.51
1fq1	17.68	17.95	28.92	41.88	31.37	35.77	26.51	30.88	31.01	32.89	40.65	34.09	33.64	40.23	25.87	37.58	43.78	31.53	34.35	27.58	30.09	31.61	41.29	33.44	33.97	26.46	31.14	30.9	36.84	43	30.99	40.99	25.15	22.61	26.56
1fq3	20.73	18.59	29.94	32.39	25.07	36.45	30.15	28.86	24	25.97	29.35	29.56	29.28	35.36	24.8	29.83	38.98	32.36	32.79	25.32	25.21	28.08	42.61	30.29	28.55	17.66	27.43	24.69	32.9	37.27	27.67	37.6	25.98	21.58	20.81
1fq9	21.26	19.58	39.59	42.63	30.69	40.8	39.59	36.15	39.99	41.51	38.76	47.58	40.47	41.57	30.09	43.49	54.79	35.17	32.88	36.65	31.73	32.24	54.65	37.71	39.69	29.42	32.29	39.02	44.08	50.68	32.33	43.39	29.94	39.24	27.44
1fqe	22.22	25.63	3.9	18.93	28.27	48.47	42.27	21.16	11.47	9.36	29.64	32.51	36.41	15.94	-56.7	13.76	38.42	38.03	25.76	36.47	36.75	30.59	30.48	27.95	-11.56	21.83	-29.7	-7.15	39.44	35.93	18.57	38.2	33.74	-21.11	30.19
1fqf	22.41	25.72	0.3	9.58	19.58	42.56	43.19	23.6	-23.34	-81.16	19.3	12.72	34.31	12.76	-38.32	0.14	29.23	40.72	26.64	31.07	41.9	33.27	39.37	38.94	-17.64	23.51	-21.59	-3.43	40.41	43.01	-5.42	34.77	35.18	-42.57	32.23
1fql	18.87	18.55	30.89	35.55	26.32	35.82	23.25	26.01	16.85	23.33	30.66	31.15	32.67	30.19	28.7	27.53	35.6	30.05	25.2	21.29	26.7	30	36.46	33.35	24.68	19.04	30.24	27.28	33.78	38.72	26.41	36.35	28.42	19.61	24.32
1fqm	27.05	24	37.73	44.42	30.94	40.74	29.49	33.76	27.51	26.34	34.66	35.87	37.61	36.65	27.03	33.67	41.34	42	40.4	32.73	37.22	34.11	46.73	41.86	31.14	28.35	34.33	35.59	40.61	43.62	30.51	38.06	37.98	25.35	29.6
1fqn	14.78	17.16	22.95	40.47	36.5	34.03	25.28	20.68	17.97	15.37	33.31	39.96	35.28	28.31	16.94	43.81	36.12	32.22	37.03	28.06	26.19	32.53	48.24	35.47	28.03	25.38	23.65	29.52	36.37	43.97	11.15	43.18	30.1	15.43	24.28
1fqr	23.82	21.03	39.65	46.94	39.48	44.62	44.44	36.55	30.94	35.54	43.53	40.27	43.32	38.61	34.83	39.88	50.59	43.1	46.78	42.67	43.49	31.93	47.29	39.39	40.37	30.07	37.2	46.33	43.93	44.71	37.87	44.78	38.19	34.18	30.03
1fqv	23.27	20.07	31.53	30.68	24.62	39.95	32.24	28.11	28.34	27.88	33.7	36.49	30.19	40.33	21.41	33.23	47.07	34.71	40.73	32.09	28.24	30.42	44.57	35.2	34.32	30.12	25.04	34.51	34.94	46.67	29.83	40.77	27.58	34.48	24.52
1fr4	25.14	23.84	33.46	43.44	30.5	36.49	30.17	29.44	28.32	29.03	34.05	36.26	34.74	31.61	20.72	33.63	40.91	38.97	34.79	31.02	31.58	31.94	43.42	38.5	34.6	24.35	27.78	35.52	41.07	42.03	30.23	43.27	33.86	30.22	28.27
1fr7	18.06	21.28	22.42	31.64	28.18	34.73	22.56	15.54	18.26	12.26	25.42	36.53	31.51	25.8	20.91	41.01	18.99	30.3	17.5	21.8	26.26	29.12	35.62	34.3	24.7	27.06	25.53	13.34	34.05	37.26	21.15	39.79	29.13	-19.72	22.52
1fro	25.43	23.19	38.65	42.14	26.75	40.38	40.18	42.86	36.3	34.83	38.85	42.25	41.18	42.47	28.05	38.82	51.39	36.69	31.38	32.03	31.21	30.69	55.84	41.57	36.9	37.25	30.51	34.96	40.81	52.48	34.3	49.85	32.18	28.27	29.64
1fs1	24.46	22.73	-0.02	-1.37	17.36	40.65	7.37	21.51	-49.85	-90.14	27.62	18.78	30.46	30.56	-28.31	34.21	19.53	36.02	31.64	16.92	29.31	37.62	31.51	24.52	-47.89	23.1	-14.31	-39.71	42.92	35.39	4.32	41.77	34.94	-92.44	28.77
1fs2	22.72	21.2	37.61	46.65	43.92	46.52	37.32	36.63	29.96	40.37	42.7	44.84	45.34	44.34	24.52	51.31	56.48	37.8	41.74	38.88	38.88	38.55	54.37	49.42	46.33	34.06	26.58	47.5	44.41	57.81	41.66	50.53	33.33	46.05	30.54
1fsn	21.76	20.5	33.21	37.76	41.44	37.52	20.4	28.59	22.17	17.03	35.28	37.81	32.83	30.78	15.18	35.82	39.41	33.58	30.13	16.19	30.91	34.26	45.63	39.1	16.17	28.1	22.88	20.74	37.06	47.05	25.67	41.71	34.53	-81.36	30.57
1fso	24.1	24.07	37.75	35.44	25.02	38.65	28.49	35.27	30.96	32.79	24.09	30.22	32.47	26.26	30.21	29.33	37.73	40.43	34.41	27.79	32.32	29.35	38.73	32.79	28.98	20.97	24.84	28.69	40.13	35.38	21.58	31.64	26.74	16.42	23.41
1fsq	24.26	24.97	35.23	52.16	36.92	42.36	18.68	39.93	40.51	50.84	42.13	43.28	40.27	46	28.16	37.2	54.87	41.05	41.85	37.71	39.18	37.38	54.6	43.84	37.64	32.64	33.99	33.62	43.59	54.01	31.58	47.89	37.31	34.21	32.95
1fsr	21.73	18.92	34.49	48.35	38.69	42.36	21	31.18	27.9	45.03	40.52	41.94	39.34	41.27	23.51	37.16	50.15	35.39	38.74	29.58	29.41	38.51	54.87	47.29	27.14	34.44	29.31	28.9	46.35	52.03	26.25	46.19	33.03	20.78	30.72
1fst	20.25	20.11	29.31	40.39	24.48	38.55	34.71	27.12	31.28	21.2	30.06	28.97	32.34	36.81	21.61	35.25	36.3	29.2	29.01	26.5	28.18	32.15	42.68	37	29.22	21.2	26.29	25.71	39.18	47.3	24.45	37.99	28.25	14.49	26.5
1fsu	20.99	16.67	22.67	33.54	18.42	33.98	22.41	17.59	13.32	9.64	30.36	18.67	29.8	28.34	11.21	32.83	36.45	25.91	19.66	15.62	25.01	30.31	43.63	33.38	23.75	20.02	11.71	17.13	32.16	35.57	20.14	31.76	32.2	-92.06	27.6
1ft4	18.3	16.62	30.48	39.05	26.47	31.02	36.39	29.36	31.97	26.4	33.63	30.69	30.61	31.48	25.07	33.1	41.54	31.2	30.38	33.97	30.32	27.49	42.84	35.55	31.37	25.67	27.85	35.21	35.97	43.78	24.58	35.96	23.3	22.62	24.54
1ft8	23.45	20.91	38.67	42.94	29.78	41.79	36.72	38.58	51.36	40.29	42.16	44.22	40.03	41.63	30.43	37.2	55.56	36.49	42.73	36.93	40.46	33.99	54.96	43.2	36.59	31.96	39.09	42.79	40.07	51.82	34.42	42.52	30.08	48.58	28.35
1fta	22.38	19.91	30.05	40.2	29.73	41.15	46.33	33.67	28.52	26.69	38.7	36.14	37.9	44.57	27.06	34.97	47.11	31.23	35.66	29.73	32.18	38.44	46.63	39.58	34.71	27.78	30.82	34.63	38.18	48.85	29.93	43.81	31.71	-32.33	29.87
1ftn	22.62	22.79	31.73	47.43	36.39	41.04	28.98	31.25	29.56	36.14	37.14	34.1	38.38	40.57	28.09	34.46	45.31	37.27	30.34	34.93	27.67	32.86	54.79	38	37.57	30.04	31.61	32.23	36.78	48.57	35.49	46.74	30.04	36.46	26.28
1fu1	19.9	19.1	40.51	42.83	30.32	44.03	-5.93	39.17	25.59	9.26	46.47	1.53	41.86	55.82	23.87	26	56.55	36.55	31.22	38.45	32.34	35.41	55.36	34.26	3.26	29.62	27.52	39.73	40.56	43.63	26.4	49.45	30.88	-44.16	30
1fuj	23.21	21.34	38.36	47.89	35.29	45.12	36.82	33.66	54.85	38.16	41.4	42.65	38.78	40.56	29.8	42.19	52.56	43.43	34.03	35.85	29.97	40.65	47.74	41.23	42.07	33.19	33.42	41.69	43.07	50.8	32.91	46.1	30.48	46.4	29.02
1fun	19.87	17.46	31.65	40.33	27.84	35.5	31.6	30.45	34.63	30.31	36.89	44.09	35.08	37.76	27.46	33.82	42.95	32.32	36.45	32.47	27.04	33.84	39.8	35.26	32.65	25.12	30.65	34.93	42.01	47.37	32.96	46.36	29.01	33.45	27.47
1fv1	21.7	26.92	31.82	45.62	32.96	40.34	35.27	32.63	39.77	50.86	39.75	40.79	33.84	45.17	27.99	38.52	60.68	41.61	43.05	32.58	36.32	33.49	57.77	41.06	38.42	37.99	33.6	41.16	43.34	54.42	34	44.77	32.53	42.34	32.41
1fv9	34.48	30.57	36.1	51.01	42.17	55.25	43.82	35.9	36.97	28.81	39.81	45.39	45.89	39.37	33.31	44.43	51.56	46.52	43.91	37.34	37.96	45.02	55.05	45.6	40.32	44.17	34.63	40.65	53.5	52.6	32.39	45.26	38.74	21.71	34.44
1fvc	19.07	18.67	31.22	37.89	26	35	32.42	32.04	29.27	32.65	32.11	37.29	33.81	34.73	27.47	34.81	57.8	31.65	34.17	28.72	31.21	31.23	39.51	36.77	32.55	28.58	26.08	41.39	35.29	43.53	26.72	42	27.75	28	24.08
1fvd	22.29	21.57	33.13	40.92	30.63	41.5	35.03	31.03	31.23	39.96	34.36	36.14	33.31	30.6	31.48	35.21	40.5	35.09	35.66	34.55	28.95	29.83	47.11	35.18	40.76	26.93	29.09	35.69	40.29	39.86	30.73	41.88	30.36	34.64	24.95
1fve	20.95	20.88	34.43	36.67	26.51	37.14	34.88	27.63	25.65	25.22	33.62	28.98	32.2	38.29	31.02	31.21	42.23	31.15	31.84	31.37	31.04	31.49	43.33	32.64	28.89	20.24	34.37	36.87	31.27	44.1	28.95	39.62	28.47	21.84	23.31
1fvo	22.44	23.05	36.56	44.42	37.26	42.38	38.84	29.83	38.09	38.98	36.32	38.61	39.42	37.79	27.5	38.7	47.64	34.51	34.8	30.93	34.3	33.77	43.68	36.71	35.75	30.86	30.28	36.76	41.57	46.17	32.08	45.45	26.56	36.15	28.28
1fvr	19.52	17.33	32.24	42.76	33.51	36.44	45.13	31.85	28.03	30.54	33.79	45.21	35.37	37.79	28.25	39.97	47.08	36.39	38.74	29.49	34.66	34.58	47.51	40.4	33.81	26.29	28.24	37.89	37.1	46.45	31.88	43.82	29.97	29.45	26.39
1fvt	30.06	29.67	40.77	44.2	28.27	41.67	18.42	38.64	28.77	26.61	37.31	35.72	38.18	37.56	34.25	37.92	46.91	37.61	36.13	21.63	23.08	32.92	46.04	35.12	33.86	29.18	40.16	23.87	36.71	45.73	21.59	40.84	33.61	28.43	25.89
1fvv	25.26	23.4	33.68	46.51	36.98	43.72	31.93	36.12	48.39	44.67	40.29	43.95	36.12	44.42	31.44	44.09	54.85	35.72	38.14	34.3	36.89	34.65	50.16	43.62	37.61	27.06	25.42	32.7	43.39	45.93	33.37	48.96	30.41	30.52	30.1
1fw1	20.4	18.56	8.5	28.88	27.75	37.44	1.99	29.65	-0.01	5.68	36.71	9.14	34.94	35.59	-11.93	42.66	41.44	33.22	25.26	11.36	17.43	38.51	56.12	32.92	5.02	31.97	-28.86	-34.15	42.29	43.79	12.78	45.02	27.5	-50.21	27.01
1fxl	20.6	19.61	26.07	28.84	15.86	30.93	26.5	26.2	24.83	18.99	30.07	26.77	31.51	30.52	20.53	24.56	42.89	28.81	25.06	26.56	25.28	28.58	47.06	27.74	21.57	23.05	23.58	28.71	29.18	35.75	26.6	31.2	24.65	24.96	20.88
1fxy	25.42	23.42	32.55	56.49	36.71	44.97	10.8	35.82	39.67	26.04	37.35	41.32	39.98	40.55	18.76	46.93	47.89	39.42	38.26	30.38	32.16	33.28	47.04	44.28	26.03	30.29	29.48	36.72	39.05	41.74	23.85	47.27	30.88	16.06	33.05
1fyh	19.39	19.98	32.58	43.13	29.12	39	43.97	33.67	30.75	30.28	41.58	35.19	41.28	37.22	14.06	37.42	51.07	37.62	33.89	35.15	42.03	34.84	47.6	42.84	27.31	33.62	25.3	33.21	43.69	50.39	36.79	48.77	31.15	27.95	30.05
1fyr	18.23	14.55	33.22	40.27	30.82	33.67	27.19	30.29	45.58	35.2	35.16	36.88	33.23	39.45	32.3	37.45	46.22	30.9	32.96	32.59	33.89	30.1	41.64	39.94	38.71	23.44	33.83	39.87	33.66	50.77	32.67	41.8	26.79	27.18	25.93
1fyt	24.14	25.45	33.42	40.27	35.14	38.13	34.55	32.52	39.59	35.54	40.77	39.93	37.46	41	32.68	44.77	56.18	36.46	40.52	33.88	33.82	35.63	48.88	39.75	43.36	33.29	31.91	42.15	39.73	49.13	33.09	43.99	35.76	49.08	28.84
1fyv	16.79	16.01	28.3	39.67	22.8	37.82	29.3	27.3	30.11	24.9	33.61	30.61	30.04	32.93	24.18	28.73	43.71	30.24	28.64	25.42	24.73	26.4	38.51	32.81	25.72	20	24.09	26.42	36.07	42.63	27.14	38.64	26.3	31.18	29.18
1fyw	23.52	22.56	29.02	47.69	36.32	45.72	38.15	38.09	31.09	19.13	41.06	43.63	41.26	43.44	15.57	49.95	57.54	39.19	45.03	48.3	32.97	38.56	54.94	45.56	29.59	36.52	28.89	37.05	41.7	47.87	35.24	52.86	34.08	21.78	30.23
1fyx	28.04	23.43	39.78	45.52	39.98	45.76	38.29	38.45	34.57	39.98	47.65	48.15	40.56	43.32	32.94	49.1	66.41	42.96	46.67	47.06	40.86	40.71	61.12	45.1	37.92	39.99	34.85	45.09	46.46	58.54	36.64	54.87	35.69	28.7	37.12
1fza	17.29	13.87	27.18	33.18	25.26	34.59	24.89	28	26.61	18.27	33.43	36.92	32.38	34.07	24.54	32.05	39.84	28.02	28.05	22.57	30.68	29.05	40.8	32.02	31.86	22.24	26.54	24.11	38.76	38.3	25.24	40.71	23.99	28.4	27.91
1fzb	19.89	18.71	26.19	42.72	37.32	35.88	39.14	31.85	31.95	28.18	37.48	34.97	35.06	37.7	3.64	43.76	54.55	34.97	35.31	38.72	46.96	33.6	50.07	39.5	30.66	33.39	10.48	25.24	38.16	52.07	18.13	42.73	29.67	10.56	28.17
1fzd	22.26	21.41	36.64	49	36.92	42.28	37.05	34.74	45.34	40.07	40.56	41.65	39.39	44.25	32.73	37.24	52.35	38.84	39.31	31.4	32.76	35.82	51.2	40.33	40.47	32.09	37.46	36.51	40.23	49.03	32.17	46.42	32.16	30.29	26.72
1fze	22.45	23.95	40.43	42.88	31.94	41.58	39.48	31.14	33.25	30.52	39.28	41.75	40.36	44.26	27.41	35.45	48.69	39.18	36.84	38.63	36.58	33.75	49.75	40.94	35.44	29.64	28.55	34.34	46.81	49.79	34.13	46.21	34.11	34	30.44
1fzf	19.58	22.12	35.43	39.88	35.89	40.27	27.46	34.34	51.29	36.09	50.91	41.83	39.06	48.51	32.8	41.73	53.02	31.54	42.32	29.35	32.93	39.1	56.46	46.96	39.93	35.21	35.52	36.44	44.94	56.64	37.77	40.34	31.24	5.14	28.45
1fzg	18.05	18	36.34	46.29	38.19	39.93	40.7	33.69	43.33	37.85	37.27	48.64	35.16	41.52	31.87	41.86	49.6	35.34	38.41	41.81	36.67	35.9	47.59	40.03	44.25	24.81	37.31	39.36	40.29	51.16	35.22	48.1	26.97	38.21	27
1fzv	21.15	20.73	28.34	33.31	32.44	41.61	31.47	30.09	23.5	23.54	33.47	30.56	32.32	33.1	22.63	33.99	43.63	34.02	29.07	27.26	27.34	37.76	46.27	38.73	31	25.12	24.33	30.57	37.53	45.26	28.26	40.39	32.99	28.2	23.46
1g05	19.72	20.21	35.88	37.66	31.99	37.69	33.87	38.8	11.62	28.36	34.6	40.37	39.34	39.45	32.01	33.97	50.31	35.9	33.63	32.24	32.36	35.44	44.94	42	36.5	25.1	35.61	39.04	40.1	49.28	34.43	47.56	28.63	22.37	28.05
1g0e	21.67	19.75	29.48	48.12	40.19	42.59	32.63	30.81	32.17	41.49	46.24	41.88	39.93	45.48	20.53	37.5	50.25	37.97	34.04	26.01	33.64	39.59	53.43	45.28	36.1	33.47	31.6	30.82	43.3	49.03	25.16	41.74	32.72	30.34	30.03
1g0f	22.55	19.93	29.42	33.1	23.14	35.67	24.35	23.44	20.83	14.5	26.53	28.75	31.74	29.11	22.33	32.96	33.19	27.4	29.09	21.28	26.68	31.4	38.08	35.38	29.55	26.28	25.37	29.8	39.52	40.53	16.79	38.64	30.56	21.84	25.66
1g0x	16.63	15.78	32.32	40.58	26.21	40.57	33.34	24.72	24.02	14.66	31.48	28.22	32.42	36.58	25.25	28.69	36.13	29.99	25.23	26.37	30.32	30.54	41.84	34.55	25.89	18.58	30.63	30.33	33.57	35.67	28.5	37.33	26.44	28.7	23.85
1g13	17.48	17.85	38.58	51.93	41.72	42.04	39.36	34.27	37.46	29.81	43.17	42.3	44.86	45.49	40.4	43.22	50.45	33.97	41.66	35.56	32.69	36.5	51.73	42.87	47.47	34.9	47.41	42.19	42.04	51.6	39.85	46.63	27.79	21.43	30.09
1g1c	18.04	14.42	23.2	36.32	15.66	29.25	22.01	22.45	19.67	17.18	27.59	18.61	27.27	26.03	28.93	24.9	30.65	29.65	25.41	23.95	17.1	24.25	35.6	27.94	22.55	13.61	24.78	28.61	30.2	28.89	17.62	29.61	25.48	19.39	21.53
1g1d	18.73	20.67	33.93	43.01	35.22	36.98	36.45	28.89	31.78	35.45	35.3	37.47	36.39	41.14	33.8	36.35	47.34	32.51	33.38	29.68	33.02	32.86	46.57	35.55	29.18	20.96	29.48	36.26	36.01	43.79	25.98	44.55	28.24	26.55	25.35
1g1f	24.11	22.94	22.64	52.18	36.11	43.05	25.23	28.53	22.74	9.86	42.34	28.88	47.11	35.79	-0.71	45.51	53.43	42.44	35.56	25.41	8.65	41.89	57.4	39.09	12.23	37.47	11.73	13.94	47.97	45.56	30.11	44.45	38.01	-6.1	31.71
1g1h	26.33	25.14	37.61	53.44	35.58	49.55	18.44	35.55	35.83	27.83	42.89	32.46	46.38	40.8	8.25	44.34	56.97	44.41	40.74	34.44	32.25	37.71	58.87	46.98	39.74	33.6	7.17	44.3	47.77	53.32	31.6	48.46	37.41	24.74	32.81
1g1o	21.01	17.91	36.96	40.41	34.25	39.46	23.18	30.44	22.93	17.49	38.54	34.8	39.31	43.26	10.3	28.09	54.01	36.3	33.79	27.24	36.72	32.21	46.99	42.33	36.74	27.08	23.33	31.75	38.92	50.91	32.06	44.77	28.89	18.69	25.64
1g1q	24.02	22.05	22.26	40.55	22.44	43.34	30.39	29.08	24.34	34.3	33.9	30.07	32.7	38.01	33.61	31.42	43.48	32.22	27.78	21.99	26	32.21	41.31	35.88	30.65	28.4	27.68	27.01	35.3	46.76	23.15	37.67	27.09	13.05	22.44
1g1r	17.12	16.9	29.98	36.5	29.9	38.19	29.48	28.34	23.58	29.3	28.1	32.53	32.46	32.72	27.06	34.04	47.07	31.19	30.1	30.97	28.05	28.13	44.52	36.11	28.14	24.47	24.24	25.97	36.69	40.78	26.89	37.07	25.01	32.49	22.4
1g1s	25	23.6	27.45	41.74	29.63	40.88	36.33	43.66	30.78	26.44	44.46	31.56	36.69	43.94	24.19	38.37	53.94	39.22	37.33	28.26	32.9	36.74	46.1	36.48	41.03	32.39	25.52	31.08	46.35	47.52	35.1	52.73	30.02	33.97	32.68
1g1t	16.14	16.96	28.17	32.75	28.01	36.88	30.39	26.57	18.73	26.35	25.98	30.15	35.79	24.52	26.13	32.74	37.3	33.1	31.42	27.18	23.06	37.26	39.3	32.11	33.91	22.48	27.69	30.98	31.2	40.58	25.68	31.97	25.33	26.11	23.4
1g1u	24.78	23.18	37.84	43.63	39.44	48.66	33.6	38.38	37.62	13.36	46.16	41.41	38.46	44.12	37.06	40.59	62.24	39.68	37.43	35.12	40.57	36.46	56.25	45.26	50.88	35.65	36.86	34.34	44.81	53.62	37.1	50.58	36	27.55	29.09
1g2e	25.07	25.28	35.2	42.61	27.53	43.52	31.52	30.93	29.03	22.03	37.33	28.22	34.15	34.22	25.71	40	43.45	37.18	34.34	32.5	26.97	36.87	48.41	35.32	32.46	26.54	28.03	33.35	40.21	39.08	22.2	36.13	36.15	24.91	32.08
1g2l	25.51	23.71	41.69	49.18	36.27	43.76	37.55	31.3	46.47	39.7	48.42	44.9	41.3	53.64	32.47	42.88	60.23	42.43	33.91	33.76	35.55	37.93	56.25	44.41	46.42	33.1	33.28	33.64	43.48	53.25	40.58	52.98	33.92	40.61	31.27
1g2m	24.58	23.16	36.79	44.53	32.52	41.21	39.05	35.68	36.25	31.38	51.8	40.03	40.21	55.28	33.75	45.08	60.13	40.54	37.6	34.28	36.42	37.68	56.85	40.72	44.77	30.54	32.94	35.12	42.25	52.68	39.75	52.05	32.71	41.65	33.24
1g30	31.75	25.03	35.16	47.35	38.26	44.58	53.28	40.34	38.66	39.38	36.51	47.51	40.66	46.81	38.85	41.78	55.68	40.02	40.67	38.88	40.3	40.07	52.77	48.08	36.21	30.57	36.05	33.23	47.46	50.31	34.58	43.21	33.78	32.06	30.34
1g32	31.22	23.43	31.24	47.17	35.55	50.88	49.15	34.62	34.14	28	40.51	39	40.39	43.09	31.46	39.21	60.89	42.68	39.68	36.65	38.95	39.42	52.22	47.14	33.6	29.44	29.91	35.08	44.8	50.46	33.63	44.74	31.97	34.96	27.89
1g37	29.79	24.91	32.28	47.77	31.04	48.89	43.83	32.48	32.47	34.74	40.93	45.21	38.58	44.55	25.88	41.55	59	40.03	31.6	31.8	30.88	34.33	49.65	40.48	43.12	31.16	32.98	30.08	43.55	52.95	39.96	45.85	35.23	39.95	31.29
1g3j	26.07	22.7	33.11	40.86	31.7	40.74	30.26	35.24	32.99	31.3	35.43	39.51	39.38	37.95	20.42	36.57	47.07	34.48	35.17	25.76	31.89	31.95	50.55	35.32	34.1	30.94	28.27	29.69	37.31	44.04	30.97	42.52	29.46	30.56	26.97
1g3m	24.56	23.56	32.52	49.27	38.67	49.35	27.91	36.87	31.94	29.33	53.74	42.06	42.77	37.28	33.15	41.67	45.1	36.49	35.2	25.23	35.44	45.6	70.72	48.71	25.72	30.83	11.34	36.34	50.54	55.1	32.03	47.59	37.65	-14.15	32.43
1g3n	16.34	14.21	31.23	40.69	34.3	36.57	38.57	34.87	43.19	36.85	39.29	35.27	38.55	42.82	26.54	39.03	42.58	32.79	29.98	30.28	34.27	33.41	45.1	38.67	38.25	22.21	31.87	37.42	37.97	51.92	37.61	42.87	26.55	37.82	27.18
1g3z	22.22	20.05	34.21	46.3	32.05	39.56	23.42	27.54	31.19	23.84	37.08	36.74	35.93	38.03	27.59	32.8	45.13	37.86	35.66	26.69	30.77	36.66	49.91	37.03	30.86	27.58	31.97	27.87	42.07	42.44	24.78	44.81	30.99	20.41	30.73
1g45	17.24	17.6	24.79	36.62	28.63	31.2	25.28	24	16.65	24.82	33.55	31.06	30.31	32.1	12.22	29.5	40.05	27.46	23.74	21.57	20.49	31.84	35.96	28.95	30.81	25.49	16.93	27.4	35.36	38.66	26.29	40.77	25.15	25.56	25.65
1g46	25.01	21.33	31.79	44.03	31.52	43.54	26.65	29.2	28.18	26.1	40.7	39.05	38.95	38.61	24.12	35.34	45.66	33.41	37.97	28.72	31.61	35.86	47.28	39.85	29.95	29.37	28.08	30.42	42.9	44.96	26.66	44.71	31.91	33.42	29.8
1g48	19.66	21.04	29.09	47.04	35.03	42.7	33.92	31.22	40.11	41.76	39.46	48.6	41.4	41.15	23.51	40.05	48.52	32.48	34.76	32.37	36.64	37.6	50.79	42.48	29.3	32.81	26.47	38.39	42.8	49.53	28.65	47.34	31.11	35.04	30.6
1g49	18.54	17.21	36.69	35.73	23.16	31.78	29.29	25.89	16.32	20.88	35.55	19.28	31.23	42.17	28.1	29.35	44.61	28.46	27.74	22.66	24.04	28.54	39.83	30.17	24.62	23.01	32.31	31.19	35.72	42.41	27.4	41.52	23.85	11.85	24.42
1g4j	23.12	20.09	30.11	42.32	32.41	39.22	35.6	32.37	32.23	42.94	41.67	39.43	38.7	42.72	27.94	34.28	48.03	35.06	37.34	35.21	34.33	34.96	47.81	37.38	32.38	32.46	22.22	35.29	38.75	43.8	29.71	44.69	30.37	29.87	26.26
1g4k	23.58	22.92	45.92	47.73	33.66	48.06	28.7	36.5	12.68	34.35	46.91	40.04	44.82	53.02	28.81	45.65	55.32	40.58	37.79	43.82	39.38	39.45	53.69	51.51	40.76	37.08	30.85	40.15	43.06	58.48	39.07	45.67	31.53	40.27	33.46
1g4o	18.91	20.25	30.4	43.66	30.56	41.15	27.09	30.29	35.14	25.91	37.3	37.55	38.43	38.54	19.59	37.76	45.23	34.9	35.19	38.1	33.55	37.12	47.5	38.87	38.29	29.11	26.18	40.15	40.28	47.42	26.3	44.86	31.07	27.09	28.57
1g4u	22.67	21.03	37.41	42.73	36.24	41.33	28.71	37.14	33.62	20.12	40.54	46.13	44.8	44.04	20.45	47	50.02	32.09	36.31	31.16	37.07	37.13	59.69	41.98	39.92	32.79	22.6	27.36	41.92	46.39	31.52	47.07	36.13	31.03	27.74
1g50	17.75	17.79	31.21	39.1	26.16	38.64	34.94	27.81	38.04	35.77	31.77	30.74	30.17	38.3	27.5	36.99	48.96	30.05	31.6	31.77	27.53	31.25	43.1	33.46	32.32	24.72	23.91	34.75	35.1	44.07	30.5	39.63	23.28	33.05	23.14
1g52	20.29	19.55	27.26	44.04	28.6	38.82	18.91	30.73	23.52	20.17	36.28	36.97	35.72	32.94	20.07	32.99	44.32	29.58	33.05	21.9	22.91	31.38	43.36	36.59	26.69	27.25	18.15	26.09	36.53	41.25	26.6	40.94	29.2	27.26	28.03
1g53	17.74	20.28	33.07	43.77	30.41	35.53	31.11	28.08	23.51	33.75	39.81	36.81	36.48	36.89	28.87	33.11	45.32	33.94	33.91	31.92	34.93	32.45	45.8	37.04	27.27	25.76	26.88	31.03	35.67	38.74	26.88	39.71	28.08	29.14	25.71
1g54	19.54	19.73	32.05	33.39	32.42	37.98	20.27	21.63	22.45	22.72	31.85	32.02	39.45	35.76	13.25	41.68	26.5	31.54	32.06	24.08	27.43	32.8	42.02	37.35	29.91	24.34	23.78	39.36	37.63	42.42	27.57	41.41	29.68	-37.62	26.41
1g55	18.55	21.86	33.08	38.87	26.03	42.98	30.15	31.75	40.06	23.85	35.85	33.17	35.04	37.9	30.99	35.57	52.25	38.04	32.55	32.61	32.63	33.04	39.34	37.29	37.78	26.75	25.41	28.54	38.12	44.21	29.93	40.48	30.33	33.93	26.48
1g5s	24.42	22.68	36.83	45.77	33.13	45.15	22.16	38.51	41.77	22.94	41.45	48.34	40.7	43.55	37	50.39	49.78	42.96	42.54	29.7	34	34.43	49.27	45.07	39.65	26.55	35.64	28.08	41.85	55.36	35.46	43.8	31.43	29.68	30.46
1g5y	16.77	13.95	38.26	48.57	40.83	39.45	40.9	39.76	51.88	50.73	42.7	42.6	38.53	49.16	37.91	43.27	53.84	37.29	33.26	30.12	39.37	36.16	50.61	45.85	41.39	28.77	37.64	39.36	37.66	52.52	35.66	55.91	32.55	36.58	29.67
1g73	22.95	23.56	30.89	32.29	26.77	43.53	35.25	30.7	37.17	21.62	37.85	40.49	39.87	39.22	34.27	37.52	47.19	34.04	36.5	31.78	29.16	37.05	49.09	41.13	40.17	27.44	34.75	37.85	39.06	47.79	34.46	43.57	31.89	53.21	26.24
1g7f	23.98	22.67	26.02	35.89	37.06	41.98	39.5	26.94	20.75	28.87	35.04	36.11	34.92	36.73	24.44	37.19	43.54	39.8	37.69	29.3	34.9	38.01	44.83	42.55	31.44	21.13	28.45	36.23	42.38	44.39	29.7	40.07	34.03	23.73	25.03
1g7g	25.12	21.68	41.74	46.79	38.11	42.63	32.72	35.56	26.55	30.98	35.12	41.43	39.62	38.94	20.57	39.38	44.09	42.04	33.69	31.39	27.01	39.44	50.23	37.97	27.67	29.03	23.8	34.17	36.71	41.17	32.74	41.4	33.73	31.61	31.64
1g82	22.32	19.44	27.77	30.19	22.45	35.27	30.19	23.57	33.05	20.09	26.9	25.48	27.71	26.28	22.4	30.51	33.08	28.71	24.9	26.32	22.86	26.37	44.75	28.9	29.72	21.06	24.03	29.62	34.78	33.32	20.4	36.05	29.24	11.88	25.03
1g83	20.28	19.99	28.83	41.17	26.44	36.19	28.93	31.11	28.04	1.57	34.61	38.51	36.8	37.34	25.21	32.3	42.3	33.09	31.43	30.37	26.88	31.04	43.43	33.24	36.84	23.68	0.72	23.16	35.69	39.57	31.3	37.27	24.21	32.07	29.02
1g88	19.75	19.52	30.29	40.21	17.03	37.42	41.01	34.98	12.75	28.86	39.41	31.43	38.42	40.64	24.73	28.04	50.73	32.97	31.5	29.47	32.52	33.22	50.74	33.93	21.07	23.69	35.7	24.29	38.46	42.9	25.27	45.12	26.34	14.02	28.56
1g8i	14.03	12.77	27.12	34.36	29.01	36.21	34.88	27.64	33.17	34.54	29.45	36.44	31.46	36.88	27.17	29.89	41.15	27.22	28.38	31.05	28.99	25.93	37.5	34.24	40.73	20.07	29.66	37.07	36.18	44.88	28.56	42.02	25.47	25.79	25.42
1g8q	16.4	17.16	24.62	24.73	15.29	30	22.66	17.7	17.53	11.65	20.36	19.92	22.57	18.58	15.67	27.78	27.26	24.93	20.89	21.31	22.03	28.65	27.25	23.68	22.8	17.5	21.03	23.43	25.4	28.7	18.2	28.3	18.11	14.9	18.9
1g96	17.49	18.46	31.97	41.81	29.58	37.54	28.36	28.86	34.52	31.76	32.29	37.37	36.11	36.52	29.29	32.57	42.84	28.53	29.63	24.91	27.87	28.83	36.37	39.38	31.66	25.3	29.14	31.2	32.79	45.69	25.36	41.91	23.29	29.72	23.83
1g9m	19.45	19.31	32.71	43.26	30.22	38.74	37.16	33.94	35.2	40.12	38.21	36.95	36.63	37.6	27.89	38.31	46.62	30.79	33.95	31.05	28.49	29.4	47.73	37.99	44.58	25.97	32.3	35.53	35.54	48.87	33.66	47.85	31.22	41.22	26.88
1g9n	26.15	23	32.37	44.7	33.58	43.8	33.22	36.49	50.42	43.99	36.56	44.13	34.73	45.49	24.43	42.02	54.28	44.62	43.14	31.77	33.78	34.9	52.58	39.92	43.82	30.49	35.66	34.16	43.46	48.66	30.95	48.9	37.85	30.13	31.28
1g9o	24.34	24.05	33.99	33.66	27.72	40.84	38.25	30.5	30.97	25.65	40.73	35.06	39.68	39.55	28.27	33.09	45.82	41.12	36.07	38.19	30.03	36.16	49.84	39.82	34.32	27.6	28.41	35.85	44.3	42.6	32.14	41.03	40.32	31.75	35.47
1g9v	24.32	25.64	28.04	38.05	29.9	42.11	30.54	29.49	36.67	32.46	36.29	39.94	36.27	33.22	28.04	38.03	51.25	38.86	32.44	31.19	25.25	38.71	46.4	38.07	36.23	27.8	30.82	32.15	42.22	44.82	30.26	42.71	29.13	33.29	25.1
1ga5	17.49	17.63	31.54	38.19	27.34	35.65	28.9	24.36	28.25	28.81	34.34	37.18	33.45	33.94	27.89	29.99	45.13	28.08	30.65	27.43	29.93	30.4	44.03	36.35	33.11	23.75	26.97	32.28	32.75	44.19	34.28	38.51	22.76	34.42	22.86
1gaf	26.02	22.26	34.17	36.61	27.23	41.71	37.89	36.93	31.95	40.21	37.17	43.62	39.97	39.53	32.41	34.74	44.69	40	37.09	34.68	32.94	32.86	49.84	40.07	31.31	31.52	33.5	41.76	39.93	45.65	39.07	40.2	34.09	33.95	27.3
1gag	25.3	20.91	35.49	47.54	30.06	44.82	25.13	27.81	30.72	31.33	38.71	36.24	39.09	42.92	26.07	49.72	52.05	40.26	41.98	35.31	37.98	36.12	50.03	43.05	39.69	27.37	30.06	38.06	40.48	49.37	40.15	45.73	35.07	31.79	29.79
1gay	19.59	18.64	38.18	34.79	29.1	33.59	33.24	33.85	29.92	24.86	28.22	34.04	30.84	33.88	27.19	31.83	39.3	33.28	31.14	30.8	29.2	29.36	41.48	32.72	30.98	27.48	30.24	33.79	36.31	39.77	26.51	38.45	25.12	29.25	26.75
1gaz	21.41	17.41	35.11	34.49	25.15	38.21	31.11	32.91	26.96	26.66	28.32	37.51	34.81	32.43	26.81	34.6	35.56	38.28	36.78	29.05	31.39	31.73	40.23	34.19	25.84	27.56	29.98	33.98	35.37	37.73	27.89	34.11	26.1	32.35	28.63
1gb0	17.28	17.55	35.78	34.13	25.38	39.35	36.16	35.09	26.72	28.39	28.34	35.17	32.35	31.23	27.31	32.56	36.22	34.61	32.92	29.53	29.46	30.42	37.79	35.44	30.86	26.26	28.68	39.78	36.26	36.99	28.23	36.85	25.78	29.51	27.57
1gb2	20.78	17.41	35.99	34.36	25.79	38.38	33.7	37.05	35.43	35.74	31.2	41.04	34.48	37.8	26.09	36.31	42.8	39.65	33.59	28.77	32.13	32.73	42.81	32.18	39.66	27.52	27.77	32.94	36.81	43.05	27.67	35.44	25.85	38.81	28.75
1gb3	18.9	17.69	35.5	35.69	24.78	34.38	34.7	31.34	28.31	28.46	31.31	30.97	31.17	31.61	27.78	31.02	34.97	30.55	29.82	29.76	28.73	29.69	39.94	30.57	33.03	25.87	28.65	35.5	35.91	36.13	26.76	37.77	25.41	26.56	27.91
1gb5	20.71	19.87	33.03	35.84	24.8	33.75	28.96	30.89	24.39	21.26	30.04	34.59	30.34	29.98	25.69	28.58	38.95	30.17	27.03	24.99	26.85	33.1	37.86	29.59	35.86	26.97	27.24	26.11	31.8	38.53	24.01	35.12	23.83	28.61	31.52
1gb6	16.01	16.95	34.74	33.54	21.01	30.73	32.15	27.18	25.12	25.35	30.03	31.8	29.58	27.73	24.6	27.94	36.47	28.88	29.01	27.22	26.83	29.72	33.12	32.55	32.4	21.63	27.9	31.09	37.42	38.51	24.35	32.94	22.33	26.89	26.71
1gb7	17.46	16.52	29.63	33.27	19.17	31.23	31.45	31.36	23.02	17.92	27.27	30.74	29.18	20.51	24.49	29.02	32.15	27.35	26.43	23.28	23.93	28.81	36.27	32.29	25.25	21.86	25.29	35.19	28.3	36.5	20.64	31.66	23.55	28.03	22.44
1gb8	13.95	14.29	21.8	33.71	18.65	30.86	23.72	16.72	23.55	23.26	26.65	21.78	27.52	27.51	18.07	26.94	39.07	28.2	24.05	20.73	20.35	31.31	39.39	24.64	17.73	22.55	18.56	20.45	30.81	32.34	18.49	31.76	20.72	18.11	18.63
1gb9	21.05	17.58	34.49	35.67	24.28	40.02	32.9	34.02	25.87	33.49	28.34	38.29	34.34	32.04	25.79	32.5	36.14	38.23	37.53	29.57	31.7	33.16	42.11	35.12	27.69	26.43	27.89	36.29	37.97	39.81	25.24	37.86	25.57	38.18	27.74
1gbn	31.29	27.19	47.96	47.6	42.1	56.8	40.73	43.13	21.18	26.54	42.17	62.04	45.58	50.01	31.02	41.1	59.33	39.17	46.12	29.92	41.59	47	57.28	50.19	33.29	39.49	37.23	24.75	53.25	59.84	28.35	50.75	34.31	39.65	32.15
1gbo	18.96	18.44	34.1	32.6	23.09	32.83	30.19	31.42	24.03	29.28	26.34	32.37	27.67	25.4	22.93	28.31	30.85	30.89	35.69	27.46	27.12	28.68	36.15	31.32	25.91	26.96	26.84	32.59	35.21	33.51	20.77	34.37	26.42	23.4	26.42
1gbu	21.18	19.94	30.46	42.73	28.99	39.1	32.77	31.85	33.84	41.32	40.81	33.55	34.99	41.66	28.97	35.47	45.26	36.83	32.27	28.41	28.55	34.57	48.17	45.44	35.36	26.89	29.88	35.96	37.53	47.81	31.92	39.27	25.78	35.99	25.35
1gbv	18.73	19.26	28.69	36.64	25.8	35.35	26.6	27.62	34.55	24.24	35.89	35.49	33.27	36.86	26.2	36.89	51.31	30.92	34.74	27.19	35.9	32.32	47.96	40.66	23.65	26.41	28.72	34.37	38.3	46.42	25.09	41.91	27.06	33.15	24.22
1gbw	21.37	18.58	42.17	36.99	26.45	41.01	30.51	36.8	33.41	36.28	32.04	40.06	36.56	33.36	29.44	35.61	42.37	37.05	32.66	29.12	28.91	34.58	47.64	32.21	35.91	30.62	33.14	35.79	40.28	36.39	31.13	37.46	27.16	36.1	32.33
1gbx	20.21	16.57	34.86	38.64	26.55	36.62	35.72	34.08	31.73	29.53	28.98	37.91	34.87	33.57	24.96	35.9	42.79	36.84	34.28	30.35	28.87	31.27	40.36	33.3	29.99	30.48	30.78	36.59	34.47	37.91	26.8	36.82	23.98	31.76	28.55
1gby	19.33	19.11	32.51	34.36	21.9	35.5	29.44	28.52	29.04	20.01	32.94	30.39	31.25	30.65	24.83	35.23	36.66	31.11	25.83	26.18	27.22	32.49	41	29.83	31.48	27.7	28.68	32.2	35.65	34.96	26.14	35.67	24.84	25.16	28.43
1gbz	18.89	18.05	31.39	32.95	26.73	35.69	34.37	33.36	25.18	24.37	26.09	32.9	30.45	29.39	24.89	31.84	36.47	32.69	32.08	27.04	27.28	29.98	38.2	31.6	30.14	25.88	27.47	36.94	36.7	36.69	25.67	33.2	24.03	28.78	28.11
1gc1	20.16	18.47	28.91	40	26.51	36.43	28.67	30.75	24.16	31.22	38.28	35.57	35.21	36.06	24.42	32.93	42.92	26.36	40.24	31.88	28.07	29.35	43.7	35.12	25.98	23.4	25.51	32.89	33.04	44.89	30.62	39.84	25.87	32.69	29.7
1gcq	20.64	16.78	32.55	45.87	31.25	39.27	30.37	33.79	31.34	41.67	39.53	36.12	35.68	37.95	37.43	40.2	42.35	33.64	35.06	32.78	31.95	36.9	49.18	40.79	30.06	34.78	39.12	38.92	36.78	47.22	31.64	42.82	28.33	29.6	26.64
1gcz	17.85	17.21	33.62	38.14	34.36	35.23	38.24	32.97	13.89	-11.98	33.45	37.2	36.29	35.27	30.7	41.4	47.57	32.72	35.65	31.11	34.66	28.37	43.8	40.83	36.48	24.57	35.63	36.44	36.44	52.05	33.7	45.11	23.59	-5.06	23.23
1gd0	19.46	18.33	32.91	37.42	32.74	37.45	36.96	32.28	11.18	-4.73	34.75	36.83	38.93	34.27	29.52	39.32	50.67	31.29	36.17	31.68	31.9	30.41	46.37	39.31	37.45	24.22	36.41	36.63	36.77	51.13	37.19	44.33	25.77	-11.19	22.16
1gdw	20.92	19.74	39.04	33.39	23.37	37.23	31.66	34.62	27.04	28.76	27.56	36.18	31.94	30.63	24.39	33.16	36.04	35.77	32.54	28.83	28.62	33.22	46.37	33.13	26.96	25.21	29.35	36.06	37.68	39.65	24	35.89	26.46	24.95	30.86
1gdx	20.18	19.08	41	37.22	24.36	35.04	30.35	36.78	31.57	30.79	31.65	39.93	35.56	35.41	28.33	34.61	48.55	38.16	30.89	30.68	30.39	33.1	45.44	33.58	42.69	28.96	31.87	37.93	36.66	36.97	30.41	33.41	26.35	31.74	30.76
1ge0	21.53	18.32	36.35	43.17	26.91	39.64	36.52	35.07	28.68	29.59	29.55	39.26	33.74	36.73	30.5	37.2	44.61	39.5	39.06	32.51	33.06	32.44	42.66	35.31	31.3	28	30.46	36.88	36.51	39.23	28.82	36.43	28.36	36.04	27.76
1ge1	19.37	19.27	35.95	38.13	26.89	33.57	33.28	37.33	33.73	30.24	31.4	34.44	35.93	32.83	33.64	30.67	45.55	34.49	32.47	27.72	28.26	31.71	42.38	34.12	36.32	27.37	30.36	34.12	37.65	44.86	32.23	34.9	24.59	30.63	27.52
1ge2	20.85	19.27	39.14	34.67	23.59	35.54	33.04	33.87	26.47	29.82	27.16	37.89	34	30.68	26.1	35.61	38.48	38.48	33.54	30.59	29.84	32.76	42.48	33.85	30.1	26.88	28.62	35.71	35.85	36.68	25.61	34.55	27.01	25.26	30.35
1ge3	21.45	19	38.08	37.99	26.51	40.42	34.27	35.85	28.72	30.19	33.68	38.3	32.43	31.6	35.66	34	44.28	37.83	31.98	29.66	31.17	33.29	49.75	33.51	38.33	29.26	27.86	33.43	37.31	45.35	28.07	36.45	27.84	36.61	31.69
1ge4	21.18	18.66	35.07	33.43	25.2	38.72	31.59	37	26.14	27.19	36.39	37.17	35.47	30.73	36.46	34.39	38.35	39.15	31.95	28.41	32.29	34.51	49.62	32.74	24.12	26.62	27.57	32.27	36.66	42.68	29.6	38.79	28	27.3	31.09
1gen	17.73	15.61	-43.09	32.88	3.07	32.52	-115.23	8.08	-12.85	-2.04	18.47	20.93	25.43	11.37	-128.43	7.86	21.94	18.01	-27.76	-16.47	8.93	30.98	30.34	25.92	22.92	19.62	-18.35	-6.39	32.56	25.19	16.64	17.27	27.93	-61.14	16.85
1gev	18.93	16.72	34.39	30.99	22.88	34.23	32.49	33.33	25.33	26.17	28.99	31.23	29.97	30.41	25.42	31.04	33.79	28.7	28.32	29.22	28.69	28.86	37.74	34.54	24.48	24.88	28.93	34.54	32.51	39.14	23.94	33.66	25.41	24.13	27.48
1gez	19.51	17.81	37.06	37.8	27.76	36.74	30.21	35.01	28.83	27.62	38.2	37.84	34.5	36.76	28.91	30.99	45.71	36.71	33.73	29.97	31.73	30.58	39.53	34.54	37.1	28.42	29.56	38.29	36.82	37.52	33.89	38.95	25.66	41.63	28.55
1gf0	20.88	19.87	41.86	35.45	26.77	34.45	34.53	34.15	33.09	31.68	34.13	40.37	33.04	36.4	29.65	33.17	41.38	33.97	31.73	30.11	30.19	31.54	44.28	35.04	34.4	27.09	31.22	36.59	38.26	40.92	34.25	39.12	27.03	40.43	31.93
1gf3	21.42	19.8	40.2	38.88	26.99	40.34	32.23	36.48	27.04	29.6	31.32	37.37	36.59	34.04	29.04	34.44	38.57	38.58	30.62	29.56	31.75	32.31	42.55	33.08	28.97	30.02	28.8	32.62	35.8	36.92	28.06	38.81	26.2	30.93	31.92
1gf4	21.45	18.68	37.09	41.5	27.83	42.03	35.65	36.31	32.76	37.55	32.97	39.54	38.23	39.37	30.35	36.7	46.05	39.82	38.04	29.93	29.88	34.5	40.97	34.2	35.74	30.35	31.53	37.43	37.92	41.42	30.71	39.22	25.89	40.37	28.69
1gf5	21.48	20.84	42.18	37.96	27.52	39.57	31.94	36.84	32	31.89	32.4	42.47	37.29	36.5	28.65	34.78	43.26	37.23	31.47	31.12	30.8	33.06	42.52	34.37	36.99	30.96	32.25	35.26	36.97	39.59	28.75	39.37	26.89	29.88	31.74
1gf6	20.59	18.9	40.31	36.3	25.35	33.88	33.48	32.61	28.07	33.56	29.07	36.42	31.28	28.5	26.64	31.05	37.25	36.66	34.1	29.39	31.65	29.96	42.83	34.69	28.4	26.23	28.9	35.34	33.01	38.85	27.93	35.75	25.67	42.5	30.87
1gf7	17.52	16.46	28.73	36.34	22.65	34.74	25.61	29.87	22.77	22.29	30.45	27.91	30.75	25.75	18.66	26.64	35.5	28.65	23.38	24.19	20.86	29.48	35.32	26.36	23.4	27.39	21.96	25.06	35.6	32.79	22.14	37.36	23.5	19.84	23.55
1gf8	21	17.77	34.59	41.56	24.63	39.43	34.56	33.15	25.4	27.58	28.27	37.48	36.57	33.69	29.17	34.11	45.12	38.46	34.5	31.68	28.59	32.68	39.5	31.43	32.09	26.35	28.44	34.29	35.04	36.21	27.9	36.27	25.81	35.15	27.89
1gf9	20.06	18.38	33.85	35.5	27.47	37.66	35.7	33.12	26.23	30.65	31.15	37.92	33.3	31.9	31.6	34.75	42.69	38.55	34.5	29.42	30.9	33.39	38.89	32.97	34.32	25.48	28.72	35.36	36.48	41.03	27.84	34.87	24.88	34.01	27.75
1gfa	21.37	18.15	36.47	41	26.21	39.95	33.35	36.06	30.92	27.93	30.88	39.9	37.16	40.96	28.4	33.77	41.85	39.64	35.65	31.89	27.07	33.53	42.39	31.89	34.59	30.69	30.79	33.74	38.78	37.91	28.96	36.52	26.97	36.35	27.99
1gfe	18.65	16.66	33.82	30	22.5	33.44	32.18	30.99	24.39	21.59	26.62	28.32	29.76	28.47	27.16	29.38	31.07	28.74	28.41	28.3	27.05	29.19	36.47	34.36	29.22	24.74	29.11	35.92	32.19	38.62	26.58	33.68	25.11	25.42	27.76
1gfg	19.49	17.93	29.11	26.05	14.56	33.41	24.81	26.57	21.53	20.07	22.57	25.77	28.31	30.36	21.02	23.51	39.05	37.44	29.36	28.85	19.32	28.47	35.08	23.74	31.2	20.5	20.65	38.5	31.19	31.27	18.38	33.55	22.19	20.97	22.31
1gfh	18.02	16.83	36.11	35.7	24.93	40.14	34.46	34.22	25.69	27.1	31.51	37.81	31.38	32.79	27.84	33.32	39.6	31.08	30.43	28.81	24.98	30.63	37.88	33.37	34.13	28.3	29.93	39.15	36.09	36.78	28.44	38.26	25.22	30.92	27.78
1gfj	17.59	15.29	30.29	35.13	21.05	33.78	26.19	30.57	27.51	19.16	26.54	26.5	30.66	25.82	20.59	27.52	31.32	28.08	25.84	25.06	23.07	27.31	35.96	27.08	25.09	26.59	23.09	25.31	35.67	33.07	23.43	32.43	23.29	28.72	24.23
1gfk	20.33	17.84	27.88	26.05	18.96	32.77	23.87	27.84	24.94	23.14	25.29	27.44	29.11	28.54	24.54	25.6	40.76	35.35	25.16	29.56	22.03	23.73	38.94	27.8	24.78	17.99	22.09	39.65	28.65	31.77	18.02	29.24	25.64	24.58	21.96
1gfr	17.53	17.72	33.35	35.79	24	40.18	32.8	35.11	27.72	33.2	28.21	37.63	33.48	32.18	28.42	36.14	39.66	37.34	35	30.24	30.81	31.06	43.59	36.94	29.88	30.37	33.3	34.2	37.06	43.02	23.45	37.86	24.86	35.62	28.11
1gft	20.83	18.96	36.83	35.26	22.87	34.39	35.01	30.52	29.92	24.75	30.16	37.05	33.24	30.36	26.58	33.35	38.09	30.58	29.43	28.94	25.03	27.96	43.35	32.22	30.98	26.65	30.08	29.97	37.38	36.6	29.15	33.84	24.53	27.63	31.48
1gfu	23.04	17.86	36.22	35.83	24.14	35.51	33	31.13	36.34	33.21	31.13	36.77	36.35	32.63	24.44	34.99	42.46	38.25	32.91	28.97	29.74	33.05	50.37	31.66	42.72	26.7	28.38	30.26	36.6	44.46	28.35	35.21	27.49	37.85	31.61
1gfv	17.22	16.88	31.66	38.67	25.04	34.14	33.85	27.14	29.02	32.24	32.14	32.88	30.89	29.23	27.46	34.69	35.18	30.52	30.54	31.98	29.67	31.34	42.81	33.07	33.95	26.46	30.23	33.2	34.73	37.76	29.29	40.8	24.37	31.36	27.65
1gfy	23.29	22.99	21.23	39.35	32.25	40.35	30.86	22.38	27.31	10.73	30.81	32.06	35.13	37.2	13.53	32.49	39.6	36.02	30.44	28.68	23.73	35.7	48.25	30.85	29.43	25.53	21.39	26.3	40.9	40.6	15.58	39.81	33.09	28.66	25.67
1gg3	20.75	16.55	32.25	40.06	30.15	40.71	30.45	27.05	35.06	35.77	32.81	33.56	33.54	35.24	26.54	38.39	41.73	30.15	30.45	31.85	28.47	36.67	39.95	36.33	30.72	20.8	30.7	32.46	36.54	43.76	25.65	37.33	26.22	32.9	25.92
1gg5	24.26	22.84	50.41	46.72	32.45	43.52	46.42	44.08	39.73	42.43	44.74	44.89	43.83	47.28	38.42	42.14	58.5	42.39	43.65	40.55	39.31	38.97	53.19	44.67	43.66	31.52	42.74	46.52	42.53	50.83	39.71	49.56	32.77	35.43	31.57
1ggl	22.75	18.34	39.33	40.93	35.33	38.25	34.1	32.91	10.13	-9.33	39.84	35.16	37.67	45.05	37.38	30.95	47.02	38.02	35.3	37.38	33.75	33.94	47.87	36.04	39.98	25.95	37.49	40.91	41.07	51.88	42.62	54.98	32.18	2.42	27.92
1ggt	23.54	21.76	23.04	39.82	23.97	41	22.69	36.04	26.73	10.55	39.78	10.77	41.41	44.06	4.89	33.69	47.82	37.87	24.38	17.61	21.15	36.47	47.59	38.99	-32.38	32.61	19.86	28.98	40.57	45.37	25.76	38.91	25.97	-41.99	28.75
1ggu	23.88	21.99	39.59	33.34	39.35	39.38	42.07	29.86	21.45	17.08	39.54	42.33	40.91	41.91	20.47	49.93	45.75	34.14	35.57	34.64	36	36.27	50.04	44.67	34.19	26.22	27.43	32.89	43.35	46.28	35.05	42.42	33.24	9.61	33.01
1ggz	15.9	19.16	26.65	34.62	30.01	34.75	25.19	32.55	28.03	23.56	30.57	36.74	32.84	30.68	25.34	37.77	39.37	33.57	31.47	31.73	31.41	29.46	41.1	32.07	31.61	17.6	27.21	34.22	36.16	38.14	22.59	40.43	27.01	7.78	27.23
1gh2	16.06	15.44	30.84	32.26	18.53	36.23	34.82	26.23	20.83	22.37	29.03	29.66	27.73	34.22	21.85	26.62	37.77	26.31	26.23	23.91	22.71	26.71	37.03	34.37	29.5	19.74	30.06	24.51	33.88	38.8	25.14	33.46	21.94	22.92	21.03
1gh6	26.89	25.42	25.93	51.38	25.09	38.55	22.16	37.22	17.31	14.38	34.38	31.4	41.82	35.23	17.43	38.41	46.81	44.35	32.1	29.26	30.59	31.38	53.31	32.47	32.21	29.48	17.12	-14.59	44.68	39.42	24.35	39.62	30.67	-22.94	30.38
1gh7	21.91	16.83	31.52	45.51	27.21	38.39	33.9	25.13	27.54	18.8	35.51	33.54	38.55	32	18.6	35.47	42.59	33.62	28.62	28.2	29.28	33.78	46.89	39.09	25.88	30.41	26.18	22.32	36.39	50.25	25.93	34.66	29.15	31.71	32.96
1ghq	20.65	19.01	33.37	50.47	30.56	33.96	35.48	34.42	36.76	33.43	38.97	40.91	35.52	43.82	32.06	40.27	54.69	32.21	35.99	32.22	28.95	33.92	48.49	41.48	39.54	28.51	34.86	33.76	39.63	48	32.98	48.15	29.93	48.45	26.95
1ghv	30.77	25.23	37.24	43.25	30.84	44.04	50.3	41.37	31.97	21.22	34.39	39.88	41.68	40.87	39.72	40.35	44.19	41.29	37.01	35.23	36.96	41.4	51.87	45.47	31.94	28.97	37.07	34.88	43.66	44	26.06	41.09	37.67	23.63	31.7
1ghw	30.85	24.09	33.88	46.82	32.16	49.04	46.16	40.9	30.44	32.72	40.17	44.98	37.38	43.74	28.47	39.93	50.27	41.78	36.86	32.35	34.58	36.56	52.92	38.83	40.85	30.52	37.62	38.98	44.34	48.14	38.72	48.44	38.72	30.08	32.14
1ghx	32.12	27.19	39.18	54.73	34.24	49.84	42.93	41.96	35.81	28.01	37.78	54.54	45.06	42.29	32.3	40.75	55.19	43.11	34.55	33.45	39.81	42.47	52.26	46.45	49.74	31.65	35.97	39.53	47.05	56.4	33.06	49.43	40.04	28.63	35.13
1ghy	28.1	24.42	32.44	37.96	32.02	38.7	26.82	36.33	33.53	22.14	32.65	28.24	36.6	28.42	16.64	33.98	39.84	35.66	31.41	12.32	32.22	36.83	49.91	42.17	26.82	26.78	20.24	29.18	37.78	42.4	-0.17	38.98	37.14	10.77	31.75
1gi7	27.28	26.54	30.13	49.95	36.95	38.66	29.41	37.31	24.92	27.32	34.03	36.67	40.58	37.98	26	42.39	42.15	39.34	35.66	28.59	35.53	38.58	51.76	40.76	38.09	33.87	28.98	37.26	41.47	42.61	28.78	43.34	35.94	9.23	30.96
1gi8	28.86	26.67	32.69	47.92	37.62	40.19	29.52	36.12	26.13	28.87	36.87	36.45	40.26	34.15	29.2	40.9	40.03	39.83	37.74	22	36.85	36.65	48.41	34.41	33.65	25.92	30.81	39.99	38.68	38.42	31.9	44.2	36.26	12.51	28.75
1gi9	28.21	26.98	32.41	49.87	37.83	39.98	22.21	37.46	27.93	28.2	33.99	40.36	41.65	36.48	27.79	40.1	49.05	41.12	37.05	24.19	35.54	39.3	49.97	34.11	31.55	28.26	26.43	39.22	40.59	45.62	26.66	45.27	37.82	23.23	29.2
1gif	19.21	19.88	32.58	38	30	42.59	34.64	37.79	35.67	27.96	37.24	38.27	35.36	39.55	33.16	42.61	49.33	35.15	36.55	30.43	33.83	38.26	47.14	41.56	40.52	25.39	33.9	36.88	38.56	48.88	36.35	49.63	27.96	35.79	27.03
1gih	23.89	21.81	35.08	42.1	37.16	41.04	-26.4	38.42	12.31	-10.36	51.12	30.77	41.6	40.34	20	46.33	44.26	35.03	26.5	21.41	19.79	36.24	50.56	41.04	13.23	29.6	29.94	7.88	49.34	38.49	13.32	37.55	31.25	-29.59	26.72
1gij	23.89	21.08	37.25	46.33	41.76	46.6	-34.04	35.53	32.64	21.17	41.67	44.6	42.25	45.05	15.68	49.02	52.15	38.28	37.27	10.52	23.39	37.18	50.14	44	22.24	35.58	24.77	30.09	41.53	52.36	17.54	48.59	36.41	5.47	30.36
1gj4	30.13	24.1	33.32	49.64	34.01	42.76	45.13	37.7	32.91	26.32	42.12	37.64	40.69	41.53	28.57	41.45	45.62	41.54	42.57	31.4	35.27	37.92	49.52	43.6	27.56	28.62	34.36	36.98	42.85	48.15	29.67	41	36.79	25.43	33.48
1gj5	25.06	23.79	33.3	40.6	31.33	35.59	35.16	39.43	25.77	25.92	32.82	34.73	39.98	33.71	27.81	32.82	37.53	36.62	31.66	26.27	31.51	37.08	49.77	38.27	34.73	27.04	30.73	32.77	37.34	44.37	32.36	38.9	31.62	19.2	30.19
1gj7	26.51	25.38	33.03	41.36	24.16	40.8	20.26	31.61	8.81	22.18	31.01	29.24	36.6	28.96	22.69	36.44	32.9	37.41	35.12	27.81	28.83	33.22	48.31	36.15	24.37	24.78	25.5	24.89	41.79	43.3	19.53	40.24	37.39	-0.3	30.17
1gj8	28.4	26.23	33.23	47	35.67	42.99	28.47	36.2	25.72	24.68	32.26	34.18	41.18	34.4	25.4	41.14	42.11	38.96	35.7	21.36	31.96	35.53	43.08	33.75	23.03	26.54	27.15	37.38	41.72	44.93	23.6	47.07	39.49	19.09	28.7
1gj9	21.98	21	28.49	36.52	22.57	37.31	28.73	23.95	27.25	26.17	33.05	21.92	37.6	34.39	20.24	32.44	40.49	28.61	21.88	25.01	22.55	31.59	43.56	31.09	20.57	28.78	23.32	15.36	37.9	44.98	28	39.17	30.89	-5.68	27.15
1gja	26.73	25.64	31.23	46.41	32.55	39.22	33.58	34.07	30.51	22.69	32.54	32.56	37.81	34.02	26.35	38.61	42.16	40.89	33.13	27.05	27.77	33.67	47.67	35.68	6.5	26.02	28.7	30.21	39.07	42.55	22.64	43.39	37.1	19.97	29.59
1gjb	23.72	25.25	30.16	39.54	25.26	36.23	21.41	28.7	25.11	6.59	31.34	27.21	37.05	21.55	7.75	33.34	39.65	30.19	25.75	25.69	22.25	31.83	41.55	31.96	21.13	22.79	4.54	19.92	40.4	32.91	16.23	36.94	30.56	-10.17	27.86
1gjc	28.99	27.64	31.1	40.45	29.2	40.37	23.43	32.71	13.91	33.74	32.39	31.69	35.71	30.05	10.42	42.66	42.95	38.39	26.79	22.95	31.2	34.92	39.28	34.57	26.96	25.33	11.24	29.07	43.7	40.34	19.14	40.16	38.33	26.23	27.76
1gjd	27.35	26	32.91	46.15	34.09	41.46	30.29	35.48	24.37	28.24	32.99	34.42	39.27	31.61	26.02	39.5	40.9	39.85	34.71	24.22	33.57	35.69	48.36	33.87	34.98	24.77	28.57	37.48	39.52	48.81	26.94	44.33	37.91	9.2	31.24
1gjo	22.49	21.88	40.21	43.01	37.5	38.61	15.29	40.82	36.12	27.62	40.04	42.1	48.36	36.17	20.98	39.11	42.79	39.64	33.44	21.01	32.03	34.57	50.52	45.39	32.46	27.19	28.62	37.16	44.29	55.77	27.13	43.7	36.21	25.78	33.61
1gk4	25.53	22.43	32.61	41.57	31.71	45.04	33.7	30.11	30.51	32.25	38.41	40.66	36.23	33.82	35.55	31.44	46.2	36.02	33.28	33.37	30.73	34.68	46.08	35.5	32.06	27.84	34.21	38.34	37.55	40.95	25.15	37.86	33.53	23.63	25.16
1gk6	18.69	16.91	23.54	24.91	13.96	34.99	28.7	18.73	22.24	14.13	17.76	19.28	22.87	16.21	15.84	22.47	30.38	23.94	23.4	28.64	28.64	28.87	29.28	27.12	18.34	16.86	19.11	24.45	32.26	31.84	19.67	30.27	26.06	10.82	22.67
1gk7	9.95	8.45	21.65	36.96	14.31	27.44	22.93	17.09	20.32	12.16	22.22	21.36	23.62	21.75	15.93	25.08	29.07	25.16	24.06	22.11	17.82	23.26	39.21	23.62	22.24	19.14	18.38	22.68	27.12	31.45	18.74	25.28	22.47	13.58	20.43
1gkc	26.38	23.4	19.59	56.62	25.95	49.33	17.64	43.74	33.19	25.88	51.8	40.45	49.27	50.92	-11.8	38.42	63.94	42.11	31.51	23.75	30.27	42.21	57.88	42.31	29.98	38.29	8.15	29.44	45.03	46.34	38.09	50.06	35.06	2.35	33.58
1gkd	22	15.9	21.81	56.13	28.79	43.85	26.68	35.41	32.29	29.74	45.87	35.84	45.98	44.89	15.46	36.05	51.93	40.15	30.1	26.13	25.05	38.74	54.02	39.12	38.53	36.3	27.38	26.36	44.45	47.94	40.48	49.94	31.84	18.05	32.63
1gko	18.34	15.15	24.86	41.48	23.72	33.84	28.84	26.08	22.09	30.16	31.27	30.44	34.29	32.04	23.9	34.58	33.15	27.01	28.38	26.61	27.58	29.23	39.88	34.16	26.35	21.63	25.51	27.97	34.81	34.12	22.58	34.4	23.14	19.45	23.72
1gli	18.56	17.49	29.13	35.45	26.62	32.97	27.32	28.96	31.86	25.82	31.59	36.95	29.63	33.94	26.94	32.84	43.08	31.37	27.56	29.4	24.91	29.83	43.8	37.58	37.31	21.33	29.11	33.14	32.6	40.96	23.94	37.97	25.14	31.93	23.08
1glo	25.08	24.35	32.34	40.63	37.22	43.31	27.43	34.82	32.44	35.16	41.36	38.53	43.7	45.99	26.75	40.47	52.16	32.66	34.35	15.67	29.13	38.27	53.52	40.94	40.18	29.04	33.76	35.15	48.62	53.72	33.33	44.76	35.11	38.77	27.74
1gmn	20.48	20.17	31.98	31.6	24.82	37.21	34.28	28.9	25.97	22.4	30.7	32.8	33.63	30.3	24.8	35.05	43.33	33.18	33.7	33.54	28.6	30.49	40.75	34.9	38.39	19.2	28.44	32.55	36.7	40.42	27.56	36.5	29.89	32.31	25.05
1gmo	25.8	23.45	23.46	29.9	17.03	44.72	23.77	31.12	31.93	4.59	41.84	25.69	47.51	31.13	18.99	21.84	53.82	31.6	24.13	24.42	34.91	43.16	53.89	34.17	17.88	36.02	18.75	17.94	40.98	50.19	22.99	54.93	38.22	2.3	29.4
1gmy	20.41	19.47	31.93	35.1	25.54	32.95	31.78	30.89	27.12	22.31	32.01	27.23	32.01	36	19.84	31.54	40.21	34.73	32.62	30.51	26.15	27.05	41.52	32.9	36.2	19.19	27.91	31.63	35.3	43.8	20.91	32.83	26.09	26.27	26.48
1gng	21.97	22.53	34.47	42.76	32.39	39.27	33.27	30.92	40.77	40.65	36.82	35.79	33.57	45.72	32.93	35.4	54.22	34.78	35.45	32.64	33.29	34.77	45.59	38.54	36.9	29.01	34.65	39.4	36.86	47.64	36.17	42.22	30.04	33.34	25.05
1gnh	16.42	15.3	30.96	39.47	30.74	33.64	32.52	25.9	28.09	28.83	30.36	37.04	29.89	35.99	24.77	31.08	39.58	29.08	28.84	26.61	32.44	28.73	35.51	30.87	35.42	23.06	26.74	33.38	33.5	37.78	26.2	36.13	22.83	23.56	22.49
1gni	24.58	24.22	42.1	49.58	39.27	43.32	46.27	37.98	25.15	39.91	45.47	50.78	40.84	49.82	33.33	42.66	59.92	37.04	40.57	36.63	37.31	37.33	56.71	46.46	54.11	31.7	37.97	28.15	46.08	60.23	46.43	53.54	29.66	16.13	32.93
1gnj	20.39	18.45	35.18	47.39	38.78	44.36	39.46	38.32	15.56	41.75	41.36	42.1	40.65	44.74	35.68	42.22	58.14	34.54	41.27	32.96	33.04	33.86	52.85	41.93	25.11	27.96	36.88	35.72	40.51	54.01	38.67	49.56	31.98	38.06	29.33
1gnp	25.74	26.38	38.14	49.5	36.31	44.41	41.93	32.51	40.28	39.13	41.78	45.56	40.75	51.03	41.87	45.87	51.3	43.28	38.26	43.14	37.58	36.72	58.67	42.74	46.49	32.24	42.8	44.62	49.75	54.21	31.94	53.94	33.58	31.53	30.66
1gnq	27.07	26.35	35.63	43.3	28.86	39.09	35.11	33.03	34.15	22.22	34.77	38.84	35.13	35.18	30.42	32.67	41.62	38.31	39.06	33.28	38.48	33.52	50.16	40.05	40.13	22.55	37.22	40.7	44.42	45.2	26.1	42.61	34.08	17.64	26.48
1gnr	21.95	23.88	31.42	49.04	24.88	37.38	27.7	28.93	25.51	32.73	41.57	32.12	39.26	45.95	27.87	34.48	45.44	35.34	32.45	29.82	28.98	35.36	50.02	36.71	27.63	26.01	31.13	35.32	40.74	42.58	28.29	41.49	29.26	27.14	28.24
1gnu	20.63	16.91	33.92	34.79	23.56	35.37	31.22	27.14	27.75	25.69	36.71	25.94	31.52	29.58	22.79	32.17	44.33	35.52	29.11	25.2	25.87	35.29	41.44	34.91	26.18	23.56	24.79	28.97	40.28	38.33	27.47	40.35	24.11	16.53	25.93
1go4	27.8	27.34	32.65	48.84	30.32	45.67	43.88	37.63	41.72	43.45	39.2	47.26	40.1	37.67	37.18	41.22	51.58	40.81	40.94	39.04	39.16	35.69	52.85	45	45.75	32.13	39.33	45.42	44.25	48.94	42.2	42.64	37.3	47.5	27.98
1gos	28.62	22.94	46.37	45.97	29.83	48.82	37.73	41.31	24.44	17.29	53.99	31.7	45.52	55.31	45.89	41.89	56.95	42.3	26.31	44.91	30.62	39.24	65.77	36.28	-6.13	39.04	48.18	14.32	48.46	53.02	31.35	52.85	29.89	-35.51	32.14
1gp0	16.58	14.77	23.99	30.15	24.45	32.2	25.44	26.78	21.82	9.06	27.39	24.19	32.75	23.57	16.45	30.63	36.29	25.78	29.19	26.58	25.06	27.79	36.13	31.37	23.2	14.12	21.85	24.71	35.88	38.25	19.45	38.77	24.03	5.77	23.37
1gp9	37.24	30.58	25.83	34.45	10.56	44.19	13.39	21.47	-119.44	12.34	29.28	18.39	24.3	20.78	-3.41	20.14	35.38	21	11.45	12.06	26.09	38.72	60.55	22.09	-68.99	37.71	17.77	12.11	48.9	32.66	27.8	25.88	41.23	-57.4	36.66
1gpz	19.29	17.69	32.11	35.44	24.97	36.19	32.51	29.21	25.95	24.42	34.28	33.33	29.97	32.26	25.54	27.8	42.7	29.43	31.18	26.35	26.22	28.46	42.47	35.93	30.21	24.34	32.53	32.53	34.73	41.68	25.79	41.01	26.2	26.69	22.91
1gq4	21.69	21.06	31.86	33.38	28.89	36.15	40.07	27.03	25.15	25.02	29.61	31.61	31.05	30.62	19.26	27.09	36.18	34.39	33.6	27.25	34.47	33.57	37.44	38.32	27.09	19.15	21.55	28.19	36.8	41.31	25.33	36.56	24.62	26.53	28.74
1gq5	20.03	18.8	34.25	39.54	28.2	38.25	31.15	37.66	31.91	24.18	36.86	39.04	33.48	35.52	28.72	36.71	45.72	32.64	35.87	34.36	35.1	28.45	43.1	33.43	36.02	21.93	29.18	39.9	37.74	46.7	32.09	40.29	26.26	27.93	27.98
1gqb	19.21	18.14	31.7	34.83	19.3	34.4	29.5	26.22	29.78	19.53	31.83	26.83	31.8	29.39	20.25	32.14	37.68	32.15	32.68	23.04	24.58	35.7	44.67	30.22	30.63	20	25.52	26	41.59	42.51	24.22	31.78	22.2	18.72	27.1
1gqf	26.91	23.87	12.26	51.16	43.71	51.87	-32.28	28.53	17.58	42.31	48.73	39.85	47.98	51.89	6.08	50.65	59.57	43.48	41.34	13.37	23.97	40.23	68.86	43.63	32.48	41.91	27.48	4.05	53.36	49.27	31.01	60.4	38.87	27.8	31.38
1gqm	26.64	24.04	32.83	43.53	26.69	39.67	37.82	29.11	30.9	31.59	37.13	42.93	32.84	45.28	29.08	39.52	53.93	39.67	34.68	40.77	31.58	34.29	53.44	40.89	41.08	31.24	34.21	36.14	43.64	53.38	31.17	45.2	36.28	34.47	28.3
1gqv	15.58	14.57	31.62	29.72	23.06	35.82	28.25	23.35	25.38	17.43	24.91	27.33	29.29	26.18	30.28	30.35	28.66	29.46	29.37	26.57	23.39	22.94	32.97	32.32	27.26	19.38	30.36	26.91	31.46	37.51	19.11	34.75	26.34	23.09	20.51
1gr3	16.6	14.72	26.19	26.32	17.83	27.73	29.37	25.57	20.22	25.48	19.97	24.47	27.06	25.5	17.74	25.66	29.81	26.84	24.97	26.42	20.44	25.34	32.06	29.12	21.68	16.35	23.91	26.67	30.04	34.89	15.48	34.49	23.22	15.85	21.3
1gra	27.51	25.1	34.39	51.64	44.33	51.57	36.47	39.42	30.1	31.01	48.45	54.71	48.03	58.37	25.64	51.6	59.1	47.92	43.51	32.56	37.83	46.36	63.4	50.59	38.15	40.88	31.14	34.37	49.16	64.47	37.31	51.89	36.28	44.15	33.9
1grb	19.34	17.29	31.51	43.02	31.82	37.22	36.14	35.74	42.65	37.52	38.61	36.21	38.99	38.55	30.41	39.35	50.34	33.12	35.35	29.45	36.05	33.75	48.26	41.45	43.06	30.44	33.71	38.82	37.92	52.31	31.57	44.91	29.09	31.06	29.9
1gre	27.34	25.23	42.26	50.25	42.41	48.11	33.89	40.87	28.37	38.07	53.22	56.31	44.59	55.59	27.09	46.15	63.68	43.62	43.52	37.27	43.01	43.03	68.85	50.03	43.52	37.74	24.72	27.93	47.92	59.81	37.26	54.43	36.65	10.1	34.61
1grf	29.82	26.63	40.9	47	42.73	51.54	35.68	41.13	30.09	37.6	49.16	48.78	46.79	51.05	26.63	46.7	55.41	49.19	45.37	33.05	41.89	45.98	66.63	46.69	40.87	38.28	31.49	26.09	50.06	53.95	37.49	58.15	37.18	24.35	33.37
1grg	22.01	21.36	19.2	33.21	25.06	33.58	26.43	21.69	18.25	5.81	23.52	26.59	28.84	-2.3	10.98	34.9	24.28	33.01	32.59	19.71	18.72	32.39	33.08	26.98	19.83	24.94	14.76	13.32	36.89	28.21	20.45	35.87	32.82	-23.87	27.11
1gri	24.03	23.05	27.87	33.43	30.98	37.21	21.55	24.95	14.1	3.1	33.42	23.39	32.9	32.17	-4.73	30.46	48.98	39.27	36.2	24.83	31.54	33.81	41.28	37.31	19.08	25.64	9.51	26.79	39.99	44.17	24.59	44.66	33.89	28.63	28.98
1grn	22.17	22.95	32.77	45.27	29.5	43.85	42.03	31.65	33.06	32.7	45.3	40.49	38.52	37.96	20.61	39.45	42.62	38.64	33.61	32.89	31.4	39.18	56.52	41	37.91	32.37	27.98	37.76	43.13	53.84	31.29	45.08	32.66	23.68	25.82
1gs4	28.46	27.51	39.44	40.69	34.81	46.67	10.03	40.31	23.39	34.11	44.19	26.23	37.92	45.84	23.7	38.74	52.25	37.53	30.06	18.87	28.26	36.25	49.69	41.56	10.82	31.51	25.45	28.58	47.01	56.25	39.77	42.8	31.67	29.5	35.47
1gs9	25.87	26.86	24.99	31.95	22.34	35.37	22.41	17.2	18.22	21.94	25.19	24.4	32.11	25.21	2.25	32.71	36.1	24.47	26.47	22.41	21.7	29.97	42.07	27.87	18.76	22.88	12.89	33.26	34.88	31.85	18.35	32.56	28.15	21.62	20.3
1gsd	20.43	18.99	36.57	37.78	35.22	40.68	26.59	37.54	20.18	33.04	30.66	43.75	41.5	37.21	34.86	43.06	48.18	34.84	45.21	38.37	36.64	29.44	43.92	41.92	34.44	29.95	34.87	35.08	42.89	41.84	41.34	44.3	32.33	20.56	26.89
1gsm	22.69	18.62	28	40.09	21.14	33.85	32.87	31.46	21.2	27.18	30.71	38.45	33.17	29.79	17.33	30.01	41.11	31.21	29.97	26.98	26.02	31.85	47.91	33.85	28.91	30.68	23.92	25.77	33.9	42.13	22.84	32.74	30.43	22.03	22.79
1gsn	20.06	19.33	34.88	44.01	31.96	43.03	34.39	32.87	31.35	22.28	41.79	39.25	36.97	45.45	32.91	45.83	54.71	36.45	43.38	34.41	30.44	36.19	54.27	37.62	28.32	24.46	31.57	29.53	40.91	44.56	29.92	47.38	34.68	39.61	25.15
1gtu	20.98	21.67	35.37	41.39	33.39	36.08	37.82	31.18	43.01	27.48	33.88	41.31	33.32	33.54	32.11	42.48	36.49	35.93	37.36	36.86	30.12	31.21	42.69	34.9	36.63	24.73	33.92	36.31	38.56	46.92	30.36	40.16	24.34	26.18	24.46
1gtw	22.95	20.61	34.12	30.47	24.84	46.05	39.41	31.79	28.11	18.13	30.82	31.06	32.74	36.32	28.27	34.23	41.92	35.62	35.14	31.68	29.51	37.98	44.12	34.15	32.08	21.65	29.22	33.5	37.79	44.13	30.62	40.06	29.81	19.33	23.37
1gu4	22.27	18.09	35	41.74	30.45	37.48	37.41	31.14	36.06	36.9	36.36	38.27	33.61	35.72	29.48	40.45	44.16	31.65	38.88	38.81	37.16	34.64	47.94	39.32	35.56	25.99	33.37	37.91	46.19	49.95	32.84	41.54	29.11	21.73	25.15
1gu5	24.03	22.42	33.84	44.3	33.89	37.74	30.08	34.34	32.02	45.18	38.29	47.71	41.12	40.45	25.29	44.43	57.67	35.95	36.91	37.44	36	32.51	46.8	40.41	42.02	34.56	29.35	43.7	41.99	49.47	32.91	48.53	32.02	46.27	26.67
1gua	26.83	24.18	24.17	50.79	33.41	46.87	22.94	42.19	31.27	2.31	43.26	17.55	41	35.35	9.95	49.45	54.26	44.62	34.07	17.92	39.82	41.36	57.23	44.32	22.71	37.76	27.84	11.1	52.55	51.07	26.35	46.64	33.95	12.57	36.76
1guh	21.86	18.45	42.01	35.28	34.46	47.82	29.35	35.68	-28.88	8.11	43.77	47.26	47.08	46.4	26.86	42.5	55.07	36.59	39.16	40.76	39.91	35.3	54.37	41.43	27.13	29.19	35.33	44.73	41.96	52.57	42.46	45.92	30.52	1.12	31.63
1guj	15.86	18.74	31.68	30.78	19.51	27.91	28.44	24.03	17.26	16.37	27.16	25.59	26.99	26.19	19.53	30.25	34.65	28.97	20.9	23.63	24.74	27.19	36.53	26.22	22.71	18.46	25.18	23	28.17	31.44	18.86	28.32	23.74	18.39	22.09
1gul	21.48	20.39	-23.3	38.26	24.2	37.49	-86.55	19.33	-59.42	12.76	29.7	4.83	33.93	27.72	-38.88	25	45.58	31.03	10.92	-45.37	7.36	38.15	48.31	37.76	-22.22	30.78	-50.78	22.3	43.9	32.67	-13.54	39.75	36.11	-100	30.35
1gum	22.61	22.94	35.33	42.79	26.6	39.19	33.6	33.04	25.66	30.46	36.87	36.52	37.99	40.28	26.41	33.36	52.32	32.34	34.71	28.71	33.27	30.38	45.33	41.44	30.58	29.14	29.91	31.84	39.71	48.58	30.85	39.93	32.88	28.25	28.04
1guv	29.87	26.65	45.95	53.52	44.3	52.07	50.21	43.65	41.06	57.59	47.45	58.8	47.59	49.39	45.39	49.73	51.8	40.74	43.14	42.88	42.35	38.55	68.29	49.51	50.45	40.97	41.56	46	48.24	59.86	40.52	54.54	40.22	53.57	34.39
1gux	19.25	17.46	32.15	38.26	30.27	35.89	37.84	34.17	26.65	31.14	35.69	32.44	36.44	43.33	31.62	35.95	45.12	32.76	38.55	36.71	27.79	32.64	50.52	35.05	27.64	26.58	35.65	28.2	37.83	49.09	30.2	45.27	35.27	31	30.46
1gv7	18.52	17.28	24.42	27.7	19.59	30.02	27.46	23.55	19.73	19.82	29.92	23.14	28.18	31.86	22.81	26.88	42.94	28.76	24.3	23.9	22.18	28.54	36.52	30.17	25.64	19.53	24.78	26.32	29.94	40.94	26.21	33.23	23.56	27.04	23.57
1gvj	14.18	16.06	29.02	41.05	30.13	35.42	31.5	29.49	36.3	29.41	35.6	34.66	32.71	34.22	26.36	35.86	40.95	27.46	31.84	28.07	24.81	26.9	44.12	34.53	33.17	20.78	30.16	28.72	31.84	38.9	23.37	38.4	25.49	32.39	20.45
1gvl	20.63	20.76	25.38	38.31	24.58	38.12	40.68	25.66	23.93	22.57	32.6	25.68	32.3	30.01	24.06	33.6	35.5	28.76	37.31	36.93	31.29	30.78	43.93	32.72	26.09	20.47	26.78	28.35	37.45	39.17	27.18	36.31	27.73	13.48	26.15
1gwb	26.7	23.22	26.54	52.69	28.9	40.79	47.63	29.3	26.61	-2.47	43.72	37.18	35.88	42.47	-0.82	35.86	56.69	40.14	39.28	47.05	41.27	39.48	52.33	42.62	34.92	27.83	20.61	29.8	42.95	51.1	41.4	48.33	34.8	32.54	28.49
1gwq	21.3	20.34	30.48	43.39	34.66	36.94	34.93	29.88	32.05	35.8	31.25	30.49	33.32	35.56	20.66	35.52	44.21	31.06	27.96	27.55	28.12	31.89	45.6	37.91	31.54	29.03	28.71	30.98	33.45	46.79	24.71	40.05	28.71	33.71	24.49
1gwr	19.8	19.52	27.26	42.43	35.16	36.09	33.24	23.74	29.04	37.28	36.19	30.5	33.14	41.1	26.01	39.59	47.33	38.26	27.14	28.21	26.7	37.51	43.39	34.27	32.02	20.89	28.26	37.12	36.4	41.51	32.1	41.57	27.68	23.21	24.23
1gwx	20.8	24.8	33.74	47.86	38.22	43.26	39.01	37.35	31.53	44.05	48.15	42.19	42.63	53.59	15.93	45.64	55.15	36.75	40	35.93	40.14	36.4	56.62	46.52	45.18	29.26	22.46	33.72	43.34	56.35	47.58	50.1	31.86	32.24	29.83
1gwz	23.8	20.29	31.46	30.27	28.15	41.01	34.1	33.86	30.04	23.89	39.39	31.67	33.05	38.66	24.81	34.13	50.11	32.79	31	35.32	29.09	43.77	44.52	38.36	32.26	28.11	26.43	34.3	39.5	44.92	34.16	40.36	35.39	29.76	28.82
1gxc	26.97	24.23	39.25	51.66	37.37	43.24	39.32	41.51	58.81	45.8	35.9	47.65	37.14	40.62	34.7	43.85	48.88	42.26	42.12	37.25	37.41	39.97	55.77	47.35	37.89	36.96	37.47	38.19	40.75	51.6	39.96	47.57	34.77	32.2	30.56
1gxd	19.92	20.3	32.75	38.25	30.93	46.08	35.44	33.37	27.09	39.55	40.22	42.95	40.28	36.72	30.48	37.9	46.53	28.18	30.52	26.65	30.58	35.57	45.43	39.51	33.02	28.11	33.52	29.77	46	49.44	28.07	39.03	29.15	31.23	30.93
1gxr	16.7	16.26	31.93	37.81	26.51	32.69	27.73	29.37	29.4	20.85	33.17	27.59	33.74	37.45	27.27	35.45	53.79	30.71	29.81	32.22	30.51	29.72	42.92	38.66	33.35	28.2	32.98	31.78	34.36	48.12	36.74	42.25	24.38	32.6	23.57
1gy5	26.61	22.16	27.49	37.42	27.09	38.86	21.72	22.19	20.15	32	35.64	36.75	27.74	30.92	17.17	33.55	51.53	31.71	36.35	25.38	25.45	34.47	49.8	31.86	19.3	26.19	19.54	24.59	38.3	41.17	26.12	42.36	30.53	21.77	26.84
1gyk	21.39	23.35	28.97	33.64	23.24	39.73	35.9	35.44	26.29	19.49	32.59	31.95	35.66	37.36	25.14	34.21	41.63	38.24	34	28.65	25.48	26.94	42.88	39.06	28.3	22.03	27.83	35.73	35.76	37.76	25.04	36.86	25.65	25.27	22.25
1gz3	26.09	24.44	42.66	44.55	30.84	42.59	37.46	40.84	25.89	29.3	44.4	34.8	39.95	47.27	34.66	40.77	57.75	44.06	40.79	37.33	32.04	35.91	57.22	38.98	45.28	35.12	34.91	37.53	44.51	54.19	38.58	47.64	34.17	35.53	27.89
1gz4	26.19	23.52	45.48	46.18	28.02	43.12	36.43	36.45	34.56	34.62	41.89	41.09	41.77	48.52	32.26	44.03	53.16	42.95	36.37	38.97	33.28	35.38	55.04	40.94	42.7	32.98	32.78	33.35	48.28	53.11	41.69	50.12	34.53	35.54	30.16
1gz8	25.61	24.79	32.48	38.82	29.39	41.74	33.4	30.26	35.17	23.97	36.93	35.87	36.38	39.76	12.3	40.33	49.13	34.03	48.86	34.99	33.52	33.53	50.85	35.69	27.95	31.14	22.3	30.88	37.49	47.64	32.51	44.54	30.6	27.85	26.77
1gzh	21.2	26.83	27.36	42.76	30.75	39.82	30.02	28.71	40.9	37.95	30.16	35.97	37.36	32.07	27.17	42.16	45.38	31.53	41.35	32.34	30.02	36.55	49.53	34.8	36.38	32.59	26.51	34.78	35.58	49.06	27.68	39.52	27.44	33.91	25.62
1gzn	24.59	23.4	26.44	43.7	28.63	38.91	25.56	24.42	16.97	26.51	40.32	31.15	35.46	32.44	24.96	33.42	43.65	32.92	27.42	24.92	25.13	36.99	44.06	28.53	25.41	25.12	24.97	25.24	44.44	24.24	23.52	45.32	33.64	26.9	31.28
1gzo	22.6	23.44	30.1	38.15	20.96	38.44	19.54	19.37	27.3	12.05	25.72	34.21	40.36	35.6	27.95	39.42	43.22	32.54	30.28	32.11	25.12	37.05	56.85	33.17	25.59	23.71	25.69	35.17	34.01	45.08	16	50.51	27.69	7.26	26.7
1gzp	19.26	16.57	34.04	50.41	38.6	40.71	44.77	35.83	37.67	31.89	49.89	41.56	45.82	52.57	24.18	42.6	52.32	42.01	36.13	35.65	41.43	35.6	51.52	50.47	47.96	39.83	33.87	32	44.15	58.1	39.43	53.62	31.72	35.82	32.9
1gzq	23.8	19.46	41.52	48.67	44.07	43.82	47.9	36.77	40.91	50.71	46.32	48.67	42.43	48.45	28.57	47.52	57.3	41.39	42.32	29.96	44.43	37.86	54.95	48.14	49.85	33.77	37.16	42.27	44.52	60.8	41.33	54.21	32.35	42.97	33.52
1gzs	21.26	17.87	33.35	34.07	25.09	42.68	32.7	27.6	30.19	33.66	29.9	28.27	30.37	29.63	31.31	30.74	41.35	34.11	33.98	32.83	29.59	31.85	42.62	34.73	28.13	23.13	33.16	31.2	42.13	40.71	24.85	38.33	30.38	28.2	26.82
1gzu	20.85	16.7	33.35	44.14	29.22	43.75	25.75	29.65	30.51	24.87	40.04	42.41	41.97	45.59	27.18	35.99	51.51	32.16	44.66	35.19	31.39	41.85	47.02	40.73	32.49	27.83	31.4	23.55	42.84	45.55	41.59	40.8	30.35	1.49	28.33
1gzw	17.04	16.62	21.7	34.54	27.75	38.42	27.78	26.23	24.85	20.3	31.65	32.02	34.59	37.07	17.59	40.25	33.08	31.01	30.16	26.09	25.03	30.45	43.96	28.59	23.03	18.8	21.24	27.38	33.91	40.17	-0.27	41.94	27.77	16.25	23.01
1gzx	21.48	19.69	34.16	40.01	31.72	37.89	34.91	27.98	42.38	32.59	36.73	39.89	33.19	32.49	27.47	38.52	44.34	36.09	29.98	28.54	27.72	33.29	52.63	38.65	39.49	23.9	27.66	33.88	34.75	46.17	32.44	42.84	27.81	29.56	23.1
1gzz	14.67	12.59	28.98	27.89	14.33	24.01	23.94	19.7	19.82	13	21.11	22.52	24.18	19.41	17.9	21.31	27.46	28.77	23.79	23.13	20.35	23.09	33.22	22.55	28.23	13.56	19.91	27.26	23.96	28.08	15.55	27.78	24.28	15.53	21.54
1h00	22.59	17.32	34.29	43.54	34.55	37.36	8.67	38.74	27.42	38.8	33.57	47.65	38.62	36.07	34.67	44.61	42.15	37.29	36.04	21	32.43	32.24	45.92	38.98	35.73	25.88	34.29	29.7	40.79	45.42	25.7	43.03	28.04	38.43	28.81
1h01	23.29	22.36	32.62	45.75	32.94	45.55	14.61	30.08	35.72	41.12	33.56	44.13	37.94	36.43	28.11	41.61	49.32	35.78	36.71	24.26	32.88	33.84	43.67	39.62	38.01	25.81	32.18	32.98	38.48	48.19	29.25	43.56	34.44	36.24	25.57
1h04	6.74	5.03	14.81	22.43	10.25	24	22.73	17.02	16.64	10.68	14.92	15.21	21.63	14.52	5.67	17.65	20.96	17.1	21.79	18.14	14.85	23.32	24.61	19.85	17.5	10.98	12.29	17.69	23	20.62	7.1	23.81	18.63	9.39	19
1h07	17.93	16.97	25.99	36.88	23.25	32.06	4.62	31.12	29.25	18.77	30.39	25.95	32.14	40.12	13.09	34.01	33.09	27.53	30.23	21.36	25.45	32.77	39.56	31.71	24.83	25.94	26.22	19.06	39.4	39.87	23.88	33.29	25.98	5.57	24.4
1h08	21.09	17.39	26.33	48.45	39.97	42.87	29.82	27.75	34.55	31.1	37.39	45.09	35.98	39.84	6.95	41.14	49.57	35.07	33.65	22.58	32.13	34.09	50.44	42.36	32.59	31.52	22.73	19.57	38.4	50.9	31.49	38.78	30.8	18.44	27.54
1h0c	28.25	26.11	-4.64	41.66	32.54	45.47	17.87	22.59	15.31	18.38	34.92	29.08	41.3	36.45	9.48	35.8	44.47	38.47	35.69	17.78	28.13	40	50.17	37.64	4.47	32.91	14.8	21.52	40.36	11.2	25.44	44.6	36.82	-27.54	32.21
1h0d	19.67	19.08	31.16	43.44	28.04	36.31	39.04	32.97	35.15	31.55	36.91	43.04	36.8	36	32.86	39.73	48.66	34.25	35.3	35.11	36.6	36.41	46.99	39.56	45.07	30.25	36.65	36.92	41.77	47.72	28.63	41.35	30.8	20.01	25.38
1h0v	22.1	17.55	24.17	47.36	33.46	39.27	29.85	34.93	30.59	24.31	40.86	39.58	36.96	40.06	16.21	38.2	44.55	35.33	29.28	18.19	27.25	32.49	43.8	36.99	32.82	24.38	11.84	39.28	39.75	46.75	29.26	43.18	30.48	20.9	27.11
1h0w	19.92	17.72	26.55	34.84	25.27	31.89	30.4	28.63	24.45	18.68	35.62	27.47	32.94	32.55	16.46	34.56	37.83	26.96	29.39	24.55	27.95	33.01	42.08	34.33	24.17	22.09	24.65	26.98	33.9	37.27	25.61	35.37	21.48	23.93	23.25
1h10	16.19	15.77	23.11	30.73	20.61	27.14	24.22	24.52	19.98	22.05	28.01	22.83	31.92	25.84	20.01	27.46	33.09	29.47	26.16	25.8	27.94	28.69	35.85	29.61	19.36	23.28	24.34	24.41	30.46	33.3	22.52	32.96	22.88	17.96	20.05
1h15	24.02	19.42	32.31	39.94	26.23	36.12	34.49	32.02	36.38	44.02	33.73	36.54	31.21	38.68	28.72	35.78	49.36	35.25	36.66	37.38	28.01	30.91	43.73	35.62	40.16	32	31.47	39.71	38.53	47.95	27.73	40.21	29.11	34.99	25.46
1h19	22.53	22.15	37.36	54.69	38.29	42.71	46.48	34.58	45.05	49.61	43.97	50.68	40.94	45.28	31.83	47.63	56.88	37.29	50.07	38.79	40.33	34.25	53.69	43.65	52.1	29.76	38.23	36.69	43.34	53.66	39.51	51.45	31.63	42.6	29.41
1h1h	19.2	18.61	25.87	37.46	27.7	37.92	31.45	30.01	31.41	30.38	35.16	28.59	32.25	33.09	23.73	36.08	44.98	28.1	29.95	27.21	28.24	32.78	42.05	34.17	29.39	23.39	26.41	28.03	36.34	41.95	26.6	38.26	26.62	20.59	22.52
1h1p	22.88	22.72	47.81	56.07	46.37	46.58	25.61	41.55	36.48	35.64	49.82	44.04	50.43	43.53	38.3	53.07	50.68	42.82	44.8	26.99	38.19	39.18	52.54	48.62	35.73	35.43	39.59	36.84	43.36	61.47	41.74	48.77	34.68	30.19	28.5
1h1q	23	22.24	32.2	39.33	30.34	38.48	32.02	34.43	31.35	30.97	34.5	37.17	36.57	37.11	22.04	36.18	46.42	38.46	33.9	25	25.78	34.76	46.08	40.22	38.88	26.69	27.18	24.49	36.83	52.32	29.13	41.08	27.43	28.59	29.04
1h1r	23.2	25.17	36.1	51.62	40.29	39.58	17.22	38.42	28.25	23.3	38.68	50.02	42.24	39.94	31.72	45.93	57.3	35.72	43.61	22.53	38.15	36.48	54.04	46.64	37.95	33.05	38.17	27.8	41.83	51.82	31.95	46.4	33.01	37.91	32.67
1h1s	22.42	21.71	27.55	43.27	29.13	42.42	31.29	30.18	31.57	32.11	36.07	34.37	35.59	37.39	25.27	35.57	47.24	32.59	35.46	27.85	29.27	35.39	44.31	40.47	33.85	33.94	26.17	31.58	38.65	57.24	27.2	40.68	29.09	50.8	30.32
1h1v	25.74	24.25	40.31	64.61	34.39	48.39	43.56	34.5	46.87	41.97	48.78	49.08	42.25	61.69	17.74	41.57	65.38	41.94	49.3	38.63	45.83	42.05	58.65	52.28	40.83	35.11	34.16	37.22	50.62	61.81	49.68	56.71	37.88	34.53	30.95
1h1w	21.04	18.76	38.94	47.33	31.5	40.01	35.12	33.23	42.17	32.41	32.32	48.4	34.7	33.94	32.76	35.01	47.56	38.27	32.83	34.89	31.5	29.57	47.05	37.47	37.73	29.19	31.14	35.79	35.21	42.69	33.58	39.97	32.22	34.94	26.4
1h24	21.24	19.48	34.86	43.54	29.11	38.19	40.33	30.86	39.5	33.83	38.81	34.37	32.27	41.3	32.49	42.1	51.97	37.44	34.91	30.57	35.74	34.28	50.93	47.14	38.26	24.75	30.77	37.72	38.49	51.98	32.86	40.98	26.08	40.63	27.32
1h25	24.97	23.04	33.72	40.29	30.98	45.7	29.85	34.37	34.81	31.94	39.38	38.01	36.96	43.42	35.72	37.12	49.55	36.39	39.71	34.02	34.21	32.78	44.27	43.8	40.47	30.42	34.04	31.86	39.78	51.05	29.67	41.7	30.08	16.27	29.03
1h27	21.81	20.21	33.36	36.06	31.54	37.92	17.32	31.75	29.27	32.9	34.37	38.17	37.93	34.71	28.72	37.24	47.99	37.12	32.79	32.73	32.75	36.71	47.43	40.35	31.02	23.48	29.71	36.68	39.9	45.32	30.05	40.54	28.99	27.27	29.13
1h28	21.81	19.55	23.12	52.31	31.16	36.09	38.89	33.39	40.47	30.04	37.53	39.41	36.51	39.7	19.47	42.61	49.66	30.43	36.63	31.42	30.88	33.45	48.62	41.19	34.42	26.62	26.19	31.4	36.3	54.1	35.98	47.5	27.55	27.58	24.96
1h2i	24.93	28.73	38.06	40.56	25.4	41.82	34.31	34.26	41.78	38.88	36.92	36.31	36.86	46.32	38.78	39.78	49.68	45.84	46.76	38.85	37.02	34.91	53.84	40.34	43.28	26.13	34.54	44.77	42.01	46.18	30.64	43.22	31.02	44.79	28.84
1h2m	21.04	16.64	24.89	37.83	22.64	37.88	26.52	18.61	20.15	12.89	34.25	25.74	35.82	26.35	7.04	30.72	36.81	25.13	22.37	26.68	25.24	32.93	38.43	35.99	28.82	20.96	17.8	22.22	36.58	34.01	19.09	33.06	19.3	11.21	27.1
1h2p	17.61	11.92	26.94	25.11	18.41	33.53	28.43	23.04	19.39	13.38	22.08	23.33	25.74	22.05	18.29	24.67	33.79	26.49	25.16	19.95	22.13	31.19	37.81	30.06	20.85	14.71	20.74	21.24	33.78	35.57	16.61	30.78	25.59	14.34	22.62
1h2q	9.87	12.17	21.74	31.03	21.51	25.98	26.1	23.94	20.87	15.43	24.69	24.36	26.47	27.59	13.46	27.43	27.93	21.56	23.69	18.76	20.52	24.65	30.61	27.29	21.41	16.43	17.08	20.67	29.91	32.41	18.63	26.11	17.94	10.7	16.82
1h2t	24.9	21.08	33.38	41.71	33.12	38.49	39.66	33.32	36.25	39.09	35.2	37.5	40.26	42.21	31.82	40.1	49.16	38.47	34.41	33.88	32.51	35.62	45.76	37.39	36.55	27.35	31.3	39.55	39.62	48.81	35.14	39.3	28.73	37.21	26.55
1h2u	22.2	22.45	37.8	45.72	31.27	39.15	40.47	33.14	39.51	42.14	32.37	41.21	41.64	39	34.7	43.84	51.47	33.54	36.06	32.49	31.3	35.56	42.47	38.9	40.89	27.95	33.45	39.41	41.79	48.49	34	42.36	28.44	48.21	27.38
1h2v	26.55	24.97	37.21	40.22	30.14	44.14	44.16	32.07	50.37	42.92	37.48	51.49	40.63	43.6	33.81	43.41	52.99	38.36	41.09	37.79	40.49	36.15	51.2	37.92	48.46	30.46	38.32	42.9	40.89	47.8	35.11	44.81	30.6	51.15	32.82
1h30	16.18	15.83	25.37	37.11	25.4	38.57	33.01	25.79	24.65	32.86	38.34	33.21	34.51	42.8	22.04	34.12	40.26	33.12	24.84	24.5	24.18	35.57	44.13	41.45	33.09	28.68	24.63	30.11	40.96	43.2	29.51	32.81	20.38	17.49	30.15
1h3i	13.14	14.24	-7.92	1.16	-5.87	39.87	-120.98	-6.82	-60.3	-147.46	28.84	7.29	19.81	27.28	-59.65	17.24	35.22	30.8	-0.79	-46.72	-33.94	31.88	44.78	24.95	-79.83	19.96	-54.88	-114.65	31.17	24.55	-22.31	30.38	24.55	-204.27	28.27
1h3o	17.52	17.6	31.95	36.97	30.63	37.97	34.51	25.86	32.79	23.09	29.91	32.73	31.76	30.52	31.29	34.1	39.53	32.88	30.23	26.39	32.7	27.27	39.15	34.95	30.69	20.63	29.35	31.04	33.63	39.97	25.58	36.02	28.96	28.07	21.41
1h3t	21.16	19.25	22.07	33.62	17.12	34.63	24.18	23.87	25.41	15.29	28.73	18.28	26.65	26.57	5.35	24.13	35.07	29.99	29.14	29.07	27.56	28.22	38.74	27.84	6.37	20.38	16.19	32.09	31.7	28.68	12.48	32.37	26.87	10.36	27
1h3u	15.89	18.2	26.26	37.32	19.78	29.52	31.71	27.1	29.04	25.83	29.1	31.4	31.51	32.53	25.02	29.02	39.58	27.81	28.38	25.94	26.08	28.94	40.53	34.68	28.17	18.79	25.87	29.03	30.84	41.5	26.71	31.71	25.56	19.32	21.12
1h3v	19.08	16.58	26.73	33.55	23.74	40.44	33.69	28.31	25.49	17.87	33.25	28.78	31.88	32.87	26.45	30.34	42.41	31.44	31.96	29.81	24.69	35.84	46.18	35.9	27.84	24.37	29.64	32.38	36.81	41.86	25.86	44.81	26.49	20.63	24.73
1h3w	17.4	12.27	19.99	17.06	10	28.46	17.3	15.72	12.87	10.62	16.42	15.94	18.54	20.18	15.16	24.82	24.3	27.22	23.81	20.47	15.25	28.91	28.53	18.94	19.21	9.27	14.51	21.14	27.13	25.15	13.1	28.74	20.6	7.09	18.37
1h3x	15.14	13.84	26.87	32.86	19.93	31.59	30.4	26.51	23.39	21.05	28.05	26.32	25.02	33.27	24.38	25.12	36.36	26.04	25.11	24.48	23.45	24.15	32.7	29.86	27.08	16.02	26.31	23.67	27.81	31.96	20.91	32.47	21.12	27.55	22.17
1h3y	26.38	23.9	8.13	29.02	28.4	48.35	27.23	34.42	15.5	14.72	45.5	23.22	40.41	43.59	-69.7	22.35	41.63	31.33	26.88	26.4	22.18	49.16	59.68	31.75	-36.41	29.18	-64.59	21.13	48.39	45.32	21.78	43.2	37.18	14.54	29.52
1h43	26.13	24.47	37.75	40.52	33.95	47.37	44.41	39.21	24.41	3.52	39.45	40.46	45.05	34.84	17.33	40.83	46.41	40.44	38.5	40.66	41.26	42.28	50.51	42.08	28.32	30.68	25.32	44.4	40.9	38.08	37.21	39.21	31.14	-9.78	29.64
1h44	17.61	17.4	14.5	42.93	36.47	43	53.47	13.96	-24.2	-58.71	40.78	38.9	36.17	29.04	-31.68	35.92	38.28	34.12	39.72	36.46	28.15	35.33	57.47	32.77	-1.9	30.46	-7.8	32.95	39.85	44.98	18.49	45.92	29.64	-62.76	28.08
1h45	21.07	16.92	28.44	42.34	33.75	35.2	37.48	29.12	24.58	18.5	41.85	32.99	37.52	41.6	20.53	29.19	49.71	38.03	32.5	36.22	36.74	32.64	48.89	35.54	18.55	26.34	18.47	36.77	37.47	41.05	20.7	40	25.3	33.18	29.38
1h4a	21.52	19.47	26.9	38.56	31.3	38.42	28.38	20.61	15.43	26.01	24.12	32.66	31.45	28.07	22.4	34.63	38.24	27.2	28.55	28.29	29.74	36.25	41.86	33.91	19.07	24.03	21.66	23.38	35.63	43.03	22.31	37.12	30.11	18.52	22.69
1h4l	18.8	18.34	34.65	37.44	27.02	35.73	29.36	29.6	38.83	29.9	32.79	32.65	32.27	34.25	27.61	40.23	43.05	32.08	28.08	27.03	33.74	34.41	47.52	33.9	34.97	23.83	25.87	32.52	36.04	46.89	31.04	42.54	23.82	16.48	27.55
1h4n	20.76	19.42	31.82	30.47	28.8	34	22.99	26.69	18.57	13.68	25.82	32.51	30.09	23.83	20.79	34.81	35.6	24.12	24.66	26.58	25.99	27.93	35.89	32.15	26.22	22.66	25.33	29.87	38.42	38.44	16.51	32.98	27.07	-14.82	29.74
1h4o	20.4	19.62	34.25	46.67	34.41	40.85	19.27	38.77	32.02	16.15	40.33	38.79	40.65	42.15	30.28	39.61	42.13	36.11	32.4	10.47	30.92	35.7	48.42	39.42	29.11	24.09	33.39	30.62	39.5	50.1	22.17	44.02	28.44	32.76	29.2
1h4r	17.36	17.21	27.88	36.67	23.01	34.92	34.65	28.9	28.52	33.62	31.57	31.17	34.65	34.81	28.34	38.63	39.19	29.93	32.48	27.32	27.64	29.05	40.94	35.7	31.25	22.68	29.63	31.9	34.09	46.31	25.59	40.87	22.85	38	20.5
1h4w	25.34	23.51	13.07	27.67	9.69	34.09	-1.91	10.26	22.22	-10.55	23.45	26.19	26.46	-2.63	-20.2	20.67	27.16	28.94	-0.22	-49.97	12.54	25.36	33.59	26.32	-44.12	21.12	-16.47	-6.47	32.91	35.19	19.03	27.92	30.23	-34.9	23.07
1h52	17.23	16.83	26.04	30.38	21.33	32.96	30.4	26.02	26.65	20.07	29.21	28.64	30.4	29.4	20.28	31.6	34.38	26.82	27.83	29.02	22.39	29.69	35.79	34.36	23.83	17.52	24.07	27.27	34.21	38.59	25.74	35.67	24.75	22.15	24.49
1h53	23.64	23.95	22.65	41.47	28.8	38.79	28.16	22.17	28.47	16.31	26.1	37.38	31.78	28.35	11.69	33.76	40	36.77	34.25	29.04	28.59	32.63	39.76	34.37	26.22	28.9	24.09	28.01	37.97	36.37	27.07	38.89	26.96	-27.34	24.6
1h59	23.43	21.98	29.32	39.21	30.41	46.6	40.76	33.6	31.79	30.59	37.15	36.84	36.57	34.76	26.38	34.96	49.98	38.13	35.31	34.83	38.22	35.35	46.62	38.51	23.93	27.39	29.92	26.94	42.32	46.61	30.23	45.24	30.88	15.06	29.49
1h66	25.95	23.96	37.46	51.82	37.9	42.92	37.64	42.97	47.8	40.32	49.54	46.67	40.96	46.72	37.77	41.42	54.02	38.71	39.07	36.18	35.85	35.85	52.75	46.32	43.84	31.57	41.86	39.78	43.99	56.11	39.24	50.66	27.25	38.34	30.6
1h69	15.65	17.66	33.83	40.68	26.62	35.4	37.42	31.78	37.63	29.9	34.28	46.17	37.09	35.07	24.97	37.4	44.83	32.81	33.91	31.42	33.56	32.28	44.56	37.85	37.42	27.04	30.33	35.59	37.81	52.15	29.38	41.18	25.09	42.29	24.64
1h6e	23.04	22.45	26.17	32.67	23.78	37.72	29.09	26.34	19.36	15.31	25.64	28.12	30.9	22.38	25.68	32.43	30.5	33.34	33.13	27.12	24.7	30.36	40.74	27.92	21.96	23.08	27.42	28.73	32.73	31.7	18.52	30.94	30.56	15.13	24.84
1h6g	27.03	26.84	26.48	44.73	36.15	47.74	26.32	31.42	29.87	20.54	40.5	42.13	36.4	39.87	30.56	45.95	54.6	34.23	38.3	30.08	27.93	38.23	43.88	38.26	40.34	36.04	26.07	24.67	42.18	47.18	24.45	43.75	26.92	8.6	29.44
1h6h	23.12	17.52	22.58	33.68	16.02	35.48	22.49	23.69	25.58	23.12	28.78	27.06	28.68	26.16	17.38	28.05	43.27	27.46	25.96	26.05	19.17	26.04	38.68	29.49	23.52	27.57	23.77	26.74	33.43	41.43	22.89	33.11	22.23	22.48	19.1
1h6k	27.54	22.53	39.55	44.93	32.48	38.37	37.36	31.02	34.18	36.75	40.92	42.6	37.07	42.65	35.29	42.06	55.99	49.03	41.13	35.59	35.21	35.5	47.17	42.37	41.18	32.28	35.46	38.36	45.35	50.16	34.1	45.16	28.29	46.83	26.2
1h6o	17.64	16.42	29.98	33.98	22.43	33.12	27.77	28.11	30.26	23.4	32.63	36.56	32.81	35.97	19.33	30.95	42.59	30.58	30.34	27.25	30.1	28.89	40.75	31.45	34.5	22.7	24.42	35.85	33.06	40.8	24.04	42.19	25.49	31.19	26.31
1h6p	20.05	19.7	28.18	34.97	23.32	36.2	27	26.91	26.86	32.82	28.22	33.02	28.99	34.28	22.42	29.23	40.48	33.49	31.21	29.33	24.96	29.07	43.46	33.05	32.06	24.91	26.43	29.64	33.65	42.58	26.22	36.68	26.01	34.89	20.4
1h7c	17.73	14.43	20.13	31.69	22.91	36.81	25.32	20.2	22.73	17.45	31.49	26.1	26.58	23.98	9.73	21.84	38.48	26.57	24.52	21.93	21.57	29.36	37.07	28.78	23.38	20.85	13.88	20.14	32.43	36.19	18.41	32.76	24.85	13.49	19.94
1h7i	19.71	16.6	23.12	30.63	23.97	39.09	32.48	26.71	26.17	14.84	30.49	32.63	28.65	27.24	23.93	26.76	33.75	30.56	27.41	34.46	27.44	27.87	38.33	24.6	20.87	23.62	20.94	27.45	34.41	28.36	22.22	33.58	28.45	16.86	27.91
1h7s	21.34	18.19	24.72	34.45	26.4	41.78	17.29	24.99	24.7	18.71	31.04	45.04	37.87	34.85	15.39	40.09	42.58	31.8	25.79	25.03	34.06	32.76	45.32	40.77	41.84	25.61	18.13	23.96	41.06	44.98	30.14	42.16	30.4	11.93	24.97
1h7u	22.04	21.51	36.8	41.44	28.49	37.57	36.09	32.08	38.5	35.95	34.98	44.2	33.67	41.42	35.77	38.16	44.6	32.76	32.63	31.85	35.77	34.95	41	43.05	44.12	30.86	30.7	30.83	39.4	49.41	34.88	41.65	28.79	33.09	27.7
1h88	24.39	22.37	37.9	44.18	33.77	42.78	36.8	33.83	30.94	40.47	40.43	43.11	40.05	46.3	30.44	41.74	55.23	37.85	36.27	33.45	31.88	36.02	49.26	41.52	46.19	28.5	35.79	39.32	40.09	51.83	37.58	44.65	36.44	31.94	29.71
1h89	22.28	20.49	36.25	44.39	28.36	38.65	33.14	29.82	34.56	41.47	38.76	39.92	36.96	37.58	30.63	39.74	47.9	34.4	33.87	32.14	33.23	34.5	46.96	39.08	35.38	26	34.51	36.38	40.21	43.94	32.1	41.12	29.54	28.74	29.77
1h8a	24.42	24.9	29.21	47.55	25.98	36.81	36.29	30.54	23.88	23.74	33.31	36.54	38.03	41.05	31.65	34.21	47.87	40.8	30.66	32.57	32.07	31.86	43.75	37.21	36.93	25.25	31.87	31.17	38.2	44.78	32.75	39.48	35.5	33.44	27.52
1h8d	20.54	20.27	36.24	43.76	28.39	41.4	39.87	31.57	33.96	37.12	34.21	40.96	36.75	36.1	30.5	33.37	45.52	36.16	34.58	30.63	31.7	35.32	46.51	39.66	38.53	23.82	33.13	30.93	35.77	48.37	28.21	41.9	27.58	36.02	26.3
1h8f	21.22	19.51	34.7	46.86	31.06	38.95	32.09	30.31	29.39	31.67	44.34	39.59	35.61	41	32.9	35.12	55.17	33.32	34.1	33.58	33.42	36.06	46.67	39.06	31.54	26.12	34.78	31.2	38.07	49.88	41.49	42.88	28.9	39.03	24.04
1h8i	24.83	21.28	35.7	42.38	32.26	44.49	40.36	34.61	40.05	22	41.17	39.51	39.36	45.03	31.58	36.05	52.64	37.34	34.24	30.79	31.79	32.69	51.42	42.99	42.57	29.85	31.39	33.02	41.4	50.89	33.03	48.52	31.28	27.84	30.82
1h8u	19.19	17.26	29.46	35.76	29.61	36.68	32.69	30.04	30.15	28.68	31.91	37.5	32.81	28.68	28.29	37.73	39.34	33.29	40.4	28.96	34.84	31.49	40.39	38.08	41.49	20.48	32.93	33.27	36.37	42.73	29.64	36.71	27.6	24.88	23.1
1h8x	17.3	17.49	29.93	37.9	27.12	33.46	35.87	27.44	25.78	16.67	31.69	32.17	35.26	31.96	25.09	31.32	36.45	34.56	32.26	31.15	27.36	31.39	43.66	38.29	25.61	18.96	28.72	30.22	35.79	45.61	26.14	38.2	25.99	25.01	25.53
1h9n	18.88	19.48	26.78	37.84	17.83	37.19	26.85	21.4	17	-14.57	28.3	28.54	31.45	28.6	2.37	37.8	33.79	22.05	26.9	11.16	20.1	31.34	45.44	29.44	14.13	19.79	15.95	16.18	34.8	36.05	13.01	38.53	27.6	7.62	25.89
1h9o	19.33	20.11	23.51	29.09	22.67	30.96	19.77	20.33	11.92	8.86	26.77	25.75	26.74	20.79	7.13	28.44	29.95	26.52	16.73	20.72	17.9	29.43	39.79	24.72	20.88	18.86	10.94	19.93	31.66	34.53	16.9	31.54	28.19	9.51	21.86
1h9q	21.38	18.42	25.73	39.41	26.85	33.99	21.81	25.98	24.76	30.62	36.4	33.79	36.03	31.77	19.54	31.29	40.35	27.78	31.69	20.16	24.33	32.28	39.58	37.98	26.72	23.19	24.53	24.55	33.42	45.69	30.28	39.47	28.48	24.72	24.83
1h9z	26.27	22.95	31.89	46.02	33.46	45.33	34.96	32.86	43.81	40.82	36.88	43.34	43.84	41.16	33.66	43.37	49.98	37.75	33.53	33.2	34.55	42	51.32	40.92	45.98	34.9	34.72	42.16	38.56	46.69	39.58	46.89	32	40.29	31.08
1ha1	25.42	23.06	24.37	43.54	27.52	36.68	27.07	22.98	24.35	18.92	36.32	41.25	33.45	35.58	22.28	28.57	47.35	29.54	25.42	19.75	26	36.34	42.89	40.3	26.93	25.68	26.73	28.72	40.34	35.56	25.87	37.95	27.5	20.52	25.34
1ha2	26.46	25.16	38.83	48.86	38.14	43.75	35.84	33.21	46.8	48.81	37.5	51.61	41.07	46.88	39.47	39.93	56.93	42.29	39.31	33.78	39.75	35.6	56.71	43.98	49.04	30.5	30.74	43.28	45.14	50.07	37.14	49.39	34.64	47.39	31.43
1ha4	15.99	15.97	23.63	33.58	15.9	33.32	28.44	21.2	27.03	17.46	29.62	24.82	28.35	28.13	22.63	28.01	38.9	27.01	26.48	21.25	24.34	27.47	35.65	25.9	26.31	19.42	26.12	27.11	32.71	35.63	19.28	31.94	21.34	9.23	19.98
1hab	19.86	20.32	33.01	46.35	34.03	46.47	30.03	33.47	51.68	45.77	38.18	44.83	38.03	42.44	37.57	43.05	52.22	36.05	42.09	23.59	37.89	35.84	49.09	43.87	47.01	31.13	31.58	34.35	39.51	54.01	41.45	44.97	28.29	41.62	30.6
1hac	20.46	22.1	36.67	43.98	29.51	39.01	37.59	32.08	38.35	39.11	37.12	39.82	38.22	38.27	33.96	35.88	44.62	33.7	34.95	32.14	31.02	35.76	46.76	38.99	39.36	28.25	33.67	32.57	35.81	48.85	35.22	44.4	26.45	38.03	25.79
1hag	18.73	18.56	31.49	39.13	28.49	33.42	26.9	30.8	35.25	29.31	33.38	35.34	35.01	37.39	28.74	32.6	40.42	34.03	30.55	28.67	29.15	29.32	47.26	38.96	34.15	25.52	28.75	31.09	34.72	46.22	33.23	39.24	25.77	39.04	25.49
1hah	22.41	20.07	33.74	41.79	37.68	39.27	47.24	34.63	36.12	33.66	34.36	41.4	39.84	36.19	30.36	47.04	46.63	35.87	35.71	34.06	34.11	34.58	45.7	40.64	35.95	26.05	32.76	34.72	39.03	51.56	32.62	41.96	29.94	30.47	27.95
1hai	22.6	22.21	-57.15	9.52	3.95	34.95	-76.56	-9.06	-9.34	-45.86	23.94	-10.36	18.15	11.84	-139.49	14.09	26.9	22.84	-6.92	-8.4	-21.02	42.93	42.78	16.31	-95.61	18.01	-147.71	-89.31	37.18	2.77	-14.21	24.62	19.25	-103.34	29.17
1hak	20.69	19.04	30.93	41.08	24.71	31.12	32.22	26.59	27.95	26.01	31.87	38.11	30.06	36.12	25.3	28.6	39.69	35.42	30.38	26.93	28.61	31.99	48.71	30.93	30.06	24.77	26.7	30.84	34.98	41.12	30.19	37.56	31.58	22.7	26.48
1hao	20.47	17.88	29.07	35.17	22.38	34.12	34.47	27.29	28.4	20.65	33.35	27.88	32.03	34.71	33.72	30.66	39.14	32.67	27.92	28.26	25.93	27.33	41.55	31.55	31.11	24.22	30.52	27.71	30.3	38.71	27.2	36.7	29.68	32.79	25.56
1hap	27.8	24.52	-45.33	28.06	-19.36	43.06	-50.31	12.08	7.68	-14.47	28.54	21.88	27.02	9.82	-147.6	6.51	33.13	37.04	-23.07	-25.83	-4.92	37.33	34.44	25.64	-103.9	19.4	-88.83	-79.94	34.27	31.43	-37.19	29.75	29.31	-71.93	33.46
1hba	18.92	18.79	32.01	39.16	26.68	35.36	30.88	29.08	30.02	28.24	31.57	31.65	34.82	34.69	27.11	31.3	41.94	32.82	32.28	30.61	28.98	29.84	42.2	33.52	38.08	23.09	30.69	35.49	34.01	40.23	24.7	37.35	27.03	24.75	22.4
1hbb	22.84	19.16	32.01	34.85	33.86	39.85	32.6	31.09	32.34	29.02	38.43	34.56	34.95	37.78	27.54	40.5	46.35	35.43	34.34	27.23	30.88	35.6	44.04	35.99	32.2	32.38	31.18	35.61	40.71	45.3	31.01	45.26	25.51	30.36	24.94
1hbs	19.33	19.24	27.76	34.38	23.23	43.99	34.61	25.54	26.87	25.99	30.17	28.09	28.11	30.16	22.5	33.84	40.13	28.55	27.44	23.81	23.99	29.81	37.53	34.24	37.24	22.56	26.43	28.42	35.18	44.35	25.45	37.34	34.42	35.18	26.45
1hbt	17.06	16.06	26.28	39.9	30.06	34.38	29.68	26.61	35.99	19.61	30.46	33.62	33.04	33.41	19.17	32.94	33.9	30.63	31.12	29.42	28.62	33.6	41.08	34.6	32.25	17.89	25.99	37.89	38.91	44.55	32.78	35.01	25.09	34.87	22.02
1hbx	24.96	23.04	31.82	33.95	33.35	44.22	25.75	34.33	19.52	11.85	37.83	26.73	39.51	34.82	21.02	28.52	46.61	34.98	36.14	22.05	31.34	38.35	48.57	34.47	25.93	30.88	25.04	28.85	45.54	48.66	34.67	48.2	36.18	-2.17	32.1
1hby	18.04	16.96	30.73	38.31	24.1	33.88	26.73	25.06	28.4	20.37	34.17	28.48	31.01	33.31	7.26	32.62	42.13	33.46	29.73	28.72	26.56	30.59	49.69	35.64	31.01	21.73	11.9	28.58	38.54	44.99	29.45	35.5	28.6	29.68	22.82
1hca	21.27	21.51	30.2	40.23	29.17	38.23	27.34	25.78	22.73	24.9	39.58	37.27	37.42	36.73	22.51	37.84	45.07	38.43	30.23	30.58	30.61	34.73	49.83	41.16	29.34	28.89	22.16	32.2	39.69	46.98	30.44	41.22	31.9	21	28.8
1hcb	22.71	23.25	28.33	34.8	28.64	37.71	21.57	26.67	5.47	9.72	35.71	27.39	36.62	34.07	23.71	21.78	41.62	39.32	30.81	32.23	30.04	32.18	39.4	33.91	23.23	27.86	28.86	28.54	39.22	41.47	21.7	40.79	32.57	-56.3	24.7
1hcf	23.88	22.44	32.76	35.43	31.36	39.69	36.97	34.22	8.59	-16.48	40.5	40.45	40.8	52.21	13.52	41.61	56.71	40.77	37.88	38.93	39.27	37.89	51.87	44.5	22.41	29.75	23.87	20.64	45.02	61.37	30.9	45.49	28.98	-14.32	28.73
1hcg	19.31	17.96	30.64	39.5	27.19	35.43	38.39	26.73	25.34	27.71	37.18	34.48	34.1	37.33	26.75	36.23	41.74	36.2	33.03	29.19	27.81	32.77	43.55	35.32	29.92	23.38	29.88	31.15	36.17	39.56	34.57	41.99	25.37	17.62	27.58
1hck	27.82	18.39	29.78	40.24	30.61	36.61	-5.29	29.23	40.48	14.16	38.9	45.1	37.86	34.28	20.72	36.42	48.48	33.48	33.81	33.2	33	34.77	44.28	40.22	39.08	20.18	26.49	26.37	37.46	45.83	30.83	40.36	28.76	9.88	26.04
1hcl	20	20.85	33.12	36.8	28.21	42.81	28.46	27.9	27.1	26.77	34.84	38.71	38.84	37.25	24.76	34.99	46.52	34.47	32.74	30.9	27.2	32.56	46.59	33.81	34.97	26.96	25.73	36.9	36.45	37.77	26.34	40.31	28.34	30.04	26.57
1hcn	23.9	22.44	18.89	40.77	28.89	41.86	23.25	21.37	28.45	30.14	35.62	38.2	36.21	34.74	-4.88	46.82	52.6	35.65	23.2	22.84	22.41	36.02	45.56	38.33	21.61	21.91	2.39	20.18	43.1	55.71	30.49	41.57	26.68	26.24	32.28
1hco	22.82	20.45	32.24	37.73	27.49	36.88	39.58	35.05	28.77	28.41	35.05	39.34	36.48	40.92	24.37	41.33	60.4	35.51	33.89	25.26	30.67	35.03	50.93	40.3	30.35	28.74	27.56	41.12	37.33	49.42	25.04	45.43	30.73	28.89	23.89
1hcq	20.25	20.52	30.52	38.7	36.89	40	39.72	33.27	34.95	32.4	35.61	37.69	33.2	37.37	30.63	43.97	42.26	36.8	35.53	27.94	32.23	34.29	46.8	37.83	37.03	26.04	31.73	37.74	35.46	48.2	38.01	46.64	26.77	34.24	27.12
1hd2	21.6	17.43	24.37	32.49	24.09	32.86	38.17	26.11	21.3	27.71	26.83	30.11	28.92	20.77	15.82	29.08	30.85	26.95	31.61	23.85	22.03	33.77	44.25	31.65	19.55	21.49	19.78	21.16	33.64	41.37	17.83	30.39	22.95	19.92	29.39
1hd7	13.41	12.77	23.83	32.42	19.55	29.71	33.88	23.22	21.07	18.2	28.93	21.63	28.17	32.47	12.04	28.73	36.68	24.32	30.72	21.94	23.63	27.44	35.14	28.87	23.62	18.05	22.17	25.92	30	38.61	28.09	38.65	18.18	18.49	18.76
1hdb	22.1	24.89	29.19	36.42	31.6	37.75	30.31	28.55	31.55	29.29	33.03	36.16	30.16	35.12	25.49	34.24	42.44	30.86	27.81	27.8	29.15	32.25	43.17	38.04	33.14	23.66	29.27	33.78	40.78	48.1	28.55	40.29	28.15	36.4	24.98
1hdk	16.77	14.94	26.98	34.93	17.75	29.25	31.1	21.18	16.12	13.3	25.51	24.21	29.93	23.95	21.21	25.9	29.7	22.72	23.82	28.28	21.25	28.14	35.92	28.84	22.89	19.58	24.35	24.03	29.06	32.93	19.92	33.02	26.31	17.95	25.87
1hdm	22.9	22.28	35.21	46.37	25.02	49.46	36.61	34.84	20.68	33.21	34.98	41.77	34.15	37.45	21.5	34.69	51.65	39.09	42.28	46.28	38.96	33.61	48.73	36.97	28	26.78	25.46	34.29	41.42	40.98	26.5	43.78	32.11	19.39	30.37
1hdo	25.11	23.99	35.34	45.85	39.51	40.55	38.24	39.46	32.06	31.5	46.97	53.4	39.44	56.7	8.97	43.43	58.02	44.29	42.66	34.48	39.21	38.86	56.5	46.68	36.24	34.68	21.11	36.05	43.41	58.28	41.2	52.88	34.19	29.19	30.92
1hdr	18.38	16.83	32.92	40.27	37.22	33.43	26.03	31.65	40.02	32.55	35.19	36.78	34.4	38.88	34.35	34.47	47.2	31.48	36.54	28.21	28.21	33.77	43.76	33.67	40.53	26.66	32.03	32.67	36.4	42.9	31.1	44.06	31.49	36.26	26.17
1hdt	30.03	23.76	-46.11	10.72	22.05	55.28	20.24	31.13	17.48	20.01	44.31	27.49	45.74	35.19	11.23	25.19	48.31	34.49	16.55	20.06	13.86	42.19	61.17	27.59	18.38	30.68	-105.05	20.11	48.6	39.57	19.68	49.62	34.31	-76.24	37.59
1hdx	26.54	21.42	41.04	48.36	37.07	42.28	42.89	34.58	34.31	50.18	46.15	43.17	41.91	45.34	26.48	44.22	61.93	39.16	38.26	40.74	35.87	37.71	52.06	43.81	45.9	30.1	31.84	40.69	44.92	50.91	43.68	47.6	34.03	41.13	26.79
1hdy	20.03	18.29	30.29	45	38.45	39.49	25.86	39.42	43.45	29.1	45.81	24.44	43.72	53.13	16.11	46.22	57.63	34.98	32.74	29.23	30.67	33.93	50.87	38.82	28.53	32.84	21.32	30.03	44.93	55.6	32.11	45.2	29.77	7.16	26.44
1hdz	21.58	18.3	34.46	44.8	27.27	38.21	37.64	34.83	29.74	37.02	39.78	36.06	38.58	41.62	33.35	34.58	54.08	33.63	35.14	32	31.8	37.66	49.57	39.58	34.92	31.27	34.97	33.27	39.38	50.2	34.62	42.22	32.49	33.01	27.85
1he1	20.09	20.57	30.84	37.25	27.83	34.37	31.38	27.64	25.14	26.82	40.83	39.1	33.36	40.32	29.5	33.67	43.27	34.11	28.17	27.35	29.43	30.75	50.28	35.88	32.91	25.68	34.73	27.38	37.84	44.19	34.46	43.95	31.31	32.1	30.61
1he2	24.97	23.09	36.35	44.97	29.43	45.23	33.17	37.64	39.64	41.77	41.81	41.34	38.39	52.03	30.67	39.31	49.17	43.73	36.03	31.74	39.23	38.99	48.96	49.55	47.64	29.03	35.21	35.37	44.15	58.43	42.07	48.56	34.91	50.17	28.41
1he3	25.66	22.21	35.73	43.04	30.56	45.71	36.68	37.21	38.7	32.69	44.67	44.22	44.22	51.55	31.97	39.39	53.23	42.9	37.2	35.13	36.72	36.57	50.49	48.87	48.86	34.13	34.86	39.77	43.63	57.9	45.26	48.47	34.46	53.61	28.68
1he4	26.54	24.78	36.92	40.68	35.03	46.85	38	35.99	37.37	27.5	46.25	48.6	42.72	56.13	18.34	41	60.99	44.17	41.99	33.95	40.38	38.55	55.35	45.94	35.27	35.13	18.11	35.96	42.4	59.19	43.08	51	34.45	26.42	29.92
1he5	25.96	24.45	35.64	45.62	30.6	45.39	36.82	36.71	43.19	35.11	45.17	41.43	44.82	50.72	28.33	43.06	56.68	43.27	38.09	34.37	38.18	37.14	50.39	48.26	46.72	32.72	34.4	39.68	43.33	57.78	43.52	49.09	35.83	50.62	28.92
1he7	21.8	13.57	4.49	19.9	1.37	28.59	16.9	-4.51	-15.39	7.68	20.37	7.13	18.48	14.4	-78.3	18.91	26.42	13.81	13.01	12.72	10.73	33.33	20.54	15.9	17.24	8.32	-92.2	13.58	22.72	27.67	13.47	18.93	1.28	-3.39	15.08
1he8	15.68	13.69	29.06	35.41	21.52	33.76	28.15	31.02	26.93	30.4	34.71	33.33	30.81	34.87	23.09	29.1	35.53	30.93	29.75	24.23	25.06	28.59	35.79	32.55	36.68	20.3	27.24	30.41	32.15	38.64	26.13	36.3	21.21	38.05	22.09
1hea	19	20.74	-96.15	8.95	-29.06	35.77	13.27	-19.07	4.24	-19.02	16.54	19.25	24.07	19.74	0.94	17.37	8.29	14.25	1.48	-7.22	12.35	32.35	29.24	22.48	1.81	5.09	-32.57	-0.9	26.82	18.73	7.38	13.32	10.12	-61.93	17.1
1heb	19.39	17.93	26.08	40.37	27.32	34.69	27.62	25.49	19.35	13.24	38.82	32.48	32.35	30.16	19.56	28.43	41.41	32.78	30.55	28.24	25.05	33.43	48.89	39.28	27.77	25.01	24.19	24.15	35.98	42.55	28.14	39.3	31.35	14.05	26.05
1hec	21.65	20.88	32.76	36.47	33.29	34.22	31.17	27.12	11.03	23.32	29.47	31.97	34.34	26.6	11.9	34.58	28.4	32.38	26.02	20.01	32.1	30.36	43.12	31.17	35.63	23.57	22.6	35.3	36.83	39.29	18.17	39.15	30.7	-3.31	27.53
1hed	17.09	16.87	27.37	33.68	31.22	33.98	31.94	24.53	9.6	25.13	30.13	25.4	27.73	32.03	17.08	31.03	27.9	27.49	26.59	21.66	26.46	29.63	40.43	34.45	22.78	23.71	21.55	29.41	33.98	35.12	22.3	37.31	27.22	-35.08	25.06
1hes	17.51	14.58	29.35	30.48	25.02	34.87	34.73	26.82	28.52	16.77	31.51	33.08	31.4	30.74	-6.18	29.39	44.83	30.37	30.75	28.49	28.01	28.96	40.8	36.24	25.82	21.59	19.78	30.98	34.05	43.9	37.73	41.07	21.54	23.51	22.26
1hez	23.33	20.29	34.66	38.14	32.02	44.94	37.9	33.48	35.94	35.68	31.03	37.74	34.57	39.64	30.64	31.9	43.5	38.86	36.76	35.29	28.95	32.46	44.23	36.1	42.61	28.51	33.46	33.99	37.3	43.49	31.37	41.21	32.12	29.34	26.67
1hf0	20.77	23.43	29.94	37.45	22.34	34.12	39.98	28.96	23.69	35.44	33.07	38.85	31.89	32.17	30.28	31.64	46.58	32.87	33.12	34.26	29.54	30.7	46.36	35	30.59	26.27	34.1	34.35	33.07	43.48	30.03	40.99	25.71	35.85	21.83
1hfc	22.49	21.1	31.35	40.59	37.38	39.02	21.1	31.68	38.05	24.75	47.09	42.31	36.29	37.97	24.89	43.09	42.24	38.76	33.78	29.41	34.43	36.44	42.06	44.67	33.32	33.12	31.74	30.21	43.93	52.53	36.85	36.25	26.54	23.55	32.6
1hfd	25	22.37	25.39	47.86	39.24	40.43	24.47	23.78	36.15	25	39.45	40.96	41.24	40.93	15.77	44.34	50.74	37.46	28.75	21.43	19.12	38.01	45.77	42.8	27.93	26.76	23.39	22.92	48.38	43.16	34.08	45.96	33.48	8	30.16
1hfp	22.22	20.75	32.56	42.33	37.2	41.9	51.88	35.71	25.75	20.38	38.95	38.97	36.6	42.37	32.7	43.04	53.11	32.99	38.32	32.71	31.55	36.73	47.82	44.93	46.56	32.53	34.59	39.83	38.9	55.61	39.67	48.51	29.7	47.62	26.16
1hfq	21.95	23.64	34.29	46.62	31.22	39.57	39.84	32.94	27.01	31.4	35.6	43.56	37.03	41.01	30.91	42.74	56.59	32.99	37.18	34.1	33.45	35.46	49.39	43.17	42.74	30.1	33.98	38.43	38.2	54.07	43.15	49.53	29.32	38.6	26.39
1hfr	21.46	18.7	29.55	42.11	33.5	45.65	39.38	33.14	24.53	37.06	40.1	38.23	38.84	42.62	21.5	42.67	55.54	35.34	32.76	32.21	32.33	31.5	45.23	41.63	30.86	23.45	31.27	41.83	38.66	49.69	39.99	43.07	31.34	32.12	25.79
1hfs	22.04	19.84	20.96	42.56	36.71	47.33	16.34	37.67	37.09	19.98	51.19	34.07	40.99	47.56	-23.24	41.64	60.59	32.29	26.88	26.03	25.9	38.28	57.89	40.51	33.34	34.32	-10.36	29.53	44.62	48.78	35.63	43.84	31.64	-49.11	31.84
1hga	20.55	17.42	29.51	37.59	27.43	34.04	29.54	28.59	35.55	31.63	31.18	33.21	33.66	28.2	25.13	32	41.8	30.57	29.15	25.59	23.4	35.42	39.79	33.01	34.52	24.88	28.44	30.76	35.25	43.58	23.52	36.92	24.27	39	23.35
1hgb	16.11	14.69	25.78	33.58	19.19	28.77	29.47	25.94	34.76	30.96	27.46	31.86	27.08	31.46	26.18	31.42	38.92	29.93	26.53	25.11	27.68	26.15	36.86	30.21	34.18	18.12	25.11	35.21	29.33	39.04	22.73	34.19	22.68	29.13	25.84
1hgc	22.21	19.87	25.52	34.57	23.64	36.06	26.27	23.22	33.61	28.52	36.73	32.29	35.46	30.83	19.22	36.56	48.75	31.07	30.42	22.72	21.32	33.48	47.97	37.13	30.11	26.78	25.94	38.42	36.55	48.43	24.12	45.98	29.35	27.58	26.31
1hgt	28.65	24.42	41.65	46.42	37.45	45.09	50.21	40.19	46.99	38.65	38.93	51.37	43.01	37.83	41	45.89	58.23	39.68	40.66	40.51	39.32	35.82	51.28	42.28	46.84	27.49	40.28	38.58	42.98	52.34	39.82	45.11	36.4	44.91	33.65
1hgu	21.01	20.48	26.28	36.52	25.21	43.87	28.99	25.33	13.34	3.15	35.78	-0.67	35.4	34.18	23.74	29.97	43.46	27.86	33.55	32.63	29.12	32	37.25	34.92	29.4	24.32	25.43	31.31	41.37	35.86	25.59	34.29	23.54	-13.49	29.39
1hh4	19.2	17	33.23	37.47	26.7	36.72	34.88	28.86	34.18	35.39	33.7	37.37	30.15	34.93	29.09	33.9	46.25	32.97	37.25	30.46	30.48	29.21	44.91	34.93	35.35	25.15	31.33	32.99	35.4	41.14	31.55	39.91	25.74	31.72	27.9
1hh8	17.01	16.91	31.2	37.73	22.63	29.63	31.69	26.53	28.95	15.12	30.97	27.6	31.34	23.87	21.66	29.25	34.9	30.14	29.67	29.14	25.24	31.94	39.88	33.77	22.37	18.82	30.02	22.73	34.77	33.4	32.93	33.54	24.42	23.54	23.45
1hhg	18.46	16.87	29.82	42.85	29.02	39.5	35.67	28.33	42.12	28.05	35.04	36.42	34.71	31.81	32.9	38.74	44.53	30.57	34.9	29.38	34.79	31.45	41.7	37.1	32.61	29.18	25.31	32.7	32.49	42.69	25.31	41.33	25.73	34.84	22.6
1hhi	20.91	16.73	29.23	37.95	25.35	36.28	34.33	24.28	33.18	31.26	30.11	34.72	32.69	32.91	24.99	31.57	41.52	32.24	31.09	29.79	26.55	25.14	40.77	32.02	36.92	18.54	26.28	30.85	34.25	45.55	25.25	34.01	29.31	30.83	21.39
1hhj	18.11	16.81	32.4	37.92	29.73	38.06	28.21	32.92	24.31	21.13	33.2	36.34	33.73	35.31	33.51	35.33	43.7	29.56	30.97	25.79	31.5	30.49	43.82	39.27	37.78	25.92	31.98	33.27	37.18	42.56	30.24	40.41	28.02	27.75	25.31
1hhk	20.52	18.15	31.53	42.53	32.28	46.61	32.52	36.64	29.93	23.79	37.97	38.26	36.4	35.91	28.61	34.23	49.5	34.91	34.3	34.73	32.58	34.38	46.07	43.05	37.39	30.57	31.21	35.05	37.44	51.55	34.05	49.12	29.75	25.44	26.31
1hho	17.36	14.69	31	34.77	28.21	32.59	28.36	28.9	25.32	26.66	31.65	36.08	31.22	33.81	20.51	35.34	37.45	25.38	29.99	25.75	28.15	31.66	41.65	34	28.57	20.96	26.22	28.81	31.72	42.96	26.3	34.33	24.91	23.64	22.39
1hi2	17.1	17.49	30.52	31.05	22.88	37.37	29.58	27.51	23.52	19.07	29.86	24.92	28.93	34.44	26.9	25.6	32.26	29.75	25.09	28.85	26.33	26.88	37.93	26.97	24.68	18.97	27.34	30.38	36.64	38.06	23.64	35.02	25.03	22.98	24.3
1hi3	16.29	13.19	24.63	33.07	21.3	32.86	26.65	22.45	19.66	16.53	32.62	25.85	31.01	32.66	22.23	28.35	43.05	24.56	25.24	23.69	22.79	30.13	39.22	33.05	23.26	21.1	23.85	26.39	33.1	44.25	30.52	39.45	23.59	19.69	23.34
1hi4	21.78	19.07	32.91	34.17	31.94	43.66	31.64	33.34	28.78	24.01	38.9	32.95	35.54	36.71	20.39	39.36	43.28	37.95	37.6	32.78	30.83	33.23	48.79	40.72	27.46	27.21	27.09	32.64	38.37	45.84	28.25	46.64	31.98	27.14	27.87
1hi5	15.68	15.03	29.62	34.72	17.37	33.18	26.23	25.18	23.46	21.98	29.34	25.72	29.26	29.16	29.43	26.38	36.7	28.54	26.87	28.09	23.05	26.85	34.15	25.35	25.02	19.63	25.44	30.07	33.9	36.77	24.01	35.41	24.87	23.28	22.52
1hib	18.02	14.61	26.07	37.63	23	33.5	24.55	24.04	19.8	31.67	29.93	25.69	30.15	28.67	26.9	27.19	37.23	30.02	23.81	22.08	19.94	28.94	36.88	31.57	23.78	21.41	28.79	27.52	31.61	36.7	19.75	36.89	24.86	19.04	23.45
1hij	12.12	14.71	14.73	24.77	5.44	25.36	24.83	13.02	12.13	9.23	15.78	15.77	18.76	25.25	9.69	22.07	24.62	17.2	19.93	19.31	12.57	17.76	25.6	22.42	19.35	11.21	13.09	19.37	21.49	21.88	8.03	19.5	17.15	4.61	19.02
1hik	19.85	20.64	35.89	32.18	27.44	40.83	30.01	35.49	35.89	26.05	35.55	31.11	35.14	30.27	29.21	33.03	42.37	33.84	36	28.43	31.16	31.82	46.48	36.26	33.87	24.04	31.67	36.15	38.83	43.69	30.29	39.67	31.85	25.3	25.43
1hjb	24.44	22.95	26.13	45.76	46.6	41.34	18.04	30.22	30.05	14.05	37.26	43.07	39.17	37.8	11.31	44.97	47.12	31.88	24.48	13.91	29.67	36.92	40.29	35.88	16.17	21.57	27.5	25.12	44.87	42.5	28.23	43.68	34.48	-7.67	29.92
1hjc	19.66	18.18	38.3	44.74	34.87	43.07	37.11	30.34	38.47	34.67	37.61	45.97	37.98	41.6	36.72	39.21	53.07	35.84	35.65	33.5	32.87	31.96	45.77	39.82	35.15	24.75	36.29	40.64	44.4	49.68	37.01	45.79	29.93	34.56	25.84
1hjv	23.79	23.91	34.77	47.36	32.14	46.28	34.84	32.69	40.2	52.46	39.57	42.59	36.3	40.16	38.82	42.25	51.09	34.45	39.06	35.66	33.15	34.87	48.12	40.77	41.9	39.62	34.47	37.05	41.13	49.5	30.53	44.77	30.13	36.69	28.47
1hjw	20.36	21.13	42.61	48.04	35.39	40.87	44.11	35.73	40.56	38.03	41.37	38.22	38.13	44.44	31	44.71	51.89	40.76	39.87	41.46	40.23	31.41	49.68	44	46.86	29.25	38.12	44.11	39.25	55.77	39.46	50.04	31.2	44.7	28.39
1hk0	24.49	16.92	25.45	37.91	30.62	34.82	28.85	20.54	16.59	11.5	29.28	29.02	36.3	28.68	21.09	32.75	31.86	33.9	32.79	25.73	27.93	36.5	39.7	35.07	20.82	21.73	22.46	28.3	37.79	42.18	21.9	38.49	32.38	-23.01	27.76
1hk1	18.19	18.18	35.89	48	49.3	43.41	32.49	35.58	10.78	18.44	45.23	41.96	42.17	43.52	5.25	46.51	48.59	35.53	34.02	21.27	32.19	37.82	55.19	52.21	27.48	31.61	35.78	26.21	43.09	61.93	35.81	50.69	31.95	5.72	33.02
1hk2	21.82	18.99	38.09	41.21	31.45	38.96	39.08	33.62	38.67	41.38	40.37	47.72	34.63	38.29	33.61	42.92	53.42	34.01	33.33	35.87	39.89	32.3	45.79	38.87	43.18	23.07	35.44	41.8	36.09	45.3	37.14	46.01	29.56	44	29.36
1hk4	25.49	24.08	16.99	42.3	35.43	50.03	-24.3	37.19	-20.6	-5.12	57.58	35.95	48.31	57.17	2.64	49.89	64.51	46.9	34	18.86	22.49	42.2	60.09	52.75	-5.62	39.46	24.34	-9.53	51.14	56.68	20.84	52.66	32.54	-31.8	34.59
1hk5	25.31	24.24	41.72	46.42	40.77	44.75	36.57	33.6	45.01	48.09	41.65	49.41	40.92	48.16	36.81	45.36	55.66	38.95	34.3	33.62	33.8	37.75	50.97	44.52	43.69	32.65	34.58	39.01	46.6	61.9	38.86	46.52	34.73	56.41	27.83
1hkb	23.96	24.1	26.64	41.25	28.51	47.64	26.77	36.43	30.54	24.01	38.12	47.06	43.44	42.88	29.63	35.8	59.11	37.92	36.77	31.47	28.45	37.53	53.07	38.6	26.15	32.93	27.29	25.98	46.73	38.18	10.16	41.75	36.26	20.21	27.97
1hkc	18.78	16.68	27.68	35.95	25.85	31.66	29.15	22.95	30.36	27.06	31.02	24.73	27.06	25.28	17.22	28.55	42.15	35.3	39.98	24.92	23.58	32.49	46.75	27.31	18.14	20.42	20.14	27.74	35.46	33.72	16.51	35.77	29.29	26.76	23.45
1hki	22.84	20.83	39.17	48.77	35.01	39.17	37.47	37.96	48.91	44.21	41.8	41.09	40.01	46.35	31.36	47.36	57.41	38.93	39.16	40.85	31.26	33.87	55.94	40.52	45.26	38.3	36.39	37.98	41.95	53.71	37.19	44.89	31.15	39.04	31.65
1hkj	24.93	23.57	36.74	47.6	40.1	46.09	43.4	40.62	48.79	43.16	40.95	45.43	41.02	42.88	34.71	44.58	56.95	37.39	39.73	40.94	38.5	34.95	51.45	45.43	44.97	33.03	39.42	42.84	42.51	56	38.87	46.92	31.32	47.37	32.15
1hkk	24.39	23.19	37.88	56.82	41.45	49.77	49.71	38.48	44.11	50.51	40.89	45.62	46.69	42.55	33.28	41.51	53.92	39.82	40.51	41.5	38.02	37.64	57.1	47.72	41.61	30.87	33.78	45.63	46.16	58.15	41.48	48.25	38.37	30.5	30.75
1hkl	21.48	21.24	35	41.31	29.67	37.13	37.04	31.1	41.48	36.23	41.15	40.28	35.51	35.69	25.21	41.77	51.95	36.33	42.77	40.19	40.29	35.73	47.37	41.2	36.95	22.77	31.08	31.39	40.36	46.42	37.08	46.07	32.55	27.09	26.76
1hkm	24.53	24.11	42.18	55.54	37.4	52.26	47.25	43.24	51.94	54.58	41.77	58.28	45.4	46.44	43.17	44.5	57.52	41.28	43.74	40.97	39.96	36.77	59.63	45.63	44.7	37.48	42.58	40.7	46.28	58.53	40.97	50.2	36.21	54.97	35.4
1hkn	29.41	24.8	35.89	52.61	36.36	42.77	34.33	34.95	37.96	38.86	39.4	37.36	39.8	45.63	31.44	39.92	55.35	41.76	36.7	31.75	35.14	40.95	56.41	44.99	40.25	35.12	36.9	37.39	40.2	57.24	41.95	42	33.18	43	29.6
1hl4	25.83	23.64	40.12	47.22	32.73	46.25	36.54	30.12	47.42	40.13	43.19	38.29	40.26	37.78	19.69	40.01	52.24	34.28	36.27	40.62	32.2	36.13	50.39	41.66	41.35	31.34	28.55	34.67	40.47	53.37	32.26	41.11	30.82	27.45	26.91
1hlc	19.36	19.6	30.49	31.41	23.69	37.53	33.92	27.95	32.28	27.72	31.83	36.49	32.92	34.19	27.97	31.71	38.79	31.47	31.7	32.24	30.98	33.02	39.33	33.31	38.95	24.31	32.02	30.92	34.92	39.87	30.96	34.11	26.84	27.88	23.61
1hlg	29.23	22.46	24.73	40.82	28.67	41.08	25.66	24.24	36.05	37.75	32.95	36.71	36.19	34.47	26.26	39.53	42.56	30.51	30.43	26.25	19.77	36.96	45.91	35.77	24.98	30.79	26.6	29	36.55	36.73	20.42	39.43	29.96	27.17	24.13
1hlo	18.37	18.03	24.46	2.78	29.58	38.72	43.8	21.56	-58.97	-56.09	31.26	12.04	35.22	34.07	-10.38	9.01	13.38	31.68	36.82	37.01	33.4	28.14	47.49	40.65	-6.74	23.94	0.38	25.71	36.52	38.97	7.04	30.93	29.44	-91.41	25.17
1hlt	20.66	20.89	28.16	33.16	22.94	35.13	37.29	27.59	26.03	23.97	30.55	27.75	28.11	33.3	22.31	27.46	35.2	33.5	33.57	26.72	28.41	27.88	37.77	32.56	23.9	17.28	28.41	30.04	30.41	36.78	19.18	34.13	25.49	20.74	23.75
1hlv	13.87	18.07	25.26	31.14	18.17	29.99	30.22	21.07	14.55	18.31	25.89	19.84	26.72	22.84	19.67	24.2	32.41	30.54	29.08	30.45	21.53	27.9	36.68	28.69	30.79	24.52	21.83	25.4	28.91	31.8	18.99	30.39	21.65	-0.06	25.16
1hlz	16.37	15.32	34.42	41.71	25.98	32.72	37.31	29.82	32.21	30.4	36.34	35.2	34.99	36.04	27.18	31.79	42.47	28.57	31.67	29.71	27.44	31.67	41.63	34.41	32.78	24.59	34.75	34.42	32.9	44.89	31.34	38.98	26.33	30.05	25.07
1hml	19.02	16.99	19.95	25.26	16.56	29.97	30.29	21.96	17.1	10.14	20.21	18.75	25.76	15.69	13.87	22.48	30.55	21.32	28.06	26.27	18.56	23.95	37.73	29.09	16.36	13.29	10.36	19.22	24.9	32.04	15.39	30.55	17.99	7.84	19.78
1hmr	22.92	20.75	35.71	45.02	33.85	42.26	37.14	41.09	36.03	19.45	38.77	47.25	41.29	43.16	31.43	44.12	49.25	36.63	36.18	37.4	36.71	35.81	50.04	41.53	41.14	29.3	38.31	40.57	39.92	56.04	38.8	45.37	28.48	5.11	28.95
1hms	19.37	19.66	37.3	43.65	33.03	43.07	37.37	43.44	32.21	16.19	38.29	50.11	38.65	41.9	36.78	41.65	54.93	34.48	37.49	34.87	33	33.85	50.61	41.1	40.77	27.48	31.46	40.46	40.33	53.65	36.75	44.7	27.62	21.34	30.02
1hmt	20.62	19.2	37.41	41.59	31.43	40.94	34.47	43.71	27.15	11.07	38.01	41.19	35.16	41.38	28.24	38.09	47.4	34.05	35.93	32.95	32.18	33.11	49.07	39.76	41.62	30.09	38.38	41.35	37.36	52.88	35.59	43.63	26.56	24.64	29.53
1hna	12.9	13.7	31.12	37.67	28.31	31.66	28.33	27.5	27.29	18.91	24.93	31.68	31.38	39.12	28.48	32.04	31.01	26.84	26.22	24.36	22.76	26.99	40.5	31.97	22.22	19.07	33.86	28.19	30.66	36.42	17.95	33.47	23.37	14.16	23.09
1hnb	22.16	18.74	36.75	46.31	31.76	43.37	30.81	28.12	33.81	40.96	41.49	35.72	37.57	39.74	25.66	43.99	48.36	37.82	35.9	27.37	31.71	36.09	45.96	44.19	34.46	34.8	27.99	31.67	37.24	53.88	33	44.01	33.99	40.9	24.85
1hnc	21.52	18.17	10.98	34.89	26.38	41.6	21.89	33.55	27.97	-7.35	29.29	40.04	35.54	32.31	7.43	35.92	45.2	30.71	26.47	20.31	29.59	34.12	40.95	34.13	14.62	23.98	13.89	29.57	36.4	39.26	39.42	45.51	28.59	15.35	27.82
1hne	18.18	14.93	27.51	53.52	41.7	41.02	14.63	31.27	43.4	40.62	32.79	31.72	39.97	35.65	4.63	43.73	45.01	34.29	37.61	9.9	25.53	32.84	44.67	44.74	20.76	24.43	15	20.8	39.73	44.99	17.05	44.95	28.21	2.11	28.59
1hnf	13.32	11.35	25.98	40.6	23.06	33.78	27.44	28.03	22.68	21.62	28.29	25.46	33.65	25.86	19.31	31.36	34.35	22.85	24.98	22.27	21.68	27.19	35.19	28.25	19.63	21.94	23.48	27.58	31.35	42.39	20.21	36.79	24.29	15.41	19.26
1hnl	21.39	20.27	37.86	31.63	23.27	36.36	32.17	34.41	34.45	25.45	30.97	36.3	34.29	29.13	23.18	31.11	43.77	35.47	31.8	31.61	25.72	32.76	47.29	29.25	34.14	26.39	28.33	31.69	36.59	38.38	27.18	34.7	27.14	24.83	30.87
1hnn	31.38	26.39	17.52	33.2	4.87	45.11	-56.72	21.7	-119.65	-52.96	39.89	-16.73	52.21	47.78	-5.74	17.47	53.69	39.62	-7.87	19.25	3.54	37.53	53.19	18.45	-41.09	33.32	-2.66	-60.33	45.88	30.59	-31.9	49.51	40.06	-93.58	37.76
1hny	21.59	19.21	32.63	46.52	27.18	42.93	33.32	31.01	31.24	31.43	33.36	35.11	36	34.27	31.88	32.76	37.1	29.42	33.12	28.05	30.32	31.72	40.43	33.01	27.4	27.76	36.59	29.85	31.12	43.73	28.3	33.73	27.34	23.74	22.38
1hp7	18.52	17.22	31.82	35.6	25.46	41.7	33.33	34.64	26.67	21.51	33	29.76	31.05	35.77	25.53	35.56	43.67	31.23	33.57	41	26.39	29.11	44.31	33.92	29.12	24.57	28.52	36.62	34.55	40.63	30.84	38.46	27.32	26.66	24.76
1hpt	21.16	20.98	31.1	42.04	28.57	37.82	22.14	24.1	30.41	29.02	29.04	37.16	34.66	27.71	13.81	33.46	39.7	37.29	25.13	24.34	26.83	36.55	39.05	34.15	27.25	25.56	21.41	30.85	32.5	44.38	20.43	38.83	31.55	21.54	26.76
1hqr	18.95	18.26	27.66	39.83	27.18	36.62	30.01	26.13	31.58	26.39	34.52	34.08	33.14	41.25	30.28	37.26	47.58	30.27	31.86	26.47	24.81	30.26	39.47	32.31	29.69	19.59	34.01	27.5	43.21	40.11	29.43	40.39	26.98	33.03	27.78
1hrn	26.48	27.44	38.98	46.37	36.52	47.82	44.33	33.34	40.29	-5.37	38.33	46.39	38.11	44.57	23.19	44.97	49.7	41.7	42.76	37.59	40.16	36.91	53.98	40.81	44.99	26.52	24.95	41.44	47.87	52.34	46.72	45.82	32.64	33.73	29.14
1hrp	15.23	13.95	26.2	38.28	25.17	33.78	24.05	25.21	20.77	26.1	30.57	22.09	33.66	28.86	23.02	25.45	37.07	26.32	25.51	25.88	25.87	29.45	42.33	30.44	22.83	25.45	25.85	23.35	30.57	39.45	24.1	34.3	22.47	12.91	20.99
1hs6	31.12	25.3	-3.66	30.92	30.95	53.55	8.78	32.18	16.01	14.97	59.2	-44.78	46.92	53.19	-25.61	10.26	63.88	43.67	30.73	-42.06	11.19	46.57	55	30.6	-13.4	43.98	-12.1	23.86	53.69	38.68	-3.68	56.64	36.12	-188.23	37.77
1hsa	21.78	20.32	33.7	43.78	30.11	37.28	37.21	30.99	43.23	39.69	38.89	42.45	38.9	41.78	33.89	36.02	48.94	37.08	36.86	30.39	33.84	35.79	47.34	40.13	42.73	28.92	35.61	39.28	41.09	55.56	32.72	44.46	28.21	41.39	26.05
1hsb	19.1	17.63	28.98	37.61	28.09	38.19	40.63	28.56	26.63	23.81	32.18	36.38	34.35	35.76	33.63	35.29	49.39	34.61	37.13	36.33	34.38	29.54	43.85	36.98	38	28.37	37.47	40	33.92	45.36	34.7	40.45	27.13	20.35	23.47
1hse	19.73	20.12	36.47	50.48	29.57	43.99	38.69	35.83	18.36	27.37	38.82	46.11	39.63	34.93	27.77	28.64	43.5	37.32	37.18	37.71	34.92	31.68	50.88	37.91	23.35	26.89	29.83	41.43	39.5	43.33	29.4	46.61	30.09	13.81	27.79
1hso	21.45	20.75	15.22	58.56	22.62	47.43	18.77	31.32	8.6	15.79	41.58	7.58	40.4	46.62	-15.03	23.2	50.9	35.06	23.21	29.31	35.3	37.15	56.15	33.2	5.15	26.11	3.61	6.47	43.93	40.78	29.34	46.06	35.33	-72.33	28.48
1hsz	22.86	20.97	15.74	33.97	16.27	42.62	-1.68	38.7	18.87	16.07	47.86	9.65	43.97	54.04	-15.8	30.82	51.69	32.61	24.27	-1.02	20.16	35.95	52.47	29.73	-30.73	31.08	6.88	-1.85	44.28	43.52	16.53	48.88	32.93	-51.13	32.57
1ht0	22.45	18.43	26.68	41.15	26.85	41.24	25.92	37.69	10.21	28.93	46.83	11.82	44.93	50.64	5.83	38.53	59.99	37.62	31.01	23.57	30.74	33.71	51.5	45.05	11.96	29.93	10.73	27.25	46.1	50.89	9.23	51.57	30.06	-26.03	31.45
1htb	23.77	21.51	36.23	49.86	31.41	43.04	36.86	30.93	35.54	43.49	43.95	38.89	44.25	47.13	30.45	37.81	54.38	36.63	35.46	35.52	38.61	35.18	55.04	41.93	38.8	35.3	37.44	39.57	44.53	50.93	44.36	44.84	31.73	32.44	27.97
1hti	22.29	19.69	27.9	40.91	34.74	39.46	37.77	32.84	38	29.65	37.12	38.66	41.33	39.13	22.99	35.02	54.12	35.05	35.49	32.52	36.13	35.86	40.84	37.67	38.93	30.23	25.93	33.92	37.99	52.2	29.57	40.76	30.85	35.85	28.61
1htj	18.03	14.08	23.2	32.39	17.91	30.44	28.53	24.91	19.9	11.5	25.64	29.3	27.4	24.96	22.72	23.61	28.84	26.56	23.68	24.72	24.63	27	34.47	31.57	23.29	13.72	25.65	25.29	29.76	41.34	22.99	30.64	24.69	14.88	21.46
1htn	15.34	13.55	22.19	25.64	20.1	34.44	27.29	23.22	25.34	18.43	28.05	20.6	24.05	33.11	17.58	27.28	33.51	22.8	23.25	22.25	19.06	28.77	37.21	27.6	20.25	21.56	23.76	24.97	29.35	31.2	18.38	30.9	23.86	13.99	20.52
1htr	24.02	23.17	29.55	44.97	35.34	41.32	40.94	39.37	28.65	43.27	40.64	55.33	39.8	44.44	26.84	49.02	56.27	41.47	37.82	41.52	33.67	35.65	53.23	42.73	40.2	28.6	36.56	39.29	46.5	49.3	35.02	48.65	33.52	35.71	31.38
1htv	17.56	16.29	31.81	43.51	32.26	35.11	30.84	30.07	32.86	36.34	35.19	38.71	32.35	35.61	32.75	34.35	42.17	30.32	29.45	26.59	27.46	26.53	43.25	35.79	29.06	18.59	35.09	29.81	34.47	44.61	28.97	40.66	23.66	26.36	23.63
1hu3	25.25	18.78	29.4	36.67	23.88	38.07	25.85	21.93	33.22	19.21	33.53	28.93	29.22	32.7	18.77	34.71	37.55	33.02	39.14	27.45	27.5	32.17	41.9	33.72	27.28	20.29	25.46	23.34	33.42	39.7	23.96	44.47	30.25	11.6	25.13
1huc	13.44	13.91	26.93	31	20	29.17	29	24.32	25.47	22.81	26.79	31.36	25.65	25.86	21.95	27.49	37.6	28.4	25.56	23.97	22.19	27.38	30.07	37.81	28.95	15.55	22.43	27.85	34.75	40.35	22.3	36.51	20.14	27.72	22.69
1hug	24.07	20.02	22.88	35.88	12.69	36.11	26.69	24.07	23.93	7	30.39	23.53	31.66	31.05	14.33	24.29	35.39	35.45	20.3	21.25	17.25	32.43	33.39	32.27	19.05	22.25	16.48	18.95	36.11	38.16	25.1	35.1	24.99	-13.56	26.21
1huh	23.19	19.4	11.4	37.27	21.13	37.29	26.67	24.77	17.1	14.88	35.8	28.25	35.89	31.81	7.69	30.05	39.38	33.55	25.64	23.5	20.84	33.63	38.32	35.66	9.89	22.92	12.13	23.42	37.18	41.38	26.25	37.99	30.11	18.92	25.03
1hup	20.7	16.1	33.51	32.68	26.12	41.7	37.87	30.97	26.59	19.16	33.01	32.98	33.58	31.75	25.51	33.56	41.84	31.38	28.71	31.24	30.24	33.32	46.32	40.21	22.48	23.64	28.94	28.33	37.74	39.86	21.43	37.68	30.29	9.33	30.08
1hur	23.74	23.29	34.71	46.12	25	41.98	35.08	31.89	29.4	36.35	33.85	37.33	33.35	37.21	27.21	37.91	56.04	30.57	30.53	29.13	29.3	34.05	44.19	39.72	33.31	27.06	27.99	33.7	37.65	49.78	31.94	40.48	29.82	35.11	24.23
1hut	22.69	18.12	30.57	40.69	25.7	35.37	30.89	30.54	31.34	31.08	31.87	42.18	32.94	34.05	35.05	29.26	42.07	33.14	29.94	31.03	30.5	30.23	44.36	34.68	32.83	28.28	29.72	32.9	33.74	43.43	31.39	38.8	28.88	32.29	26.25
1huw	31.17	21.4	21.42	34.34	25.78	49.34	25.21	20.11	43.2	10.02	29.09	30.8	33.28	29.48	16.93	35.81	39.62	44.15	27.67	23.19	21.82	35.83	41.41	31.03	23.79	28.27	19.34	24.89	46.17	40	26.98	34.65	36.32	22.44	28.62
1hva	23.53	16.5	20.69	30.22	21.39	32.95	26.88	18.08	16.28	18.99	30.63	24.77	30.61	31.08	14.25	32.36	35.23	25.11	26.8	24.16	21.54	26.93	37.38	31.53	15.39	18.1	18	22.53	32.14	36.85	23.46	33.81	25.01	14.97	24.76
1hvd	17.08	16.12	33.1	36.98	28	38.78	41	28.34	27.23	29.38	36.81	37.75	33.78	36.45	31.24	32.43	44.33	35.19	35.75	35.71	28.74	31.81	44.12	31.37	26.97	23.99	34.32	39.07	35.33	38.74	26.49	39.2	26.16	18.52	26.41
1hve	21.66	20.2	34.55	37.72	34.12	40.8	36.34	27.99	27.1	30.59	37.05	37.98	33.99	34.68	31.52	33.36	43.08	35.74	35.37	33.55	33.93	33	47.82	34.48	30.56	28.67	30.54	41.64	35.23	40.79	32.43	41.21	30.29	15.18	27.57
1hvf	20.11	19.05	27.75	34.17	29.94	40.28	38.33	28.24	33.3	22.82	34.51	34.26	36.59	34.6	22.62	37.37	44.39	28.56	34.33	30.41	31.78	34.09	41.25	36.99	28.23	24.23	27.31	29.65	35.83	48.27	30.81	40.96	30.25	20.11	25.74
1hvg	23.02	20.94	24.38	35.79	36.77	44.35	40.43	25.73	22.8	21.57	35.64	34.4	38.28	37.79	27.05	32.08	48.12	32.66	37.67	28.81	30.35	38.92	43.01	31.5	30.48	30.81	28.46	32.19	42.66	37.87	30.37	37.19	35.75	16.29	29.94
1hvy	23.72	26.55	38.03	41.84	40.25	45.75	46.8	32.51	12.2	38.68	40.04	39.72	36.26	44.03	36.52	42.6	52.26	36.95	39.27	43.89	35.38	33.72	56	43.17	45.48	26.92	42.75	40.32	42.6	49.79	37.89	47.67	30.96	38.27	27.27
1hw3	19.01	16.64	29.69	31.87	31.4	37.53	36.14	26.2	26.64	21.65	30.74	32.72	31.87	30.48	25.07	32.28	32.92	29.32	29	32.69	30.74	31.3	39	34.64	30.4	18.82	28.86	36.91	32.88	40.13	23.61	40.47	29.67	20.03	23.05
1hw4	19.91	18.83	30.73	33.95	32.13	38.94	32.53	30.06	32.6	24.02	29.79	37.44	30.45	34.81	28.96	34.5	41.04	35.14	33.99	31.04	33.11	33.93	48.98	38.4	37.54	22.09	31.43	35.77	33.93	39.43	29.88	42.57	29.48	23.28	26.44
1hw8	22.53	24.08	34.39	38.12	37.88	47.23	38.14	30.24	4.9	-2.93	37.02	45.81	40.42	46.3	9.3	52.73	48.8	40.81	39.48	36.06	35.46	39.55	52.8	45.04	23.53	28.55	16.99	37.05	44.31	58.08	41.74	44.53	33.83	37.74	29.75
1hw9	19.64	16.7	29.08	36.69	29.34	36.54	29.58	27.07	34.47	34.49	33.78	35.07	29.45	36.55	21.43	29.89	41.59	33.49	28.06	26.91	25	29.16	47.38	33.19	32.73	23.17	30.78	30.47	31.17	39.92	25.75	37.4	25.85	39.82	21.7
1hwg	27.43	21.6	34.01	43.21	28.94	41.44	33.17	32.95	37.54	29.47	36.5	44.98	37.59	42.64	23.4	39.6	45.49	34.66	35.4	40.25	27.19	36.66	46.81	41.6	43.79	29.62	23.26	35.1	42.66	46.21	41.8	45.54	31.95	41.06	26.94
1hwh	26.78	23.9	20.55	35.51	23.19	44.77	20.98	34.55	20.08	20.08	31.42	27.98	37.56	29.5	15.88	30.77	41.87	35.06	34.63	18.04	26.56	31.21	44.26	31.83	27	30.6	21.74	18.44	34.8	41.79	21.54	36.09	24.8	-73.94	28.35
1hwi	23.11	22.62	32.93	40.84	30.4	37.31	33.78	30.65	32.34	39.21	33.16	46.28	37.04	35.36	22.92	43.17	49.6	39.17	36.74	35.8	31.29	40.05	49.63	38.07	36.07	29.41	28.58	36.61	44.09	44.46	31.96	42.71	29.78	34.2	26.76
1hwj	26.98	20.42	25.57	50.31	41.66	45.06	35.71	29.22	23.6	29.24	44.5	54.54	42.71	54.75	6.75	47.16	53.52	41.12	33.12	33.64	37.2	39.72	54.94	44.75	37.19	33.6	16.43	33.87	47.12	53.6	46.6	44.51	38.56	38.54	27.9
1hwk	29.18	30.08	32.99	57.32	43.13	50.4	44.87	31.74	35.18	30.54	48.05	58.88	44.84	49.65	20.03	52.93	53.84	43	46.47	41.3	38.44	40.7	55.49	44.1	37.18	37.24	19.62	38.42	46.38	53.36	50.02	48.76	42.53	35.19	29.15
1hwl	22.18	19.49	30.43	39.09	37.68	35.61	38.43	29.1	28.94	22.11	38.64	47.18	35.47	35.38	23.21	46.92	45.27	38.8	33.1	29.69	31.55	39.97	48.38	44.02	34.39	27.03	26.59	36.26	42.45	48.37	40.11	42.34	30.75	33.81	26.88
1hx1	19.89	17.52	28.44	41.61	27.04	38.4	30.82	31.49	40.08	39.81	35.36	33.38	33.87	41.78	23.82	42.21	47.44	36.42	34.4	29.21	26.76	29.55	44.09	36.55	33.04	26.82	26.65	32.14	35.18	45.12	28.76	42.15	29.1	34.21	24.61
1hxe	27.23	22.44	36.75	42.45	34.98	44.08	38.05	34.11	38.1	31.15	42.03	49.83	43.54	41.42	32.65	43.95	50.76	38.53	37.37	30.97	33.73	37.46	45.05	42.5	39.05	29.3	36.39	36.79	42.31	52.74	31.05	43.84	36.41	36.15	32.15
1hxf	29.35	28.97	37.01	45.47	31.95	46.15	44.66	32.44	32.3	27.27	44.26	42.01	40.16	39.81	35.71	43.45	47.85	43.95	37.86	37.95	36.92	38.99	46.75	39.48	36.15	31.59	35.5	35.7	45.79	53.16	34.55	45.78	36.69	30.34	30.94
1hxm	17.45	18.69	26.72	35.03	25.25	35.81	33.83	29.51	29.91	25.66	33.04	30.92	32.23	39.16	28.62	28.83	45.17	31.45	33.22	28.87	24.44	31.01	37.81	32.06	24.03	22.06	29.63	35.15	32.29	41.23	26.73	37.46	23.7	35.4	23.38
1hxy	18.13	15.14	29.57	31.13	22.06	34.75	26.65	25.28	25.63	21.32	28.72	25.45	30.03	27.82	19.03	25.47	43.87	28.85	30.44	28.07	24.59	29.63	40.68	31.36	28.08	21.08	22.46	37.55	32.57	37.81	22	34.78	20.8	21.81	22.16
1hy3	29.56	29.31	36.86	42.88	36.99	47.29	27	33.93	22.81	22.3	50.6	39.38	39.12	37.51	25.05	42.83	46.51	41.07	36.86	23.82	31.42	43.01	67.3	42.19	6.07	27.24	35.31	16.24	46.08	52.13	22.6	48.35	42.11	-27.42	32.72
1hy7	19.13	20.8	29.98	30.13	30.22	42.51	19.74	35.93	14.61	8	31.12	28.16	38.65	35.34	20.92	34.58	38.94	36.48	26.55	23.48	25.19	38.64	36.42	37.88	27.75	29.41	18.91	20.48	40.67	42.68	29.7	41.58	29.93	13.88	29.99
1hyn	22.54	22.8	33.36	42.83	27.28	47.06	38.33	34.11	37.3	38.66	36.42	40.95	40.6	39.24	27.44	41.66	51.37	39.59	33.63	31.87	33.5	36.8	45.25	39.68	34.72	25.72	29.63	38.27	39.54	49.57	31.16	46.22	33.07	33.23	31.28
1hyr	25.26	25.4	35.09	40.79	28.9	43.97	33.86	32.08	35.11	32.83	43.21	42.52	39.16	44.18	24.72	39.54	55.03	38.66	38.15	39.82	39.25	37.56	55.2	36.67	33.32	33.1	20.88	37.56	45.86	49.52	31.44	48.05	37.11	36.13	27.77
1hzd	24.39	21.45	33.46	41.13	34.33	39.85	32.33	32.9	36.55	40.88	37.8	39.79	37.95	41.09	25.91	39.75	49.85	34.32	41.2	34.59	27.39	37.29	52.25	35.56	39.32	29.65	33.17	36.84	37.27	50.24	29.78	40.4	30.69	46.08	28.5
1hzf	19.64	19.14	23.51	43.81	35.75	41.86	17.05	28.22	45.35	30.78	38.83	40.17	40.2	38.38	4.63	39.13	45.54	36.79	36.05	7.72	23.99	37.27	53.54	31.31	16.54	30.61	15.4	27.04	39.67	47.1	28.53	39.97	28.34	22.71	26.58
1hzh	19.71	18.65	38.9	48.84	33.04	43.98	39.35	30.38	37.94	37.91	40.32	45.38	35.05	44.84	33.46	39.06	51.92	34.06	37.23	33.52	39.05	34.05	50.01	40.45	40.4	33.66	33.99	37.8	38.38	46.8	42.87	42.85	29.02	41.01	24.91
1hzi	24.86	19.71	28.57	40.15	31.36	34.53	25.34	18	25.38	7.82	27.69	34.95	35.22	27.76	16.01	36.81	30.49	31.9	31.55	22.47	24.57	33.06	38.39	34.59	22.64	21.26	-7.69	27.39	36.58	38.72	18.02	42.76	29.04	0.93	25.15
1hzj	25.69	23	27.48	51.59	45.62	54.52	26.19	33.29	1.28	24.07	47.33	38.6	40.7	46.96	-4.94	43.92	61.17	45.47	35.2	24.5	37.69	44.4	60.12	42.39	24.16	33.16	4.38	20.65	48.21	57.71	28.78	54.99	36.86	2.53	30.87
1hzw	16.26	15.45	33.09	33.36	27.93	33.74	33.17	29.17	27.62	20.8	34.19	28.65	30.92	32.47	26.8	30.19	40.51	28	30.86	31.75	31.83	29.49	38.4	40.07	28.19	20.19	31.23	33.44	39.47	47.18	35.49	40.18	21.59	22.58	25.49
1i00	20.38	18.5	31.62	42.68	27.74	45.16	41.05	29.46	31.6	30.35	35.92	33.28	37.75	36.56	29.53	34.09	51.81	32.95	34.2	33.38	33.17	33.1	44.61	39.85	35.75	24.51	30.72	35.32	40.83	43.87	29.49	39.65	26.44	32.89	27.4
1i09	24.69	20	39.17	52.89	41	44.84	45.94	33.56	51.13	54.08	41.92	48.05	47.65	47.13	40.15	50.21	56.41	39.36	46.98	37.04	32.49	41.85	57.08	47.56	32.3	30.16	37.53	36.77	38.16	55.36	40.31	52.25	34.84	17.97	29.68
1i0e	25.01	23.8	31.3	40.25	30.49	45.66	34.4	32.81	44.51	40.11	43.16	49.08	34.69	39.52	23.76	44.5	45.67	36.08	36.42	30.38	29.3	36.29	47.08	40.65	39.36	33	26.7	39.47	39.92	51.71	33.16	44.57	33.24	34.57	26.93
1i0z	23.46	23.64	25.41	32.56	24.56	32.23	26.38	12.61	23.92	28.56	38.71	23.37	30.6	24.36	17.07	28.73	36.2	24.79	26.43	24.73	29.87	34.59	47.93	31.08	28.62	13.13	21.21	25.83	40.67	33.66	19.85	31.74	29.63	14.63	21.31
1i10	22.41	20.65	24.12	44.35	34.57	45.18	33.12	30.13	15.72	35.14	42.17	33.66	40.16	41.71	-8.61	51.61	56.85	38.79	37.56	22.25	39.62	39.44	52.49	41.67	3.83	26.63	18.2	43.76	42.64	57.76	33.41	48.49	32.9	12.86	30.57
1i1b	22.24	21.96	26.35	30.84	21.77	33.72	35.55	29	22.09	20.4	31.23	24.3	32.01	30.86	28.17	25.79	37.06	33.38	30.67	29.19	25.92	31.81	36.3	31.25	27.95	22.33	28.88	27.3	34.24	37.52	20.03	34.65	28.75	17.27	24.42
1i1f	19.11	19.2	33.27	34.43	24.54	40.29	34.82	33.8	24.21	22.34	38.62	32.55	32.87	36.97	31.65	31.22	46.39	31.91	30.16	33.3	29.54	31.13	47.81	40.91	38.95	23.74	33.07	38.05	36.52	47.95	33.21	40.44	26.16	28.59	24.5
1i1j	21.93	21.72	25.51	39.74	30.18	45.54	35.94	24.35	23.39	27.72	39.22	45.06	35.6	38.47	17.2	38.17	57.18	37.65	29.52	37.08	35.37	38.2	50.62	34.74	38.15	29.52	26.49	26.12	42.83	46.61	30.5	43.98	27.98	27.85	23.96
1i1n	28.57	27.26	20.34	42.77	31.32	37.09	20.47	23.06	26.23	16.04	32.9	31.7	31.75	25.45	11.95	35.58	45.48	39.46	35.86	25.99	24.52	37.77	57.23	33.8	28.95	23.56	17.02	16.23	45.2	39.5	3.31	37.45	38.92	-7.28	23.87
1i1r	20.48	17.62	29.6	32.22	19.28	35.07	25.37	26.74	18.33	19.62	30.23	26.04	28.4	31.97	24.42	27.46	36.22	29.84	26	26.79	27.53	28.17	39.3	29.43	25.12	21.55	28.85	33.31	35.39	40.56	22.72	35.72	26.4	21.6	24.21
1i1y	22.36	22.34	36.73	41.73	32.78	43.45	37.65	38.84	40.05	36.57	36.68	38.56	37.71	42.16	33.03	38.38	53.54	38.04	39.3	33.35	36.12	34.33	48.12	43.55	40.65	33.47	38.63	37.61	40.74	48.15	31.56	41.75	33.86	41.03	28.48
1i1z	21.08	18.76	39.25	38.23	29.94	37.91	28.82	38.87	36.32	31.96	36.09	37.19	34.14	38.14	31.17	35.01	47.41	38.26	36.3	30.29	30.56	32.99	45.53	31.89	35.74	29.83	30.56	38.42	37.84	40.85	31.82	42.02	25.45	33.89	29.74
1i20	21.06	22.91	40.02	38.39	30.16	36.84	33.22	34.52	34.28	35.5	32.41	36.14	37.06	36.58	27.61	35.68	50.97	38.46	34.77	32.59	30.19	32.62	46.51	33.92	31.14	26.41	32.23	37.75	37.02	42.04	33.75	36.43	27	32.63	30.71
1i22	21.18	20.31	27.79	44.14	21.34	37.17	31.76	26.43	20.9	17.41	35.81	29.2	39.22	37.22	26.13	31.24	48.19	32.17	32.78	26.27	27.03	35.8	45.48	32.63	29.11	24.08	25.89	28.99	38.32	39.6	28.84	44.18	26.8	26.1	29.56
1i27	14.9	15.25	15.07	23.12	12.06	30.4	26.54	14.98	21.76	12.24	20.1	17.88	25.69	21.97	13.33	23.18	22.87	24.4	22.71	20.99	24.08	19.98	36.25	29.85	25.64	17.63	17.39	19.49	30.7	30.3	13.95	25.6	19.35	3.63	18.42
1i2m	19.99	20.24	32.35	39.02	28.58	41.39	35.18	33.74	28.08	26.86	40.63	34.72	39.67	38.3	34.47	31.87	47.48	36.41	37.26	32.91	29.66	33.3	47.32	39.57	39.76	26.04	33.94	37.86	36.46	49.82	35.25	44.35	28.75	40.96	25.53
1i2t	18.07	17.88	28.04	39.98	26.8	38.12	27.51	26.02	29.15	22.1	30.32	27.28	30.91	29.86	22.89	32.5	40.62	32.22	32.7	32.33	22.62	30.86	42.61	28.42	29.47	25.86	24.78	30.12	32.93	36.72	25.85	34.14	22.08	28.34	26
1i3d	20.4	18.87	30.35	33.24	34.94	42.28	28.85	30.22	29.81	26.97	35.19	30.19	31.84	36.2	34.11	37.97	47	33.6	35.09	33.17	25.56	31.87	42.85	37.71	29.73	26.45	31.55	32.1	43.47	46.01	31.47	38.64	33.81	27.61	25.5
1i3e	21.97	21.94	33.66	48.18	32.46	38.33	34.81	25.45	26.47	30.96	38.26	41.22	33.92	43.24	28.88	37.13	44.9	36.46	39.24	31.06	27.62	33.18	47.26	37.17	41.31	32.52	30.08	33.45	37.05	47.8	34.51	44.83	33.35	31.37	29.64
1i3l	23.83	23.33	22.55	46.19	35.95	46.25	25.68	28.84	7.62	25.54	40.59	40.11	40.65	44.84	24.47	38.93	52.04	37.44	33.1	35.61	29.64	41.5	47.55	44.51	31.02	28.28	20.6	29.94	42.09	49.01	31.49	48.24	33.02	-1.21	28.89
1i3m	24.73	22.23	37.87	48.92	41.91	45.06	41.9	33.13	41.71	31.86	41.62	54.03	42.94	41.66	35.81	47.6	60.18	35.98	44	34.49	39.95	37.6	55.04	42.9	42.54	29.08	37.65	42.92	38.92	53.37	29.34	50.34	33.89	38.52	28.08
1i3o	22.24	20.77	26.67	37.15	30.47	36.89	29.88	28.86	25.92	21.53	29.93	44.54	30.63	25.52	21.34	37.62	39.8	35.78	35.56	34.62	33.04	31.66	45.22	32.92	14.11	30.05	11.91	30.1	41.39	43.26	13.2	44.89	31.44	13.57	29.9
1i44	27.73	22.34	36.94	44.94	34.87	40.39	32.22	33.23	37.44	30.79	40.38	46.74	39.32	37.45	36.78	43.02	48.59	38.26	33.53	33.57	32.27	38.02	49.73	37.34	37.16	31.12	30.45	41.54	42.89	41.71	27.84	50.54	30.08	43.5	28.33
1i49	25.96	21.25	22.6	37.73	24.75	40.69	28.31	21.11	18.64	8.03	44.27	30.07	37.17	22.76	17.67	24.62	44.42	35.15	22.53	22.35	22.56	37.47	42.11	28.47	23.39	31.09	20.6	24.4	41.3	34.53	25.8	37.19	21.12	12.83	23.52
1i4d	19.84	18.32	32.43	40.44	30.76	39.17	22.87	30.84	28.1	7.87	39.13	41.18	41.05	41.11	25.71	42.89	47.19	33.97	31.48	20.39	25.65	34.96	49.22	40.94	23.53	27.2	32.46	36.07	45.15	47.92	30.48	50.98	34.59	16.25	26.37
1i4f	21.72	23.71	32.81	41.53	26.93	39.99	39.1	33.35	36.59	32.45	44.69	41.49	34.7	42.66	33.94	39.33	53.19	32.29	35.99	36.28	34.7	38.17	45.8	37.8	40.77	29.16	35.06	35.5	39.31	47.88	37.89	42.59	28.83	32.88	27.21
1i4l	26.3	24.56	31.49	36.1	37.49	44.82	14.09	23.62	26.85	28.36	41.53	36.59	46.91	41.22	28.66	41.26	51.05	42.29	42.72	24.54	34.24	40.25	51.36	35.24	28.78	33.3	29.89	41.96	46.91	44.68	39.61	48.96	37.86	32.34	27.6
1i4o	23.64	19.96	37.84	36.79	31.6	39.76	30.83	31.33	35.3	32.55	40.94	43.29	33.96	42.69	29.54	42.14	54.4	41.31	38.76	34.54	39.47	34.67	43.05	38.25	37.55	23.61	27.18	42.41	38.28	46.42	36.79	41.65	31.03	34.86	26.1
1i4t	23.78	20.87	34.64	40.79	33.15	40.69	25.49	32.75	28.5	29.75	44.03	32.98	47.06	43.8	24.38	50.08	49.5	40.15	39.38	32.97	33.7	35.98	50.84	45.88	39.95	31.98	23.81	43.04	44.29	54.15	42.27	47.81	35.12	30.84	30.39
1i51	24.95	23.72	36.26	43.95	31.38	49.92	35.59	33.9	34.92	21.41	39.6	42.34	44.23	44.65	19.61	35.46	46.13	42.38	35.56	35.63	35.36	33.95	45.48	39.33	43.46	38.1	31.54	40.87	40.57	55.3	36.6	44.23	37.97	29.47	28.69
1i57	26.84	15.77	16.32	29.56	11.3	29.24	18.23	19.26	6.86	-14.3	24.49	26.51	26.69	26.87	12.02	27.06	25.29	25.42	14.18	15.35	12.53	27.84	32.64	27.6	3.31	22.92	15.97	24.29	27.95	35.85	15.71	30.4	21.93	16.42	19.15
1i5k	31.03	27.56	18.5	29.96	18.64	42.31	22.53	18.26	10.07	8.66	26.77	22.12	29.76	28.44	17.84	24.69	26.26	19.95	18.76	23.81	13.58	38.98	53.89	26.34	20.31	26.25	20.89	20.71	31	39.57	19.76	28.13	32.72	-15.03	23.18
1i5r	24.59	24.49	37.8	50.22	38.71	50.16	44.86	40.85	47.49	49.03	43.58	55.69	44.77	47.23	36.32	50.08	61.12	43.28	43.01	39.77	44.12	40.9	51.21	49.03	58.16	34.43	35.76	47.8	50.41	56.6	44.34	50.04	33.51	38.2	30.45
1i71	20.76	20.32	33.13	33.15	23.63	35.04	28.11	27.61	25.59	19.57	31.43	31.02	36.68	29.14	23.53	31.35	38.7	32.29	30.7	31.57	27.76	33.61	42.99	32.82	32.03	27.52	25.2	31.23	37.54	34.72	20.08	40.62	28.68	26.82	27.36
1i72	27.32	23.85	47.57	51.18	42.87	50.82	31.6	48.61	23.44	43.83	46.41	47.79	46.72	49.3	45.87	56.32	54.21	44.62	45.64	32.32	41.4	40.95	57.41	50.85	50.82	40.13	48.64	42.65	46.64	52.88	43.9	48.52	34.49	35.6	30.87
1i73	22.24	23.44	-3.22	27.66	16.48	45.85	21.08	13.53	16.19	-19.43	43.08	-82.59	41.49	31.81	-80.9	6.7	42.54	32.85	-19.7	-95.11	14.62	44.13	48.58	1.78	-62.62	29.84	-26.32	8.57	43.38	3.25	12.79	41.8	36.37	-78.35	30.23
1i76	21.37	20.11	20.54	60.58	23.74	43.53	28.82	33.66	23.84	-7.48	49.67	33.21	48.89	44.04	10.75	36.45	55.92	34.98	29.29	26.76	25.2	38.21	50.96	39.48	31.89	33.55	2.92	21.11	44.49	50.71	33.03	50.39	33.27	21.98	30.73
1i79	25.24	23.44	44.81	54.14	46.86	48.53	36.18	50.58	22.64	44.93	51.05	47.71	47.12	52.3	40.84	58.5	57.08	42.64	38.75	33.37	38.68	38.58	57.23	48.95	51.46	41.45	44.36	41.54	48.19	56.44	37.76	45.92	34.48	28.5	31.31
1i7b	27.02	23.96	44.16	52.79	42.69	46.27	24.68	46.59	22.32	27.34	45.37	42.89	47.03	51.61	33.37	52.85	61.34	43.31	37.9	29.32	42.59	38.09	56.06	51.19	42.86	39.45	44.77	42.59	45.63	59.84	44.91	51.96	39.57	14.96	34.06
1i7c	23.31	24	44.21	51.02	43.72	47.18	32.24	44.61	23.23	47.17	40.66	51.12	45.73	48.21	37.13	54.39	63.47	41.02	37.11	36.68	42.45	40.07	57.03	49.27	53.16	40.87	42.72	54.3	45.63	53.57	42.32	46.68	34.24	31.87	29.72
1i7g	20.5	18.11	38.72	47.69	37.88	40.76	1.83	34.71	33.38	35.49	49.48	43.11	41.28	45.58	16.51	45.67	54.46	37.75	37.49	11.5	35.23	38.33	54.83	45.87	33.68	31.81	19.67	36.61	43.29	54.25	30.12	53.27	36.41	35.34	31.89
1i7m	23.13	21.98	43.49	48.09	35.04	50.36	-14.75	49.12	48.34	-18.71	53.43	39.4	50.57	53.18	20.88	49.58	61.06	47.59	40.24	26.1	21.75	41.16	56	43.47	25.01	37.68	44.47	32.55	47.31	49.31	35.43	52.21	36.01	22.27	34.27
1i7r	23.51	20.4	32.03	40.75	28.71	39.35	41.43	29.76	37.94	32.05	33.1	41.09	34.52	34.42	29.2	40.92	46.74	46.03	38.04	34.56	36.42	29.1	43.65	38.4	38.86	29.15	35.49	36.04	34.68	47.5	39.65	44.88	27.75	30.01	26.31
1i7t	25.17	22.14	34.74	44.54	25.71	38.01	41.03	32.14	32.37	37.21	41.46	35.5	43.83	36.69	29.64	35.02	49.08	39.34	34.39	32.69	28.08	37.11	47.99	37.45	38.47	25.19	28.04	41.3	41.42	44.39	30.99	44.57	27.83	29.98	28.93
1i7u	24.34	21.16	31.52	42.58	29.65	40.62	37.62	28.83	34.07	36.66	38.45	37.45	35.09	37.83	29.44	44.94	47.98	33.08	35.25	30.75	30.49	35.55	46.25	41.32	39.65	27.57	36.24	34.75	37.45	45.94	42.32	44.49	30.73	31.67	26.94
1i85	-23.58	-31.22	-90.43	-100.87	-91.64	-6.55	-190.84	-142.58	-191.62	-148.97	-41.75	-107.12	-38.06	-116.35	-399.16	-72.68	-120.4	-29.46	-174.68	-236.72	-184.03	20.14	-7.54	-54.45	-168.94	-29.86	-290.24	-135.43	-38.94	-96.98	-144.13	-47.73	-59.15	-220.41	-25.85
1i8l	21.27	19.66	28.47	43.43	19.61	35.72	31.81	29.78	31.35	30.56	29.23	26.75	33.98	29.42	22.62	30.68	37.6	34.33	28.84	29.96	30.01	27.84	40.06	29.52	28.34	20.1	25.92	28.54	31.93	39.09	21.31	34.16	24.44	29.91	23.64
1i8z	21.75	18.61	26.95	42.61	28.95	42.58	18.75	27.9	35.81	19.88	36.48	39.33	36.94	37.35	8.17	40.26	47.28	31.17	40.1	26.19	25.4	34.47	48.45	37.78	26.56	27.38	15.64	34.27	37.63	44.8	23.64	44.61	29.26	29.62	26.33
1i90	17.08	17.67	19.59	31.27	17.23	28.15	25.38	15.03	23.26	9.07	27.87	27.76	26.92	22.23	15.85	28.52	33.43	24.87	20.19	2.95	20.63	27.35	28.62	29.03	21.21	16.2	19.5	8.89	29.61	35.54	19.83	35.7	23.82	-13.44	21.31
1i91	21.55	19.58	34.18	43.57	34.6	38.16	36.16	32.75	31.25	31.17	36.61	38.28	36.88	40.19	29.76	35.47	48.22	37.3	38.85	35.36	33.31	31.52	48.05	38	24.61	32.88	37.49	34.82	42.16	48.74	29.15	46.76	36.36	30.3	27.56
1i92	18.8	15.67	29.02	36.08	23.3	37.19	33.57	27.06	22.93	26.47	33.68	32.88	29.6	34.86	29.96	28.96	38.81	30.7	35.53	30.82	27.73	29.05	42.16	34.09	29.87	22.53	32.42	33.12	36.37	39.63	22.22	40.12	26.05	32.59	25.11
1i9l	21.8	21.55	28.22	34.99	27.73	40.97	29.92	24.95	23.88	24.89	34.01	31.2	38.23	34.9	25.13	38.15	42.73	37.11	31.08	32.56	32.32	38.53	39.95	31.88	25.65	26.56	24.28	32.87	41.9	40.56	26.98	41.02	29.07	27.99	25.68
1i9m	25.02	26.99	33.86	40.81	34.8	39.11	31.29	34.06	37.71	38.72	40.51	38.96	37.19	39.56	21.86	36.17	50.72	37.22	34.98	32.41	34.54	35.3	51.72	38.91	33.69	27.12	27.87	45.18	45.08	44.52	28.59	42.21	32.55	35.81	30.3
1i9n	19.34	21.2	29.47	38.77	31.29	36.14	23.35	29.11	31.72	27.31	35.4	36.67	36.33	32.28	19.29	34.62	39.64	28.27	32.79	28.41	26.07	35.7	45.2	35	29.94	23.83	21.06	26.91	37.19	41.11	22.83	37.39	29.44	28.12	27.97
1i9o	18.32	18.32	28.66	31.66	26.12	32.88	21.23	26	36.72	-2.65	31.9	28.26	33.74	29.18	19.04	41.13	36.41	24.52	27.89	22.71	26.14	31.28	41.15	35.2	31	19	22.69	29.31	35.76	47.36	23.22	38.55	25.15	-24.16	25.86
1i9p	18.81	17.69	24.81	29.66	27.28	34.16	23.07	24.4	25.2	14.28	29.74	33.38	28.6	30.07	-7.57	39.19	28.01	32.62	26.76	24.59	25.84	31.15	39.29	35.23	24.65	24.28	23.75	26.26	36.17	40	21.36	38.64	25.24	-50.74	25.81
1i9q	18.96	17.48	29.18	37.95	29.49	31.9	27.68	27.75	31.61	10.37	31.4	35.21	32.65	29.01	22.87	34.01	38.03	33.54	33.31	29.17	25.31	32.79	39.77	36.35	21.43	21.26	26.55	29.91	33.35	36.2	21.94	38.06	28.24	24.06	25.1
1i9r	24.28	24.37	12.69	36.91	22.6	51.81	26.93	23.47	33.09	23.94	37.79	28.94	41.95	42.21	10.2	19.81	44.24	37.99	-5.05	5.97	30.68	41.85	56.34	33.56	22.95	37.39	22.67	24.46	47.68	31.48	20.49	47.8	35.96	24.94	29.9
1ia8	21.53	19.57	32.25	42.61	33.48	39.66	27.5	29.74	39.78	33.92	32.37	47.05	37.11	41.07	21.65	40.82	50.66	34.29	34.27	36.3	31.82	36.24	52.09	39.49	35.66	27.48	25.4	37.39	36.37	51.21	29.12	40.05	32.16	25	27.44
1iam	21.84	17.86	28.43	32.62	20.25	40.98	24.12	24.65	23.71	28.05	33.78	27.78	29.8	34.36	24.08	31.3	42.64	36.24	27.8	25.46	25.74	32.01	40.6	33.01	23.04	25.36	25.05	24.6	35.22	35.35	21.2	39.45	25.75	35.17	27.09
1iap	15.54	15.47	27.79	38.6	27.09	35.31	29.01	26.71	21.71	19.64	31.9	28.88	33.61	38.27	25.7	35.16	37.23	26.61	26.85	22.81	27.15	36.23	44.67	30.86	32.6	24.13	30	25.3	37.98	40.24	32.32	36.24	26.52	8.6	21.77
1iaq	22.36	23.98	27.46	45.53	38.1	46.2	27.71	36.17	13.86	41.49	36.4	39.72	38.32	41.59	27.34	40.95	45.43	38.14	42.26	25.94	40.14	35.77	48.66	36.78	43.68	30.53	31.63	23.1	45.85	48.33	25.58	44.96	32.35	41.79	28.96
1iar	22.85	19.37	29.26	41.06	28.59	44.69	36.88	30.66	35.88	28.58	36.94	36.31	32.8	38.75	28.55	35.32	53.31	38.55	36.15	34.38	35.14	34.42	45.83	39.83	33.72	30.91	28.57	34.47	35.92	42.78	38.26	39.03	30.77	34.36	26.18
1ias	21.5	20.22	33.15	53.32	38.62	39.93	16.91	31.33	45.69	33.89	41.82	45.73	45.01	40.58	25.35	44.61	44.79	34.97	33.03	24.81	31.2	34.54	51.92	46.77	32.41	28.81	28.5	22.82	40.91	56.72	19.14	48.72	33.04	20.6	25.98
1iat	18.88	17.05	33.79	35.92	30.6	37.13	37.09	30.98	30.14	28.69	33.01	38.29	36.2	36.68	21.85	31.6	45.82	30.86	31.17	29.42	30.5	35.9	45.34	40.8	33.36	26.98	29.47	34.24	37.94	48.04	29.41	43.41	27.95	32.1	26.78
1iau	20.17	15.65	29.25	28.19	28.31	42.25	29.55	30.92	28.71	26.31	30.17	36.41	35.92	31.31	32.15	30.01	46.29	29.53	25.97	26.53	24.9	29.89	41.86	37.17	29.46	19.61	32.48	24.16	34.7	46.15	28.7	39.33	29.82	5.94	22.61
1ib1	24.88	22.17	38.37	44.49	36.49	44.06	35.51	37.18	26.96	42.78	37.97	42.39	38.96	41.05	33.94	38.43	47.45	36.53	37.59	38.34	41.83	38.83	50.63	40.85	37.28	29.16	36	37.6	43.11	45.92	49.86	44.69	33.48	27.29	29.64
1ib2	21.86	20.92	22.74	33.43	26.27	38.22	27.82	24.86	27.82	30.16	32.05	26.51	31.9	36.53	23.48	29.09	41.79	29.13	30.47	38.08	25.69	34.07	40.41	30.38	26.99	26.27	22.62	24.63	36.97	39.02	26.01	39.04	27.76	29.78	24.03
1ibr	22.61	25.67	28.64	42.57	46.06	43.36	38.96	37.72	32.92	32.12	35.85	34.9	45.01	41.94	27.54	34.28	48.58	38.04	29.09	29.75	31.07	36.11	45.19	35.61	38.81	31.95	31.27	34.38	42.28	43.86	34.58	47.42	35.05	45.3	31.64
1ic1	15.23	15.07	19.38	34.63	24.4	29.77	22.41	19.84	17.3	24.81	28.9	25.13	29.54	21.1	11.05	29.47	36.92	26.49	30.53	18.92	18.55	28.79	36.39	30.12	18.64	22.2	13.53	16.82	27.95	37.55	19.63	32.78	19.86	17.85	17.32
1ic8	22.12	19.74	29.84	42.55	30.11	42.87	17.58	27.96	26.6	28.03	33.4	35.54	35.25	32.09	20.62	38.24	47.26	32.69	36.3	23.29	27.78	35.95	46.1	31.03	7.04	25.23	26.77	32.58	36.32	42.89	19.32	41.93	30.91	12.18	26.47
1ice	15.11	14.77	28.22	31.87	26.1	32.74	29.95	26.64	22.23	25.9	28.83	28.06	33.01	31.16	27.65	28.19	33.49	28.56	24.94	30.61	23.13	25.92	36.76	26.34	24.35	18.54	28.6	33.9	32.24	34.25	19.72	40.78	25.32	15.38	23.3
1icf	24.99	20.94	27.23	45.97	30.11	41.5	37.17	22.54	28.22	24.02	38.61	28.91	34.07	37.41	20.74	39.83	51.98	37.55	34.22	26.45	29.83	36.54	42.44	32.25	27.77	30.98	25.17	29.85	41.57	38.66	26.12	41.87	30.03	-12.35	23.61
1ict	24.04	25.02	35.93	34.52	28.05	40.97	41.06	32.88	62.3	-13.56	42.64	30.62	36.28	46.33	27.29	39.38	50.85	43.02	34.81	28.01	27.53	34.06	55.61	39.96	29.36	31.32	34.01	19.9	43.5	50.75	21.69	50.94	32.23	-57.9	30.88
1icw	22.27	23.13	17.01	33.12	20.13	35.22	17.43	16.57	20.26	28.34	29.33	21.31	31.67	8.5	17.68	29.19	41.78	28.2	29.8	27.59	15.72	32.28	40.71	24.91	15.52	31.92	12.6	24.37	30.37	28.9	11.99	29.94	25.18	-2.49	27.1
1idn	17.25	15.52	24.59	35.38	28.71	34.11	33.65	22.11	26.97	23.91	29.76	38.31	31.71	32.88	18.98	27.38	37.97	25.55	27.91	30.13	30.47	28.02	36.67	35.18	25.12	20.45	25.15	27.45	35.15	38.83	27.86	38.97	23.22	29.4	24.59
1ido	13.73	11.92	20.76	31.2	22.41	28.05	28.7	19.81	17.66	18.61	23.01	25.6	26.94	24.42	17.68	33.61	34.3	26.03	29.12	22.87	25.25	22.98	36.19	32.85	25.48	14.88	19.71	26.47	27.17	39.63	24.9	35.4	21.83	14.91	19.51
1ie8	22.49	21.08	43.55	49.58	28.98	40.69	44.01	35.9	-46.88	2.96	50.9	15.04	41.04	50.98	40.91	36.22	60.89	43.62	42.98	38.97	36.52	41.61	52.14	39.68	23.59	33.23	42.29	41.6	49.16	48.79	15.76	54.74	33.76	34.7	33.83
1ie9	22.26	18.64	44.71	48.79	31.07	43.03	39.39	36.49	-41.5	-4.43	44.46	32.45	40.9	52.01	41.46	34.37	55.92	41.78	42.04	38.29	35.47	38.53	51.55	37.95	35.27	27.7	44.55	40.5	39.33	49.96	36.37	54.52	29.19	-14.5	29.49
1iei	25.07	21.39	34.03	40.97	44.16	49.73	14.98	36.9	41.64	43.99	52.19	47.88	48.19	49.34	31	43.26	55.54	47.54	46.14	37.05	41.38	38.44	55.83	55.39	40.74	36.44	25.63	22.93	45.47	68.61	39.15	57.59	31.92	38.47	33.56
1if4	16.06	19.15	31.23	42.46	30.28	35.45	35.25	26.83	30.14	38.31	36.75	37.58	35.18	38.59	22.74	36.09	47.83	31.49	30.92	28.92	30.33	32.78	46.85	42.25	33.31	24.78	29.15	39.49	35.36	49.1	34.33	42.81	27.61	33.73	27.97
1if5	22.94	23.18	32.09	47.18	31.65	44.14	37.31	32.52	42.82	41.46	37.43	42.5	37.14	40.36	26.62	34.92	50.01	36.77	34.61	35.16	32.51	36.49	45.81	38.95	33.99	27.17	31.26	36.87	38.84	46.17	30.92	45.36	28.33	35.39	27.99
1if6	23.5	19.85	30.58	42.06	31.13	42.65	26.6	24.78	25.62	15.97	40.99	36.09	39.98	35.82	13.21	33.18	43.71	34.19	28.29	29.69	35.15	37.72	48.02	38.48	21.53	27.26	27.95	34.05	41.28	45.56	23.8	40.84	35.77	21.65	29.62
1if7	24.79	21.2	32.96	49.27	36.61	45.53	35.52	36.6	31.35	39.82	38.28	40.55	41.71	40.3	22.22	42.16	53.24	37.32	34.19	30.33	35.23	38.18	49.92	42.17	32.99	40.3	27.76	32.06	40.13	51.13	29.92	45.79	39.43	35.4	30.27
1if8	25.42	27.8	26.83	41.07	32.1	36.53	31.53	35.29	36.93	40.27	37.82	38.9	37.63	38.5	19.73	33.93	48.61	35.93	30.74	34.48	30.86	32.82	51.13	36.67	31.27	33.32	16.75	33.26	39.46	42.83	28.65	42.71	33.44	37.87	30.21
1if9	19.18	16.07	32.04	53.02	38.31	37.44	36.54	32.34	29.67	35.43	39.27	41.73	40.5	43.5	28.83	45.78	51.83	35.11	35.56	35.45	34.27	37.33	51.14	40.44	36.5	31.17	36.8	34.21	36.31	45.21	22.54	46.08	29.99	29.01	27.63
1ifr	18.61	15.76	12.49	28.88	16.5	24.63	31.07	-8.73	12.07	1.19	19.66	25.03	24.63	22.27	7.12	25.15	21.09	24.29	22.68	14.93	22.36	25.87	32.78	29.49	-5.03	18.53	12.07	17.1	28.93	34.47	17.99	38.02	19.58	5.45	19.23
1ig1	20.45	19.97	28.88	47.93	37.54	36.6	23.69	31.74	32.42	44.27	38.73	48.19	44.23	43.3	14.23	40.8	53.76	35.44	39.69	27.26	36.32	34.29	50.17	42.46	36.51	33.43	27.67	36.59	39.59	46.11	34.71	49.9	32.57	39.09	28.9
1igr	31.29	20.47	28.3	39.66	30	43.98	38.55	27.5	24.81	27.83	34.89	36.21	40.27	35.71	25.76	44.4	37.17	36.43	41.89	29.18	30.53	40.08	44.1	40.69	32.64	28.76	30.39	36.78	40.96	47.59	24.41	39.48	38.38	26.73	31.7
1ihb	18.08	17.94	24.96	38.88	21.84	32.17	31	23.67	21.74	20.72	29.28	27.74	29.57	29.25	19.62	30.31	37.86	25.92	37.17	28.26	26.71	31.35	45.41	26.69	20.03	20.24	22.3	26.62	37.46	30.86	16.59	35.9	25.79	15.74	21.47
1ihi	25.33	26.1	30.75	43.73	41.08	51.11	45.56	27.65	-13.76	14.07	36.07	36.02	40.17	28.62	32.16	44.49	57.9	42.45	37.09	44.24	41.96	37.38	54.64	44.3	24.7	23.76	33.26	42.77	45.83	44.81	41.03	42.84	35.37	-26.05	26.68
1ihk	15.42	18.28	22.16	26.01	17.12	30.83	22.26	20.15	19.2	12.83	22.13	21.3	25.2	15.4	14.04	24.64	26.48	23.45	14.78	14.62	20.6	27.07	36.54	24.84	17.24	13.75	19.6	25.21	31.72	29.23	17.51	42.04	24.18	-90.15	26.46
1ihs	31.57	24.6	30.91	43	40.34	49.7	33.76	42.74	24.84	25.69	40.33	35.95	41.38	37.84	34.62	39.99	43.64	39.78	41.52	29.71	32.39	40.56	55.96	44.2	35.7	34.61	36.96	32.15	48.09	47.35	33.73	41.2	37.93	18.26	33.4
1iht	23.67	22.86	25.16	27.52	17.19	37.92	23.65	27.98	16.85	12.78	25.96	29.66	24.87	23	25.38	27.71	29.12	25.57	28.88	28.56	23.79	28.58	35.42	26.02	22.28	22.96	22.77	26.25	30.83	34.05	9.96	29.32	22.03	-53.52	25.55
1ii4	17.17	16.46	29.85	39.81	27.9	36.16	34.19	29.32	36.86	36.17	35.11	36.13	34.06	34.57	29.7	33.35	42.17	30.33	30.24	31.66	27.59	26.87	42.43	39.31	32.96	24.06	25.89	30.13	35.16	43.23	31.52	37.44	28.28	35.69	22.26
1ii6	23.94	23.41	34.23	41.42	27.46	39.81	30.72	30.71	30.15	31.52	38.69	36.02	33.6	42.6	32.87	33.19	53.01	33.68	35.8	34.12	27.47	35.44	50.32	35.65	38.09	27.61	33.45	38.21	44	46.48	29.14	40.71	30.36	34.12	28.42
1iii	19.37	18.05	25.08	38.16	24.9	34.62	30.86	22.07	28.38	29.32	29.1	30.3	28.52	27.43	20.74	32.03	36.3	28.31	33.5	31.1	26.96	34.19	46.14	42.24	34.09	24.15	24.57	34.89	34.04	44.21	16.91	31.78	26.97	26.64	19.47
1iil	20.92	16.54	27.33	43.45	24.62	38.24	28.38	28.07	28.31	30.44	32.09	33.2	33.74	30.27	26.59	31.99	38.94	29.93	26.11	25.32	27.37	33.58	40.98	31.64	33.93	16.23	32.14	29.03	35.31	44.12	24.67	36.55	27.36	26.42	23.57
1ij9	20.15	18.06	28.57	34.02	19.11	33.82	34.84	26.26	22	18.55	25.81	33.02	33.3	28.64	25.19	31.61	34.2	33.83	33.24	30.12	29.12	29.37	41.17	32.35	27.22	25.66	26.56	29.6	34.12	37.02	20.44	30.19	28.13	29.01	21.69
1ijb	17.57	16.48	24.56	30	23.22	31.49	35.42	30.58	28.72	17.69	34.52	37.13	29.64	25.92	20.51	29.73	35.6	28.7	28.61	27.56	28.59	28.91	37.1	39.55	25.72	21.94	22.87	30.15	35.78	48.97	29.1	36.23	21.73	29.87	25.52
1ijk	30.04	27.17	-6.32	18.27	23.21	53.41	-22.56	33.11	-123.53	-48.88	36.92	7.39	43.7	27.07	-15.15	-16.18	40.36	32.73	4.64	9.36	-19.97	35.43	45.26	42.43	-50.96	29.18	6.94	-45.58	42.47	40.72	15.58	34.35	35.27	-135.25	31.48
1ijn	16.82	13.53	28.79	33.99	22.69	30.7	24.17	25.39	24.1	31.1	27.54	31.2	28.7	31.46	26.67	28.76	43.65	28.36	25.78	27.53	24.85	27.62	41.51	34.31	26.27	22.1	28.94	23.58	30.75	39.16	22.68	33.63	19.52	28.74	20.1
1ijq	23.66	20.74	30.68	50	31.43	40.37	40.17	30.12	-76.87	15.37	39.48	39.68	40.85	41.4	7.49	39.61	56.46	40.41	42.01	30.53	35.13	33.98	58.89	38.98	17.67	32.85	16.01	36.36	38.51	50.8	19.9	48.57	33.08	7.27	28.21
1ijr	15.65	17.66	22.86	28.55	17.45	31.17	25.18	22.71	22.81	12.91	24.38	27.24	28.18	22.07	24.37	25.82	28.32	28.13	22.31	22.49	21.52	23.8	35.21	27.29	24.42	18.94	23.44	25.31	28.35	26.9	18.19	34.12	25.12	18.12	21.67
1ijt	12.31	13.58	19.51	29.31	12.98	22.38	17.28	16.36	15.49	15.85	23.7	24.94	23.8	20.55	11.24	20.66	24.43	22.68	22.55	19.95	17.5	20.28	33.07	23.92	15.58	16.37	15.23	17.53	26.56	28.74	11.93	27.66	22.19	17.14	19.73
1ik9	18.77	19.22	26.66	32.46	23.65	32.99	41.11	22.29	28.78	23.64	26.47	41.72	31.06	31.19	21.37	37.53	36.99	32.14	29.09	28.96	26.5	34.1	30.54	37.37	18.5	24.73	23.83	25.81	42.07	46.72	27.38	31.79	26.02	8.76	24.49
1ikn	22.69	20.67	5.99	42.32	40.1	44.96	-7.81	31.67	7.76	-23.08	39.58	26.32	40.76	44.58	4.35	42.16	50.78	36.89	27.58	28.54	31.06	35.98	52.84	41.86	30.07	28.51	24.61	24.42	44.92	47.14	21.59	38.64	32.61	-44.35	29.8
1ikt	18.13	15.4	30.21	46.68	28.34	39.98	36.2	35.72	31.23	32.24	43.87	40.64	38.5	45.83	26.96	37.53	56.39	31.89	31.45	30.5	33.82	35.26	54.38	43.76	29.15	26.68	31.24	28.3	39.13	49.36	38.31	45.79	27.73	24.96	28.87
1il0	16.37	17.84	31.43	38.94	31.47	34.53	32.13	30.29	23.92	17.94	45.02	15.17	35.66	40.16	21.67	34.05	51.63	29.94	34.2	29.79	25.98	31.09	43.51	35.27	32.52	25.99	24.09	33.03	37.49	49.29	26.92	42.08	25.48	36.77	27.53
1ilg	24.06	23.41	46.25	48.33	31.99	48.14	46.3	38.03	46.37	32.88	47	47.84	40.31	44.63	32.71	44.34	51.96	37.26	42.6	47.18	38.76	38.04	53.32	45.38	39.86	34.09	39.94	44.48	50.13	57.65	41.3	52.29	36.91	7.56	31.59
1ilh	24	22.02	40.16	45.73	36.6	47.19	45.24	36.64	40.57	31.62	46.87	42.29	43.95	46.47	41.59	42.88	59.93	38.13	47.85	42.79	40.59	36.02	57.59	41.15	45.69	34.75	48.13	43.49	50.42	53.02	41.85	51.46	39.82	38.42	33.26
1ilk	17.26	14.48	30.99	38.69	26.78	29.79	31.89	30.47	42.74	32.75	33.97	34.97	31.67	31.41	30.98	38.18	39.43	31.37	30.4	26.31	25.97	28.36	37.95	33.45	34.02	22.64	29.75	32.78	32.69	40.76	26.55	37.66	21.82	32.57	22.75
1ilr	22.3	21.05	15.8	32.96	24.55	29.66	21.48	19.31	26.04	13.25	28.58	35.89	30.5	23.77	20.32	35.89	43.32	31.56	33.54	19.96	27.03	32.61	35.04	31.28	20.93	23.04	16.83	26.36	35.95	35.39	12.38	38.74	31.9	8.79	24.47
1im9	23.98	23.83	30.16	46.92	33.49	46.5	38.43	34.29	33.45	36.26	42.17	46.47	38.96	46	35.58	44.74	60.43	35.95	36.66	39.21	35.81	36.14	57.13	44.6	44.89	28.8	36.18	28.27	42.64	52.17	41.77	49.85	33.98	35.22	30.21
1ima	22.2	20.45	39.39	42.78	28.46	36.36	35.66	32.35	37.41	30.83	33.87	34.72	35.11	38.82	32	38.06	43.57	35.06	41.73	35.14	32.1	33.02	47.09	39.34	39.51	25.19	38.65	44.35	38.42	41.77	35.41	40.24	31.91	32.69	25.24
1imb	20.49	20.52	37.01	45.71	33.95	38.98	40.51	34.78	32.43	50.48	34.19	39.87	36.4	39.79	38.17	36.7	44.02	37.53	43.71	34	34.95	36.47	49.66	41.36	34.57	33.85	38.55	43.38	39.77	50.69	32.57	42.07	30.29	33.39	26.32
1imc	19.94	21.29	34.47	40.56	31.61	40.44	41.39	29.91	27.93	39.67	36.99	36.85	38.32	39.92	29.92	35.21	48.61	35.91	38.95	35.67	34.58	39.75	50.07	39.28	35.99	27.35	30.76	37.03	40.23	49.14	34.85	40.35	33.18	1.18	25.93
1imd	20.36	21.14	30.03	41.55	25.93	37.66	32.81	31.58	39.15	42.08	35.19	44.71	38.11	41.07	25.93	40.63	49.66	33.66	33.33	29.75	32.2	33.9	48.94	35.81	35.87	30.62	27.27	35.26	39.84	46.27	36.02	38.08	30.83	41.1	27.47
1ime	21.52	21.78	38.63	46.18	29.42	46.31	38.46	34.64	34.16	46.86	37.86	41.45	37.36	40.79	44.24	33.51	47.95	35.65	39.06	35.45	33.04	34.93	53.65	39	38.77	24.52	37.48	41.9	40.17	54.2	35.15	45.07	31.01	22.36	27.18
1imf	19.5	18.97	31.99	38.01	27.21	40.1	35.12	28.71	29.94	36.54	34.01	36.45	39.16	34.56	31.14	34.26	43.49	34.74	37.74	29.38	27.94	30.83	44.42	35.72	31.4	20.81	33.96	35.1	37.41	41.12	26.07	38.69	30.03	26.13	24.98
1imh	24.95	21.48	27.89	42.79	27.62	43.05	30.59	28.5	25.41	13.07	41.3	25.83	37.28	39.75	19.86	35.3	47.98	29.35	28.56	27.69	24.61	33.71	56.72	32.31	32.91	26.63	20.42	26.82	39.43	40.51	25.8	30.97	25.66	1.86	25.72
1imj	14.52	13.99	22.16	26.2	12.84	24.18	18.68	15.5	14.02	10.52	21.7	13.29	21.91	20.3	12.93	19.09	27.65	20.11	18.52	20.62	15.56	27.88	30.23	22.19	17.08	16.99	15.93	18.85	23.37	25.26	13.12	24.23	17.61	18	19.38
1imv	27.5	19.94	29.46	35.36	17.22	39.01	25.63	26.25	26.61	7.36	24.19	23.5	28.28	25.23	21.03	29.19	31.98	27.73	24.67	27.83	23.29	32.35	43.48	30.04	24.73	28.01	23.14	26.33	37.95	34.44	21.87	32.95	28.35	15.54	22.95
1imx	15.75	13	23.23	26.52	17.03	28.76	25.62	24.32	21.86	13.64	26	25.8	26.02	27.95	16.43	25.28	34.75	26.63	22.36	25.74	19.54	26.12	37.17	29.76	28.24	21.11	18.2	21.44	29.27	34.83	17.5	34.42	22.64	19.07	19.37
1inr	16.38	12.65	29.73	39.33	25.19	30.99	33.44	26.5	26.12	24.62	30.21	32.7	30.35	31.81	29.29	34.52	34.99	31.47	30.05	32.95	29.72	27.5	42.16	37.7	34.9	22.82	29.37	31.48	32.75	44.32	21.67	35.86	24.33	27.93	22.28
1inu	21.12	19.59	37.18	39.57	24.17	39.99	36.04	33.36	34.69	28.98	31.62	35.99	34.78	31.88	31.91	36.59	42.35	33.9	32.57	28.88	27.51	33.19	42.16	32.58	33.49	29.48	31.93	31.28	35.06	35.4	29.56	38.37	26.65	37.34	32.03
1io4	20.59	22.05	32.45	42.68	28.9	37.48	36.98	31.28	35.47	28.38	40.51	34.23	37.83	39.4	26.92	40.27	43.47	36.19	32.01	32.98	39.9	33.21	45.18	41.59	36.36	22.47	27.85	36.53	42.31	46.26	31.89	39.98	31.77	27.44	25.1
1iob	21.89	16.98	19.78	29.22	20.47	33.03	25.18	25.37	23.84	17.85	26.27	22.76	24.38	30.77	18.51	28.2	33.06	32.81	24.78	24.24	22.8	28.45	33	28.35	20.26	18.6	23.68	22.39	29	31.73	17.58	34.46	25.51	14.87	24.52
1ioc	21.88	19.17	35.62	39.26	25.99	38.09	43.09	36.33	29.19	28.79	28.38	38.81	33.2	31.11	32.89	32.81	44.78	35.99	34.14	35.36	30.35	33.34	45	36.13	34.51	26.07	35.24	31.44	38.11	40.75	29.38	38.99	28.67	33.06	31.42
1ioe	22.86	22.21	36.38	50.78	28.65	52.98	31.75	36.89	30.16	30.88	46.07	38.03	45.11	49.35	21.04	41.44	53.89	37.27	38.69	33.85	28.13	36.47	55.45	43.76	34.83	39.09	23.86	34.55	45.53	43.35	34.71	44.48	33.71	31.27	32.69
1iol	22.24	22.98	30.94	38.89	26.64	41.23	34.94	26.47	33.66	32.3	37.35	38.17	31.77	37.62	27.12	33.65	41.45	32.8	32.22	29.58	32.74	31.2	42.5	39.98	36.46	24.3	28.84	35.59	35.88	44.13	30.77	37.89	24.54	38.97	21.65
1ioz	26.1	25.67	28.8	39.95	28.83	37.54	26.88	31.42	34.35	25.95	37	34.27	37.76	37.08	22.66	35.4	47.34	42.93	36	34.81	28.27	32.37	46.03	35.9	44.36	28.37	28.96	25.71	42.24	43.1	27.98	40.93	32.03	11.65	33.67
1ip1	20.47	20.11	38.3	36.63	28.2	39.36	32.05	33.43	27.6	28.55	29.05	37.23	36.22	32.07	29.41	35.6	46.23	36.93	28.42	31.34	27.19	33.52	44.23	33.42	28.53	28.44	27.43	35.19	37.16	41.97	28.18	37.45	25.78	31.29	31.5
1ip2	18.66	19.34	31.11	33.28	24.3	38.05	33.36	34.91	26.5	27.43	30.12	32.22	32.49	27.93	31.46	36.58	39.56	34.73	31.17	29.85	28.39	31.7	38.03	32.04	25.99	25.85	27.39	32.21	35.19	42.67	25.94	38.02	25.52	31.43	28.32
1ip3	21.65	22.64	32.93	39.86	29.27	44.66	41.79	34.8	37.65	31.05	34.73	38.11	31.82	37.77	24.62	34.07	46.12	35.79	42.8	32.92	32.62	33.45	45.72	37.32	30.32	27.6	27.65	37	34.78	39.9	31.07	42.49	30.46	28.58	24.14
1ip4	20.98	19.57	41.43	39.06	26.74	39.35	34.57	36.21	34.37	32.71	33.68	40.66	36.42	34.32	29.65	35.28	43.32	38.63	30.22	32.37	31.65	34.01	46.6	33.38	32.35	29.65	32.13	35.94	36.73	41.54	30.52	37.11	27.41	37.19	31.88
1ip5	21.03	19.57	39.77	34.49	23.61	38.99	31.81	35.68	29.58	32.11	28.01	38.98	34.02	32.28	33.55	36.99	41.97	38.36	33.31	29.86	29.93	32.35	45.75	36.78	33.46	33.56	28.46	37.52	37.04	41.82	25.11	37.45	27.68	36.1	31.17
1ip6	20.93	19.24	35.5	40.73	26.8	41.27	31.96	34.96	29.82	33.36	30.76	38.31	38.53	34.65	30.22	38.1	47.17	39.22	34.98	31.98	31.22	32.12	39.82	33.83	33.67	30.76	29.16	36.07	35.33	39.13	28.45	37.08	25.43	39.51	28.48
1ip7	27.52	22.36	26.84	45.61	36.37	44.73	24.2	32.7	22.69	38.45	37.83	31.55	38.41	36.55	23.84	40.52	51.55	42.33	37.85	26.33	30.63	35.47	44.73	43.17	26.17	28.02	26.61	37.4	38.17	48.7	32.71	41.6	36.9	12.59	30.62
1ipb	24.01	22.72	38.25	47.98	38.17	45.91	43.11	34.56	31.23	37.8	44.26	42.7	42.63	44.1	29.96	48.27	58.37	37.13	40.77	37.48	35.98	38.34	60.47	42.43	33.1	31.68	31.33	41.96	48.29	56.34	40.21	50.99	39.87	32.55	30.24
1ipc	28.94	25.45	39.53	50.78	37.23	48.49	40.02	32.36	46.87	41.73	39.58	50.04	47.29	42.48	29.6	45.78	55.39	39.9	44.04	36.02	40.27	41.44	54.7	39.77	39.2	33.32	31.07	41.98	45.93	45.39	34.46	47.42	40.48	28.12	30.75
1iqd	21.73	17.66	34.44	44.37	25.46	38.35	38.47	29.43	26.22	23.24	34.29	31.9	37.09	40.11	29.47	38.55	45.87	32.66	37.76	44.46	29.4	32.69	43.54	49.16	39.19	25.15	34.2	32.32	41.27	47.62	29.51	42.3	26.57	18.45	28.44
1iqe	22.68	21.6	34.71	48.85	32.87	45.4	38.25	34.37	40.3	37.24	46.08	44.86	41.26	48.62	31.72	41.27	60.85	39.14	37.12	33.99	36.33	37.59	52.8	42.23	39.7	33.24	34.89	36.29	41.47	52.66	38.06	42.2	27.51	36.77	33.1
1iqf	21.9	21.02	33.43	52	32.31	42.39	42.33	35.81	23.46	18.45	43.23	27.58	44.4	42.77	28.4	48.14	57.21	39.82	36.81	36.27	33.24	37.04	50.36	52.07	43.15	31.11	32.01	35.21	44.24	49.46	36.51	41.34	31.01	36.57	33.45
1iqh	25.54	22.18	33.46	50.38	35.55	38.62	36.67	33.4	21.54	18.93	31.85	42.77	39.85	36.41	19.54	38.91	44.29	34.53	34.41	35.5	38.52	35.79	52.64	44.51	36.22	28.94	23.1	27.88	40.4	48.15	28.14	43.3	34.25	22.57	32.85
1iqj	21.98	20.69	30.47	35.02	28.99	42	30.22	33.83	32.09	30.94	30.11	32.2	33.89	32.29	29.23	35.75	42.53	33.6	34.06	27.9	27.47	27.93	48	33.89	36.56	29.97	26.53	34.18	39.22	42.39	32.5	40.9	32.66	22.94	26.25
1iql	25.36	23.41	29.41	43.64	22.73	40.24	32.47	27.6	31.65	25.14	38.5	41.72	36.72	43.79	24.28	31.81	47.4	40.42	30.95	28.69	25.37	34.22	53.33	39.67	36.61	30.68	25.27	28.06	38.07	48.74	42.97	41.67	34.85	34.23	28.97
1iqm	24.84	23.4	28.9	50.14	29.55	40.33	36.06	35.1	22.27	21.19	34.8	41.6	34.79	38.68	16.87	34.62	40.81	34.91	30.59	27.92	26.96	35.36	44.93	39.76	32.79	29.91	24.7	28.32	39.85	45.72	32.09	37.66	32.17	24.48	32.12
1iqn	32.68	26.03	40.33	54.01	37.22	50.39	43.74	36.8	36.83	24.9	39.05	47.14	42.65	40.27	31.5	44.94	51.35	43.4	39.81	32.65	39.06	39.87	52.1	46.13	38.3	35.14	34.44	32.58	45.51	50.88	37.16	46.67	40.4	30.37	37.25
1ir3	17.24	17.28	36.19	45.15	40.49	40.65	26.61	34.12	36.39	41.12	32.79	51.68	38.02	37.67	30.48	40.92	43.62	32.44	36.58	26.85	34.21	32.89	42.65	37.58	35.92	24.17	33.12	29.73	40.52	46.06	37.25	43.53	26.55	34.55	25.39
1ira	24.42	24.18	29.83	44.07	21.36	46.65	10.62	27.57	-37.41	18.01	39.86	20.45	40.9	37.93	-13.57	37.51	45.7	36.55	33.55	19.09	23.68	37.95	46.84	34.24	-26.14	34.94	2.94	9.35	42.48	41.2	4.26	39.08	35.6	-73.74	28.62
1ird	29.2	24.9	38.05	43.62	34.08	42.11	39	36.2	36.98	27.3	35.27	36.98	38.86	31.34	31.18	37.25	54.24	48.57	39.97	31.73	33.46	38.27	53.72	45.36	36.52	29.99	36.67	31.48	39	48.72	36.61	37.92	34.22	23.18	30.48
1iri	21.45	22.25	27.28	32.06	31.8	42.74	39.37	24.74	28.6	41.1	33.74	34.3	32.37	33.55	22.38	35.97	41.4	33.47	33.13	38.88	39.1	34.74	40.14	36.66	22.23	32.72	24.95	39.02	43.78	41.65	30.49	42.98	34.22	15.09	27.63
1irk	23.59	20.39	31.42	47.21	34.91	43.08	41.24	29.79	40.27	46.6	39.45	44.59	38.53	37.62	10.74	36.23	46.3	38.69	35.33	34.67	38.57	34.11	53.16	39.75	35.12	31.85	28.86	33.53	38.41	53.6	31.72	38.98	30.23	28.7	27.45
1isf	23.98	22.04	31.6	49.09	30.52	39.25	35.36	33.32	30.36	29.21	39.95	35.13	38.44	36	33.36	34.66	44.56	34.59	36.75	26.32	30.12	38.12	44.46	43.27	33.87	24.61	34.04	32.93	41.93	41.96	26.17	39.48	32.63	4.16	28.13
1ish	26.15	24.91	33.58	36.09	28.21	44.02	44.53	30.58	38.82	39.46	35.58	38.82	34.57	41.06	40.21	35.8	46.93	38.49	33.8	34.18	39.55	35.01	47.1	36.64	42	32.37	33.34	36.87	39.84	45.17	33.62	42.81	31.46	44.15	26.52
1isi	22.52	21.86	35.9	49.78	35.55	40.75	27.3	36.44	26.53	33.7	34.6	37.93	42.86	38.21	35.04	37.42	48.7	35.66	36.87	40.05	41.47	38.89	45.4	40.34	30.17	33.11	43.57	44.94	41.17	45.89	33.44	43.52	33.13	31.56	30
1isj	20.52	23.8	32	40.21	28.65	37.63	37.09	30.85	42.41	40.56	33.62	38.13	32.84	33.06	32.66	35.74	48.86	38.12	38.05	33.92	30.36	32.71	45.4	41.07	41.48	30.14	33.18	37.33	40.11	45.81	34.44	45.55	28.43	50.25	26.12
1ism	26.71	24.03	40.43	40.59	32.22	45.53	38.07	36.71	46.03	41.16	34.88	45.84	36.44	47.18	34.6	44.3	54.51	44.74	41.01	42.69	40.31	37.48	48.95	40.32	45.67	29.94	31.49	44.27	43.3	47.97	34.04	44.04	32.94	53.15	27.02
1it6	24.74	21.67	34.19	39.17	35.36	43.83	38.31	32.01	32.58	36.82	34.35	36.01	37.72	43.48	26.72	41.28	44.84	37.32	42.22	36.76	32.89	32.62	48.49	40.06	35.59	32.29	30.69	37.23	38.65	46.67	34.79	41.75	31.24	35.83	26.31
1itb	26.85	23.65	33.65	50.82	31.69	45.15	30.36	34.47	32.36	26.19	43.04	44.39	40.69	42	11.21	44.31	52.17	39.06	38.23	43.26	41.9	40.46	57.42	45.81	41.2	29.87	20.09	38.27	41.2	55.1	33.37	55.38	36.4	5.27	28.98
1itq	19.34	15.74	30.57	38.09	24.12	42.25	36.41	34.45	31.26	43.84	37.83	27.74	38.42	37.26	28.39	30.79	52.97	33.76	40.06	30.5	27.57	39.35	47.37	33.43	40.37	30.72	27.59	34.33	37.47	43.16	35.28	41.53	29.53	26.68	25.24
1itu	17.94	22.74	-87.47	26.38	12.42	44.68	14.57	22.51	3.17	2.7	24.97	13.58	19.96	15.06	9.07	15.62	24.25	26.52	15.84	6.92	13.64	27.49	28.52	19.37	-10.05	25.25	14.88	15.66	38.49	26.52	-87.85	14	24.91	-2.28	28.96
1itv	19.74	17.59	32.08	35.87	35.8	39.87	31.47	28.57	25.87	32.96	34.67	27.78	34.59	35.83	27.22	36.49	42.06	36.08	33.7	31.8	29.44	32.7	42.23	34.76	33.5	32.66	25.39	29.03	37.9	40.72	22.88	38.92	28.32	41.5	24.05
1iu1	23.09	19.51	22.2	27.91	19.61	35.8	29.73	24.09	15.68	18.44	33.2	21.25	28.01	26.44	23.15	28.13	34.36	30.19	25.59	20.81	22.14	32.77	38.76	29.45	30.39	15.28	26.34	23.06	35.75	33.73	24.11	31.32	27.12	6.76	20.32
1ivh	24.53	24.43	41.34	52.77	39.31	46.22	35.65	42.16	50.7	44.69	43.44	46.92	43.61	44.5	38.26	47.69	56.19	40.62	40.65	34.46	37.55	35.78	53.61	44.04	44.2	31	36.79	40.61	42.86	58.9	48.86	50.24	32.81	48.65	29.74
1ivo	23.19	22.02	36.32	46.6	35.09	40.65	31.97	35.12	46.67	45.23	35.52	41.49	38.16	39.55	31.29	39.96	48.65	35.81	39.76	38.75	36.3	33.83	48.87	37.85	40.25	30.85	35.08	36.04	43.08	51.55	30.95	46.1	30.45	48.71	28.84
1ivy	22.82	21.94	32.77	50.6	39.37	44.59	32.46	34.88	27.88	20	41.96	47.88	44.48	46.8	9.82	49.95	53.55	36.16	42.03	33.12	35.77	35.07	49.93	54.01	40.61	36.27	24.32	30.47	43.88	55.59	30.14	53.29	30.75	29.35	28.75
1iw2	19.69	20.33	35.01	38.97	26.41	39.74	29.59	33.12	32.25	28.28	36.23	37.56	34.01	41.21	30.86	33.75	46.65	31.55	28.35	31.28	27.13	31.46	46.38	32.27	36.56	28.02	31.58	33.08	36.45	43.63	27.32	36.28	25.8	23.22	26.26
1iwq	17.43	19.02	33.3	39.51	32.43	36.03	27.65	34.36	31.15	26.15	36.83	37.85	37.18	39.92	23.25	38.38	44.34	30.56	29.64	24.43	26.65	33.3	52.3	37.24	32.6	23.64	29.14	31	39.85	47.52	30.1	40.66	24.27	23.33	27.55
1iwt	18.69	17.73	34.89	35.49	24.26	31.77	27.85	31.33	21.71	28.37	31.64	32.84	30.07	27.87	24.87	31.09	42.05	34.16	31.51	29.88	28.04	29.79	38.73	34.6	31.38	26.92	27.03	37.34	34.08	42.53	25.97	37.19	22.33	31.76	29.25
1iwu	14.42	13.04	33.97	30.42	23.29	33.21	29.4	31.59	24.64	22.12	27.87	32.47	31.46	26.51	20.17	33.61	34.7	30.8	27.63	26.68	25.21	28.95	33.3	31.61	27.94	21.3	25.25	35.86	30.75	34.11	24.97	36.18	23.11	25.29	28.51
1iwv	17.23	18.64	34.24	36.26	23.34	34.53	30.32	27.53	22.71	19.34	28.27	28.1	30.09	28.44	23.33	30.11	33.73	31.43	28.02	26.36	26.88	31.39	32.55	33.19	31.24	25.28	25.85	33.05	31.89	32.98	25.96	36.72	26.03	28.76	29.19
1iww	19.07	18.19	34.9	32.42	24.21	35.14	30.83	26.77	25.56	22.51	29.02	29.41	30.87	30.79	23.71	29.98	34.39	29.78	29.28	27.08	25.47	30.84	37.18	29.93	32.33	26.4	27.8	33.95	33.72	36.2	25.43	35.52	26.33	32.84	29.52
1iwx	16.44	17.68	36.48	37.59	25.18	37.33	34.5	34.71	27.37	30.27	26.8	33.27	33.22	29.87	30	36.39	41.73	33.81	34.28	29.64	31.55	31.25	43.77	36.08	28.88	29.34	26.9	37.87	35.87	35.7	23.79	40.19	27.84	35.43	28.57
1iwy	19.01	18.32	34.17	34.42	22.72	34.45	30.32	28.25	20.7	27.24	28.72	29.62	30.33	29.01	22.19	30.88	32.35	28.88	26.01	26.89	30.13	29.79	37.96	29.68	29.98	24.75	26.1	35.19	32.28	37.78	24.65	37.55	25.37	27.8	28.2
1iwz	17.68	17.47	34.4	36.2	24.51	31.34	32.69	28.99	22.35	22.17	27.14	30.93	28.92	29.05	23.08	30.27	34.01	31.5	29.02	27.88	25.14	28.27	38.26	30.36	28.46	24.4	25.57	36.84	32.92	36.38	23.91	36.5	23.02	29.69	27.51
1ix0	21.03	19.87	40.26	33.57	23.45	36.92	34.52	33.63	29.19	25.52	29.84	36.15	31.41	32.91	27.07	31.82	38.95	36.16	34.05	31.23	29.52	32.11	44.89	32.34	33.86	25.66	30.08	32.52	34.68	41.56	26.99	35.89	24.19	31.44	31.11
1iyh	25.21	25.93	35.61	52.05	41.01	43.06	34.1	32.62	39.32	48.76	39.12	50.17	43.41	46.63	25.63	46.9	60.41	37.47	39.83	39.52	37.59	36.76	49.78	40.49	40.27	34.38	28.78	41.19	41.98	55.74	36.65	50.11	35.62	37.65	32.36
1iyi	24.33	21.13	32.02	46.6	33.04	46.07	46.94	35.99	23.89	45.88	40.41	44.17	40.03	42.17	37.34	37.59	51.65	40.98	44.77	45.55	42.09	35.06	49.64	43.21	43.73	29.63	34.74	36.07	41.57	55.53	39.69	46.22	32.99	32.53	32.79
1iyj	26.18	20.88	30.56	46.96	39.86	39.84	33.85	27.29	28.85	37.1	39.86	31.29	39.27	37.29	21.18	42.79	45.75	31.31	31.69	34.96	32.54	35.88	50.66	38.41	34.18	37.76	26.61	28.17	43.2	48	23.39	46.31	28.79	13.47	27.35
1iz2	20.12	18.81	23.73	36.46	24	39.45	30.43	21.54	21.2	18.35	34.59	30.11	31.85	31.55	20.59	32.49	39.03	29.8	29.06	25.47	25.91	28.94	49	32.29	25.93	25.32	22.68	22.8	42.53	44.27	26.74	34.82	26.72	16.71	22.92
1iz3	21.7	19.88	32.27	34.63	32.27	45.82	34.42	39.76	36.37	29.47	36.22	31.58	44.65	33.43	24.64	43.66	42.02	35.96	34.45	36.38	34.8	39.21	43.04	35.33	43.67	29.67	29.9	27.19	43.03	40.33	25.22	39.22	31.11	19.25	29.32
1j04	27.71	23.8	34.72	37.58	14.82	35.99	26.42	28.1	9.64	-2.67	27.58	24.76	34.94	34.6	12.32	27.29	31.35	34.31	16.4	9.94	24.11	26.49	42.9	29.42	-15.52	23.98	20.9	19.59	34.67	35.48	21.46	39.07	33.64	-24.16	27.61
1j0w	17.12	15.83	26.96	31.73	24.7	37.04	28.13	26.89	26.36	22.87	35.73	28.59	30.2	37.33	19.82	32.47	39.88	30.45	22.94	24.53	24.63	29.88	46.8	31.03	31.32	25.4	25.85	24	35.05	39.61	31.53	34.55	24.8	35.51	24.85
1j1a	24.59	25.97	34.01	44.91	33.1	43.03	40.88	35.26	46.12	34.88	38.74	44.34	34.46	41.99	36.7	37.89	53.85	36.15	37.98	33.04	33.12	31.65	45.93	39.31	49.02	28.39	41.12	41.1	37.87	47.53	42.22	45.62	29.83	37.74	29.29
1j1b	22.63	17.26	32.47	45.97	34.3	39.89	42.02	26.67	24.01	51.61	38.77	35.04	38.85	38.09	11.41	41.4	53.62	36.2	42.11	39.24	35.6	33.03	48.9	41.22	31.44	27.37	18.15	35.61	39.42	46.69	29.11	45.41	27.83	22.11	24.77
1j1c	26.28	23.22	30.76	46.35	35.34	44.31	39.97	38.02	37.95	43.29	40.14	40.28	37.5	43.3	31.07	41.21	48.74	39.88	34.49	37.34	39.78	36.48	47.14	44.48	43.59	28.49	32.6	37.38	42.08	57.44	37.65	49.95	34.8	55.97	29.81
1j1d	19.52	14.68	28.48	37.01	22.91	32.25	30.64	26.67	30.36	29.48	27.07	34.18	32.19	31.62	23.36	27.85	39.98	32.26	26.81	27.7	27.99	28.47	40.45	31.41	30.96	23.72	26.38	27.98	31.67	40.12	23.94	35.41	25.54	25.57	23.21
1j1j	22.24	21.78	25.3	44.27	37.97	41.25	32.85	28.35	24.03	27.5	35.67	39.99	41.29	36.22	29.85	50.46	47.6	41.62	45.08	32.2	34.32	39.4	53.69	35.2	27.98	38.54	32.82	26.7	45.95	47.63	31.42	47.18	33.12	27.44	24.28
1j1l	24.81	22.4	39.76	47.91	34.16	45.15	35.02	34.2	22.04	34.25	38.34	38.18	43.18	45.84	34.59	38.18	55.94	40.29	39.47	29.77	36	36.52	51.17	44.48	36.54	30.44	39.09	33.1	45.2	49.76	36.32	49.94	37.6	-9.87	30.92
1j2e	18.62	17.6	33.2	36.19	33.68	36.35	33.82	33.88	33.36	33.07	29.67	32.73	30.63	36.63	25.47	40.56	42.17	32.75	34.79	26.05	28.92	31.94	48	37.03	40.09	23.01	27.19	32.02	34.45	47.51	31.65	40.81	26.93	34.04	24.75
1j2f	22.59	19.74	36.79	45.71	30.25	39.35	33.6	29.89	25	35.62	34.43	31.49	39.19	40.46	28.59	39.14	45.34	36.68	27.99	31.04	35.41	33.46	54.47	43.2	28.56	29.92	29.25	33.95	40.1	54.37	31.74	44.52	33.85	29.93	27.75
1j2j	28.9	31.09	30.77	39.84	35.51	42.31	19.37	38.4	20.35	38.12	37.31	39.55	40.6	29.82	37.96	41.22	43.68	43.59	46.02	37.62	29.98	39.93	46.59	38.06	27.93	27.37	38.07	31.07	45.33	51.43	24.77	43.14	35.87	-5.12	34.77
1j2x	20.14	17.11	28.55	31.56	20.08	32.72	21.6	23.39	26.17	24.16	30.01	24.24	31.13	25.02	19.7	31.81	34.49	29.48	26.22	23.91	26.84	28.56	35.03	27.32	24.89	25.27	23.38	26.19	31.82	29.65	18.88	33.59	29.16	17.96	20.58
1j3y	16.32	14.84	21.18	28.11	17.54	39.71	23.16	20.8	23.61	20.75	31.14	28.91	26.6	33.19	22.09	27.87	43.33	25.54	23.89	22.79	21.08	27.7	36.72	36.24	24.62	22.29	23.05	23.82	32.48	45.05	25.03	32.79	21.36	13.48	20.45
1j40	17.51	17.21	31.91	36.98	28.49	34.03	37.4	30.94	38.47	32.84	33.47	34.57	31.48	32.03	23.97	37.74	42.83	30.44	34.95	30.87	30.32	30.12	42.97	37	38.42	18.87	30.07	35.99	34.86	42.89	34.62	38.61	26.56	21.79	22.36
1j41	15.48	14.42	22.56	36.36	27.51	33.7	29.36	24.66	36.33	25.19	27.03	35.52	28.19	31.61	20.71	31.37	37.56	28	26.04	26.75	25.89	30.04	43.48	32.53	32.43	20.06	23.62	30.82	32.11	38.67	28.44	34.62	24.5	24.69	21.39
1j42	25.84	20.29	29	36.6	30.69	42.64	29.8	24.67	17.44	27.9	29.75	20.43	32.64	32.24	21.61	31.21	37.11	35.94	32.61	26.59	37.67	34.81	38.01	35.01	7.69	23.22	27.68	29.34	36.02	38.98	16.76	38.13	39.32	27.37	29.29
1j4h	22.29	20.38	30.82	37.18	27.86	40.05	36.76	34.69	31.38	23.39	35.38	28.86	34.17	33.7	30.35	31.27	41.72	36.09	35.48	33.08	31.54	28.43	45.65	35.56	33.21	25.22	34.66	35.08	37.82	44.79	25.21	37.87	27.47	28.05	28.4
1j4i	22.32	20.54	29.08	36.9	24.81	34.19	31.84	25.82	25.4	30.57	31.38	26.9	29.83	26.45	25.46	31.13	38.81	33.98	29.29	30.93	23.62	27.31	36.52	32.22	16.58	20.53	26.9	28.16	31.64	35.86	22.07	40.43	26.6	16.23	25.64
1j4r	27.77	26.87	32.57	47.17	39.74	46.69	12.45	38.46	46.9	-0.17	40.77	48.93	36.87	41.8	28.3	43.79	51.39	36.14	35.86	19.37	35.03	34.53	55.41	42.95	31.52	30.94	26.99	27.73	47.04	48.89	39.82	44.99	33.66	46.73	30.48
1j4x	18.88	16.88	21.63	28.99	21.91	32.02	31.35	26.97	24.69	5.89	28.92	29.25	31.15	29.57	23.46	31.87	43.69	27.61	25.21	30.53	26.25	26.76	38.76	35.23	27.77	28.85	22.02	28.66	33.13	39.76	26.81	37.54	26.46	15.72	24.33
1j55	14.97	13.61	24.74	27.35	20.83	32.03	31.83	25.76	23.65	15.59	23.65	22.46	26.25	22.78	17.93	22.87	29.4	27.26	25.53	28.13	28.29	27.39	30.47	28.49	27.27	16.6	24.55	28.22	31.15	34.81	14.96	36.39	24.83	12.98	26.38
1j72	25.25	22.86	26.75	32.74	23.79	40.07	29.88	27.71	29.19	26.09	30.84	42.45	34.68	31.55	24.21	40.04	43.24	36.09	28.42	23.29	25.93	33.99	38.35	43.54	31.52	25.15	26.66	26.74	44.38	50.74	29.75	35.89	26.09	36.32	22.93
1j74	16.74	10.19	23.65	33.13	21.17	30.72	29.45	27.07	22.56	15.23	27.38	25.29	27.66	29.8	19.87	26.06	35.04	30.99	26.57	25.83	24.64	28.1	37.19	32.67	27.11	21.08	22.36	29.89	33.76	38.49	25.6	38.78	24.79	20.97	24.32
1j7d	19.77	16.31	29.05	35.24	22.41	36.87	31.22	28.54	25.53	28.03	27.7	32.71	34.5	30.09	21.62	34.88	41.2	30.9	32.57	29.65	25.65	26.39	42.51	33.89	28	26.37	26.93	33.29	33.04	38.17	20.23	38.18	27.14	22.72	24.4
1j7e	18.23	16.78	28.59	34.25	32.25	34.98	37.08	24.82	34.52	33.87	30.36	37.95	33.49	39.08	27.56	31.45	48.62	30.61	35.59	28.59	33.31	30.28	46.63	32.29	35.89	23.23	26.41	35.6	37.29	45.35	33.28	42.81	26.84	36.12	22.46
1j7v	26.22	19.46	33.38	42.96	33.86	41.44	35.85	37.43	46.76	37.37	40.64	46.55	40.69	37.46	35.06	38.63	51.8	36.47	36.37	29.45	33.06	34.26	42.53	41.64	46.74	26.51	38.54	37.05	36.08	53.09	36.74	44.6	30.38	35.13	25.5
1j7w	24.31	20.66	30.9	33.35	28.16	41.64	38.43	32.11	32.43	24.74	33.41	41.19	35.97	36.35	29.21	34.33	49.11	34.79	37.35	27.8	29	30.52	50.16	35.81	38.64	25.91	28.63	30.89	36.89	46.74	34.17	42.22	30.05	25.63	26.35
1j7y	18.88	17.77	28.04	35.78	32.92	38.42	33.83	35.61	32.4	28.71	36.43	34.69	31.36	33.91	18.93	37.99	41.72	32.42	32.95	28.06	32.95	32.15	44.22	35.35	33.51	25.63	31.5	33.58	34.46	45.16	28.8	43.66	28.19	33.23	24.56
1j87	16.51	15.27	25.9	29.1	22.66	33.47	25.98	19.89	19.78	16.5	25	26.71	25.87	28.2	20.82	28.3	29.07	25.6	26.62	28.04	21	28.49	37.65	30.21	23.27	19.61	26.07	26.66	32.34	33.13	21.57	29.53	20.82	15.32	21.28
1j88	23.18	20.2	29.2	48.27	30.8	40.68	35.58	30.6	42.52	34.97	32.67	40.51	37.19	34.57	30.63	40.94	53.69	41.41	43.37	32.94	34.13	34.06	47.37	44.59	34.87	31.52	30.72	36.65	40.75	51.88	38.6	44.75	30.84	31.98	29.71
1j89	22.8	20.43	31.35	38.78	28.5	39.38	33.72	33.55	26.25	22.23	35.1	35.09	39.77	36.98	31.81	31.64	45.78	38.09	28.88	28.64	26.85	31.18	49.9	34.53	33.63	31.18	31.65	33.19	37.43	43.48	30.88	40.17	28.08	17.37	25.75
1j8e	22.16	23.66	24.83	30.04	19.38	36.36	28.13	24.88	26.8	17.94	23.13	25.74	27.17	24.51	21.66	27.54	34.25	29.16	27.7	27.24	23.84	27.11	35.77	29.75	25.76	22.87	23.42	26.5	32.05	32.56	18.33	28.86	29.04	20.27	25.21
1j8f	20.86	17.73	29.27	42.18	31.8	36.04	32.88	28.76	31.02	33.86	35.01	41.99	35.29	36.21	27.28	36.52	41.86	29.11	28.56	26.59	27.79	32.5	45.65	40.22	38.04	24.15	28.86	31.18	35.37	48.8	36.19	40.65	30.67	36.17	23.69
1j8h	18.27	19.72	30.57	40.12	31.18	33.67	32.15	27.17	31.54	33.03	36.83	37.23	32.91	37.26	26.69	37.44	44.43	27.75	30.42	32.25	29.13	31.2	44.99	34.41	38.73	30.19	29.89	35.6	37.06	43.98	26.96	39.44	30.9	35.19	25.37
1j8t	24.69	22.67	40.2	48.06	34.3	41.69	39.11	38.55	50.36	37.83	38.54	39.92	42.12	49.58	27.82	37.11	50.45	35.83	36.97	42.36	43.15	40.21	50.56	44.77	45	39.47	34.08	43.46	45.62	52.17	33.06	49.39	30.74	37.1	30.85
1j8u	30.12	29.15	43.25	43.92	36.19	41.8	35.83	37.99	43.74	41.68	50.33	44.67	44.17	45.88	37.95	45.07	52.14	38.45	48.41	37.02	31.43	45.08	55.79	39.16	40.82	27.4	44.17	38.09	42.76	56.55	29.96	47.54	38.69	32.94	38.31
1j96	25.42	24.99	26.28	47.17	38.04	48.71	28.32	35.21	34.69	-30.62	47.27	30	49.32	37.48	27.24	40.92	52.45	42.22	34.76	36.17	24.91	39.49	62.87	38.12	34.14	37.84	24.53	22.65	48.81	47.48	37.53	46.71	38.34	-13.78	30.09
1j9c	16.59	16.12	22.1	33.19	21.48	36.5	25.87	20.67	19.86	22.05	33.57	25.89	34.88	29.38	13.2	25.25	36.04	34.48	19.44	21.3	19.22	34.1	37.35	31.23	23.95	29.29	14.72	24.21	38.11	41.54	26.74	27.59	24.07	10.27	26.4
1j9w	18.54	17.08	31.11	34.49	27.28	32.52	22.8	29.66	26.71	23.24	31.66	26.34	32.86	34.93	26.49	29.99	39.06	27.03	25.92	25.52	24.71	30.03	37.62	30.99	29.55	24.31	32.61	27.3	31.23	36.36	23.95	35.02	26	24.14	23.8
1ja8	21.96	23.25	29.85	40.04	25.27	38.87	32.12	29.96	31.97	26.76	38.72	30.88	34.81	36.45	23.11	31.71	49.15	34.04	33.41	31.34	26.22	34.54	47.54	35.35	29.01	24.61	28.57	37.86	41.49	52.44	29	41.18	33.55	24.38	25.7
1jah	27.53	24.99	39.85	46.14	37.68	42.3	45.15	35.61	39.9	38.93	40.24	45.53	42.24	47.53	39.13	47.74	44.96	42.78	39.1	41.4	39.21	36.05	57.09	41.94	41.29	33.6	40.37	45.49	49.96	48.29	38.25	47.61	34.11	36.1	32.92
1jai	24.07	22.41	34.73	43.41	33.43	43.15	40.82	32.76	34.1	38.73	39.92	46	39.47	44.83	43.42	41.69	49.69	40.87	38.93	36.52	34.28	32.38	53.32	40.27	42.05	27.26	45.7	42.5	46.12	45.93	30.31	45.92	30.57	34.59	30.88
1jan	19.53	19.66	27.19	28.77	20.48	42.29	22.71	25.15	28.28	21.65	38.58	30.23	37.98	43.09	23.32	38.66	41.92	34.04	26.85	22.03	22.89	39.15	56.53	38.76	20.92	30.69	13.03	24.1	46.51	52.77	28.62	38.5	25.72	23.91	28.56
1jao	25.98	23.29	-21.11	47.51	-39.04	41.11	-53.81	-6.18	-23.24	-5.75	35.79	-22.53	36.12	21.65	-108.91	-3.86	28.95	32.23	-36.64	-55.5	-0.98	41.67	47.69	9.23	-26.07	18.23	-64.2	-65.31	42.88	34.55	-114.31	35.1	34.43	-124.61	30.06
1jap	19.97	20.23	26.53	35.89	21.39	44.18	23.01	26.16	17.17	10.69	40.48	33.71	37.32	43.73	12.47	41.48	36.93	34.5	22.3	15.32	23.51	39.76	56.34	41.31	27.58	30.25	16.11	26.62	49.07	54.22	34.32	43.36	27.04	-33.24	28.25
1jaq	19.92	18.86	29.76	39	34.13	41.85	20.35	22.54	33.52	26.77	41.88	39.21	34.06	42.42	22.59	38.39	48.65	29.92	20.38	19.87	22.86	37.38	53.58	39.04	41.81	28.29	18.65	25.69	44.78	47.65	24.4	38.04	23.56	27.81	28.85
1jbq	20.43	21.76	24.34	25.5	27.95	39.78	24.48	26.46	24.02	-18.6	31.76	34.94	35.66	32.42	17.03	31.48	43.59	34.39	29.18	27.96	31.35	33.34	49.03	37.48	17.74	19.79	20.88	34.98	40.3	46.32	21.03	45.89	29.28	-15.03	25.31
1jbu	27.57	30.1	18.5	38.08	18.24	42.91	17.75	26.46	34.49	14.79	36.25	36.24	34.25	33.68	18.63	40.98	49.54	38.68	29.44	17.97	26.73	42.51	51.69	38.11	-17.06	32.85	16.58	21.02	42.71	52.04	27.44	42.07	39.35	-2.23	31.55
1jcn	27.53	28.05	36.67	40.12	28.46	46.58	44.79	38	44.13	42.05	39.89	46.75	41.08	41.61	39.3	40.94	67.67	41.8	46.49	40.8	38.24	36.12	49.82	43.32	47.57	33.36	36.79	44.88	46.28	53.61	38.89	49.43	30.94	43.12	31.67
1jcq	21.83	22.13	25.13	28.94	35.85	44.66	39	34.53	-34.17	-86.35	46.39	32.4	39.02	42.33	-3.29	47.06	47.42	40.28	27.13	25.84	40.01	37.55	50.71	42.88	21.84	28.79	1.25	21.71	39.96	45.73	35.86	46.54	32.21	-78.55	28.22
1jcz	29.74	30.06	43.82	41.65	31.74	50.61	23.5	38.33	26.89	25.2	42.66	39.22	40.91	33.78	42.98	40.33	47.84	39.99	33.66	39.13	33.75	37.17	50.19	37.36	28.35	29.44	45.03	32.01	38.89	43.18	30.47	53.83	32.11	-2.68	33.55
1jd0	31.3	25.04	8.95	45.33	35.52	49.38	13.74	35.43	-82.71	6.75	41.87	30.12	43.17	38.63	6.64	41.93	47.59	38.01	53.44	26.18	32.24	40.07	47.25	39.8	-13.31	39.81	16.71	22.34	53.07	46.08	-1.05	42.76	37.72	-3.92	29.92
1jdh	24.1	25.71	27.93	39.9	23.01	43.25	29.31	29.86	28.28	34.44	35.19	35.18	30.43	32.66	22.39	31.88	42.7	30.54	30.03	30.64	28.93	32.99	51.85	43.64	46.65	21.39	27.83	27.38	43.58	43.96	28.11	38.24	32.84	48.81	29.35
1jdp	22.07	19.71	37.69	36.94	39.33	39.05	40.16	37.27	30.69	29.05	33.12	44.77	37.84	36.31	33.22	45.76	45.96	40.3	36.33	35.42	42.51	35.68	44.74	38.95	32	31.67	36.3	37.58	41.07	47.86	33.55	45.84	34.5	25.83	31.52
1jdw	26.12	21.16	17	21.25	9.57	33.58	18.82	15	16.25	11.23	26.42	14.34	18.67	32.03	13.09	21.03	22.95	22.74	19.15	16.26	11.91	30.54	43.45	19.5	18.28	29.23	16.54	15.58	31.99	39.12	9.17	22.93	17.72	-1.42	19.32
1jdx	22.57	23.99	17.09	35.35	15.1	35.57	-28.24	17.24	-29.16	-26.3	26.66	1.43	29.48	31.99	-41.79	25.99	34.4	31.1	17.25	6.01	12.8	34.14	43.83	5.13	-35.34	23.33	-20.39	-32.29	36.45	11.36	-8.25	39.35	34.75	-38.74	26.96
1je6	23.58	25.49	30.75	37.08	23.52	37.1	38.52	28.79	26.68	21.51	34.78	37.76	33.71	35.77	21.57	40.28	43.78	37.42	23.85	30.41	29.46	33.26	48.21	30.86	18.09	26.79	28.71	28.36	40.63	37.58	16.5	39.6	30.63	15.84	25.55
1jeb	20.6	18.32	28.28	44.8	30.76	36.39	37.98	32.01	35.74	35.62	35.58	39.25	34.9	39.26	22.89	36.85	47.5	32.88	33.74	29.58	28	31.85	47.42	35.8	38.38	23.04	29.68	38.35	37.26	46.56	30.45	49.65	27.46	39.33	23.33
1jen	18.88	17.43	42.7	38.78	38.24	41.12	30.32	36.67	25.68	29.04	44.51	42.12	38.8	44.82	35.57	44.75	47.99	36.65	41.5	30.42	36.35	35.68	52.9	42.22	45.34	27.87	32.33	29.1	43.09	47.57	41.16	41.79	30.76	29.42	31.47
1jeq	19.29	18.15	33.61	38.73	26.72	35.85	36.65	27.8	38.93	31.81	38.2	33.82	33	36.86	34.07	33.58	45.54	32.69	32	30.56	27.03	31.09	43.99	35.36	36.34	21.28	35.14	39.83	36.51	47.07	32.37	42.42	26.51	37.31	23.14
1jey	23.51	23.04	37.48	53.1	36.86	38.16	44.54	27.74	46.17	35.66	42.82	45.8	40.36	48.51	31.7	44.29	53.92	37.68	40.35	37.22	34.25	36.88	55.84	44.47	35.39	31.9	35.23	38.08	42.12	56.84	36.6	42.82	30.17	30.26	25.56
1jf1	20.98	22.09	36.08	42.12	28.54	39.23	36.47	33.3	35.56	36.02	37.57	43.07	37.64	36.95	34.16	37.91	42.91	38.15	32.83	30.34	34.37	31.37	48.45	45.31	39.25	27.72	35.58	38.45	36.21	49.33	32.1	39.57	25.81	35.21	25.93
1jf7	24.24	19.35	34.84	40.31	27.53	36.9	33.39	28.84	35.33	35.56	38.26	35.27	35.15	37.48	29.89	36.77	50.65	34.71	32.24	31.17	32.31	33	57.61	38.1	32.15	25.66	33.29	38.64	37.77	47.33	31.13	45.71	37.64	28.6	27.75
1jfi	23.38	21.12	38.77	36.18	32.6	39.4	33.87	27.91	18.29	32.2	34.83	41.72	36.31	43.7	25.61	37.9	49.8	38.71	38.13	34.53	34.87	37.44	46.13	39.53	34.48	28.13	32.02	38.17	39.44	46.59	25.33	38.39	33.86	34.56	28.48
1jgd	18.46	16.53	31.68	42.41	33.19	39.12	35.51	35.4	26.89	24.85	36.91	40.73	37.72	41.87	29.17	40.96	48.56	34.45	31.48	29.82	35.19	34.4	48.16	41.39	40.25	33.02	33.3	31.56	40.55	53.79	37.23	45	27.4	31.78	27.94
1jh1	22.65	22.52	-3.93	27.8	7.97	49	9.71	17.77	20.65	-62.33	48.51	24.57	46.31	39.42	-67.97	35.21	46.45	37.86	-32.92	17.54	14.68	44.05	50.47	31.46	-86.68	32.71	-24.02	7.4	43.66	50.06	27.01	46.52	32	-124.43	36.49
1jh5	24.83	22.41	35.28	35.39	28.8	46.32	34.67	36.72	19.33	19.9	32.95	29.91	41.79	29.62	7.1	19.16	45.3	35.33	30.59	36.06	31.08	29.36	48.65	34.91	14.03	28.51	9.1	25.14	44.16	28.78	23.61	41.21	32.07	-40.28	27.34
1jhj	22.84	17.54	23.53	31.13	21.94	38.53	26.11	25.73	17.11	17.07	25.25	24	26.59	26.29	27.29	25.09	34.53	32.2	31.74	26.32	21.36	28.76	36.75	25.28	20.47	18.21	24.26	24.94	32.16	33.11	25.6	28.85	24.7	18.62	22.24
1jht	22.89	20.18	31.31	39.22	30.96	37.08	36.38	26.97	25.52	30.83	42.15	34.76	38.66	36.09	28.53	33.38	46.5	35.07	37.8	31.35	35.31	35.37	44.06	34.67	30.31	29.23	25	32.48	39.34	38.74	20.83	41.1	28.99	16.26	27.43
1jhw	24.05	23.77	36.67	43.39	34.96	47.82	19.41	31.28	44.02	29.84	34.81	41.7	40.67	34.51	13.03	43.01	47.84	35.77	38.97	16.34	30.47	34.51	52.75	41.65	36.12	32.47	15.39	41.31	42.69	46.18	27.06	43.93	34.24	31.29	30.57
1ji7	27.98	24.41	27.44	43.76	26.68	40.25	29.7	32.05	37.52	28.93	30.64	27.59	38.21	33.32	26.18	32.96	42.2	34.22	32.21	46.41	30.37	33.69	49.64	33.77	28.55	27.27	24.14	25.06	39.54	44.11	28.38	38.79	34.76	16.73	25.6
1jid	18.65	16.5	22.35	45.56	26.58	37.26	2.55	30.74	26.67	9.44	31.87	36.64	30.53	32.4	5.78	33.16	36.92	34.33	26.49	16.05	24.21	36.22	43.45	37.48	26.33	33.31	17.65	23.59	36.27	31.57	12.82	38.83	27.19	22.71	26.41
1jiq	16.08	15.98	31.02	40.32	25.41	36.72	35.24	29.68	31.39	36.9	38.77	31.19	32.37	33.75	28.83	36.95	41.31	32.11	32.6	31.08	34.15	33.44	44.88	37.15	33	25.28	30.9	37.77	37.46	47.32	29.82	39.6	28.07	31.98	23.45
1jiz	20.31	19.79	24.04	51.12	30.32	43.39	23.44	33.85	24.21	-11.04	46.81	35.8	43.64	45.03	22.46	35.95	56.74	38.77	26.65	31.95	26.63	36.76	57.2	36.94	34.79	34.56	24.53	26.19	42.68	47.65	35.92	48.86	28.71	26.91	33.57
1jj7	23.77	23.42	30.19	38.12	29.98	39.76	35.03	24.83	25.54	24.81	40.09	32.59	43.14	44.32	23.62	37.79	46.66	35.24	31.38	28.32	32.2	35.75	45.56	35.37	37.97	30.9	27.72	33.45	40.79	41.31	28.47	44.6	28.66	30.81	30.19
1jj9	26.31	23.57	27.87	53.53	31.55	52.91	29.18	34.92	29.35	20.26	43.57	31.19	45.16	45.3	29.91	40.8	50.72	47.96	37.99	35.96	32.91	41.91	50.94	36.25	35.92	35.8	32.21	28.79	48.39	46.87	37.58	48.23	32.3	25.91	32.23
1jk3	24.08	21.31	38.43	56.59	40.25	48.37	20.92	36.29	45.37	28.45	46.82	48.65	44.13	58.71	33.28	44.25	63.6	39.4	39.88	30.17	38.13	39.79	62.96	49.4	38.36	41.59	37.59	39.46	46.09	58.7	50.81	53.14	34.16	37.02	31.93
1jk7	23.99	22.79	36.24	42.09	38.27	47.76	37.38	34.69	40.87	45.6	37.95	47.5	40.27	37.23	35.37	44.57	45.49	39.1	40.85	35.25	40.94	38.42	50.91	41.79	44.11	33.35	36.54	40.28	42.51	49.48	42.72	45.89	35.78	35.86	32.36
1jk8	17.64	15.31	29.91	34.96	25.48	34.2	36.8	26.11	26.28	27.87	25.12	35.67	29.28	27.78	22	30.91	39.13	32.72	30.9	27.86	28.81	30.23	36.4	35.06	35.31	18.92	26.95	29.75	34.64	41.66	25.04	36.18	29.26	26.65	24.06
1jka	21.04	20.43	41.51	45.45	28.63	40.17	36.44	37.98	39.55	33.45	34.45	44.11	40.63	43.62	31.34	33.65	52.83	38.34	33.46	34.94	27.8	32.28	45.36	33.94	40.28	31.43	30.42	38.15	40.14	40.31	32.82	39.13	27.74	40.92	27.2
1jkb	21.5	19.76	38.07	46.59	29.35	37.7	33.67	35.2	32.26	33.75	30.81	39.32	35.93	37.69	28.3	34.26	48.47	40.24	34.01	34.29	27.53	31.54	44.84	36.24	40.49	30.57	29.88	38.08	35.43	39.04	27.59	38.8	27.52	35.89	27.62
1jkc	20.48	18.86	35.46	36.28	29.69	35.52	30.96	33.01	31.47	33.74	30.82	39.1	32.7	37.03	29.33	33.04	40.25	36.85	30.88	28.66	25.38	32.25	41.24	32.79	37.71	25.69	30.17	35.64	38.34	37.1	27.03	36.41	24.31	34.12	27.3
1jkd	19.83	16.88	29.51	34.38	26.02	39.91	29.18	28.57	26.53	24.01	31.94	34.78	33.61	38.32	24.85	33.54	35.56	32.19	30.49	27.32	26.69	28.52	43.37	32.86	35.74	19.97	28.96	30.71	36.46	45.21	31.4	35.72	26.91	17	23.79
1jkg	23.66	21.44	34.24	45.51	30.36	45.53	33.48	27.49	25.33	18.57	34.67	36.55	37.96	39.67	36.25	44.04	41.32	41.15	38.03	35.12	28.48	35.21	47.43	41.16	33.34	35.92	37.76	27.32	42.41	49.33	36.15	43.29	35.6	-4.83	29.16
1jkk	20.18	19.72	40.82	45.27	41.49	40.46	14.55	30.74	42.99	42.16	33.82	40.78	41.93	44.06	12.21	41.62	49.75	37.21	38.48	31.07	32.82	34.35	49.91	41.01	26.73	32.92	21.43	39.15	40.32	44.68	32.94	47.86	30.54	44.41	28.98
1jkl	17.14	17.76	32.72	38.71	32.3	31.93	32.5	27.04	27.97	24.17	37.16	29.29	33.33	37.89	29.91	31.17	46.13	33.95	31.13	30.12	29.62	30.05	39.65	33.06	30.45	21.2	31.83	32.53	31.97	44.01	25.19	37.18	23.15	27.18	23.96
1jks	21.91	16.5	35.12	37.13	27.46	35.47	30.3	31.87	37.63	26	33.14	30.48	29.94	35.26	30.49	30.74	40.18	33.59	32.01	29.89	29.79	32.89	39.36	32.89	40	23.54	31.56	32.16	33.45	41.41	27.21	41.91	22.28	29.61	24.22
1jkw	18.14	17.04	29.13	34.45	28.63	40.49	40.71	33.44	27.43	27.13	34.82	30.43	40.38	33.85	24.88	30.79	38.4	31.31	33.38	38.46	31.85	29.39	44.02	41.14	38.62	25.56	31.24	40.45	37.05	45.97	28.44	38.42	26.7	23.68	26.21
1jl0	22.89	22.26	35.64	39.51	35.54	38.44	27.86	34.46	26.2	23.54	33.16	35.79	35.82	27.43	37.91	35.25	36.24	35.52	35.03	24.69	28.31	33.06	45.3	36.29	32.72	24.52	38.54	30.83	36.2	41.15	34.5	40.92	30.91	21.06	28.69
1jl4	18.63	16.92	35.2	34.56	26.67	35.12	31.08	32.84	30.77	31.01	33.88	38.96	34.3	30.36	31.3	31.82	40.17	33.15	29.77	34.74	27.71	34.28	43.63	36.55	30.93	23.99	29.96	36.88	38.32	46.11	24.03	39.18	28.74	30.61	28.61
1jl9	18.12	14.19	24.99	29.97	22.53	34.17	28.25	24.35	19.2	16.3	27.79	24.21	30.74	19.11	20.79	26.67	30.26	25.44	24.5	20.51	26.36	27	40.69	33.93	22.2	23.9	24.74	27.26	35.79	38.87	19.08	36.95	29.58	9.12	23.96
1jlh	19.41	18.81	29.45	43.76	28.62	35	35.07	27.71	25.18	29.36	36.27	30.05	38.09	38.64	26.65	31.66	43.5	32.29	29.9	30.82	27.41	35.81	42.26	39.37	32.61	20	31.5	31.89	40.23	48.81	31.28	41.36	28.82	36.09	24.86
1jlj	18.54	18.12	35.32	36.39	27.19	35	36.69	29.74	32.74	31.39	34.18	32.36	34.25	30.7	31.14	34.29	47.04	33.07	32.8	29.3	27.59	29.53	43.01	39.82	29.13	25.54	32.56	33.9	34.92	46.01	30.03	40.76	25.79	24.27	23.64
1jma	24.05	23.67	32.18	41.13	29.14	39.89	36.78	31.34	32.01	23.72	35.43	43.02	38.19	43.39	14.78	37.67	52.7	32.17	30.14	35.53	30.02	32.69	47.23	39.37	36.85	26.27	28.59	30.21	40.11	46.52	30.8	45.75	31.42	37.25	23.25
1jmc	26.15	24.54	-11.94	39.05	35.48	48.39	-22.51	-3.17	-4.09	-28.15	20.17	9.06	28.77	9.65	-108.23	21.93	43.19	31.47	17.16	-10.36	27.79	36.31	46.7	40.02	1.03	19.81	-77.39	6.97	44.88	29.93	8.4	42.62	37.38	-65.88	23.98
1jmj	20.39	18.78	41.37	25.27	36.19	47	54.78	36.56	-56.65	-24.89	42.5	30.64	42.92	49.78	24.22	24.28	40.96	39.14	42.81	44.55	39.43	37.49	57.39	46.21	32.92	32.59	24.68	41.64	44.02	58.46	43.67	40.62	34.52	-60.05	31.78
1jmo	24.52	22.45	37.29	43.4	35.01	37.62	45.27	34.49	37.19	36.81	37.11	41.62	42.76	47.66	41.32	37.19	46.26	36.07	40.99	32.93	33.78	36.95	52.53	41.07	43.03	35.5	41.05	40.68	37.76	53.21	35	45.24	34.47	21.76	28.3
1jmt	24.54	23.76	33.39	38.54	32.77	40.57	31.23	30.79	27.68	26.3	31.85	36.47	38.42	31.2	21.13	32.19	40.03	40.78	31.99	31.31	35.19	33.19	52.81	35.19	32.17	26.61	25.08	35.81	44.32	43.8	17.36	42.97	35.09	12.19	28.71
1jmy	23.13	20.79	22.11	51.01	33.84	42.89	35.59	34.04	40.92	47.9	46.75	48.5	35.86	40.46	24.78	42.64	56.97	40.95	34.84	29.51	31.51	35.61	53.18	49.88	20.42	33.11	28.46	35.51	43.41	61.08	25.26	50.26	29.76	8.85	28.92
1jn5	23.25	24.16	38.92	52.47	30.56	45.43	38.95	33.55	7.08	17.37	35.93	41.41	40.56	41.59	24.73	42.46	49.66	39.56	37.69	42.46	37.69	34.93	57.82	36.39	22.51	29.4	32.82	31.87	41.22	44.55	38.93	44.88	35.06	17.64	29.09
1jnk	20.33	17.64	34.23	41.63	28.64	34.01	24.28	31.14	36.09	36.11	34.81	36.2	33.37	39.35	32.16	36.59	44.3	32.5	36.19	33.18	30.89	29.01	46.93	36.55	34.4	25.02	31.63	34.64	37.18	44.98	30.11	42.37	25.25	39.26	25.92
1jnm	21.92	20.2	34.68	45.55	37.84	42.77	26.43	35.33	42.87	27.98	40.55	44.53	41.11	42.79	18.98	45.14	52.65	37.76	41.25	35.06	35.92	33.95	56.31	43.83	46.23	31.31	23.85	36.23	40.12	54.42	41.82	47.32	29.68	26.37	26.22
1jnx	16.36	16.74	28.07	30.84	21.67	30.52	26.65	22.69	23.31	21.23	32	25.75	28.39	32.54	17.88	34.82	36.15	30.97	25.97	24.69	18.64	31.58	43.48	31.45	26.52	18.4	24.08	32.55	32.43	36.1	20.8	29.64	27.87	23.86	22.66
1joc	14.89	18.12	25.24	48.85	31.31	34.4	28.59	21.85	25.04	39.94	37.83	35.47	34.42	33.39	15.29	47.64	52.04	31.5	29.02	28.36	25.31	32.67	52.31	35.42	29.47	27.84	17.75	33.94	36.45	43.07	26.4	46.36	30.67	22.06	21.65
1jou	32.51	26.62	37.55	48.29	37.84	50.4	43.88	40.17	38.84	31.41	42.89	44.69	44.26	40.06	31.46	46.51	54.12	41.58	45.25	39.21	42.6	42.59	53.4	45.56	40.25	32.49	35.21	44.12	45.56	49.9	27.97	47.94	37.12	36.55	33.51
1jow	20.93	17.93	25.17	30.66	33.74	41.6	17.88	35.7	22.97	22.05	43.99	33.22	42.13	41.38	16.51	37.43	54.68	34.26	19.83	30.22	18.11	35.48	52.73	38.64	-1.69	27.9	21.31	7.83	40.96	54.09	23.85	48.29	27.92	-39.91	30.51
1jph	24.18	23.55	43.04	51.33	35.78	42.06	15.24	38.69	38.38	27.75	42.61	37.46	38.9	43.48	29.72	39.19	47.58	37.91	36.96	27.65	29.64	37.68	50.51	43.19	40.19	31.64	40.53	40.63	45.38	53.98	48.19	44.95	33.6	21.36	32.01
1jpi	23.09	22.72	40.58	43.77	36.45	45.9	34.7	35.84	46.98	41.39	38.06	51.76	43.05	45.94	44.65	45.97	52.67	43.59	37.87	41.51	38.43	36.42	54.42	43.64	51.68	32.81	42.08	48.57	47.18	55.69	37.17	48.26	35.85	41.29	31.48
1jpk	28.45	23.81	36.65	44.53	37.92	44.36	27.31	40.62	54.84	25.62	40.32	39.47	39.91	49.78	33.33	46.13	69.5	53.57	38.88	38.89	34.93	39.43	56.23	45.08	26.2	30.9	37.47	34.84	48.08	55.81	37.38	51.69	37.45	35.95	36.49
1jpl	20.69	21.57	24.95	45.48	27.93	44.48	38.4	31.58	45.44	11.93	41.37	45.85	43.82	43.19	10.48	38.93	53.52	36.38	37.42	36.54	37.39	35.45	51.3	43.72	36.94	27.28	18.51	37.11	42.11	43.06	20.07	42.49	34.81	28.9	31
1jps	21.82	21.13	30.32	42.34	27.46	33.59	28.58	32.33	33.55	18.43	38.8	30.08	34.8	38.73	26.12	38.08	40.3	34.55	34.97	25.22	26.63	33.48	42.95	32.46	28.23	31.04	28.17	30.82	42.62	37.37	24.11	30.14	28.57	22.93	28.19
1jpt	20.59	18.54	28.74	37.27	25.58	41.25	29.98	28.17	20.61	20.93	32.85	36.57	31.47	33.13	26.15	34.21	43.43	31.81	28.63	30.21	26.5	29.47	49.69	32.61	34.36	22.82	26.36	32.37	34.83	38.97	25.36	35.02	26.22	26.74	24.97
1jpw	24.56	22.41	25.03	43.07	29.07	40.11	38.43	31.2	42.51	31.73	35.3	34.17	38.81	39.12	18.99	41.32	52.12	35.69	34.73	31.09	32.38	31.53	42.97	37.23	39.66	32.1	28.68	33.51	34.43	43.99	32.13	41.67	28.89	24.2	28.03
1jpy	24.65	23.69	36.69	41.35	32.59	43.28	31.26	39.4	38.23	36.43	39.48	39.83	39.08	42.12	38.54	37.37	51.12	40.51	36.54	33.33	30.71	39.4	46.21	38.68	45.67	30.33	33.8	35.92	43.64	43.58	35.76	42.89	36.02	46.51	29.25
1jqd	27.91	26.44	33.19	55.11	46.41	47.98	27.08	33.88	32.38	41.56	36.88	38.9	39.88	38.24	31.85	42.94	51.72	45.33	37.01	33.04	35.3	39.47	62.3	41.95	41.33	41.64	32.82	34.22	42.16	56.43	30.9	41.01	34.46	30.25	30.04
1jqe	26.59	23.84	31.63	56.23	44.54	46.84	32.7	29.56	28.66	34.79	43.8	42.63	39.32	45.59	28	44.74	61.86	43.84	36.45	31.73	29.99	41.97	54.82	45.47	35.85	32.95	27.36	32.36	42.65	52.67	31.93	52.2	35.55	32.16	28.89
1jqf	21.86	17.79	-1.83	13.95	25.87	45.67	31.83	15.2	-20.82	-94.05	35.34	19.91	34.79	20.53	-59.85	2.01	38.84	36.45	32	31.84	41.36	34.95	44.61	28.03	-8.1	30.86	-27.69	8.11	43.35	37.49	17.51	31.2	33.02	-113.03	28.54
1jqh	25.18	25.44	34.36	38.98	32.16	39.8	36.81	34.9	28.15	36.2	35.22	33.88	34.56	41.54	24.87	42.65	53.69	42.26	37.77	33.63	30.68	31.76	46.88	41.84	34.01	30.31	27.74	36.89	43.08	46.1	35.26	41.55	36.73	35.48	31.36
1jqz	27.57	22.55	27.21	28.46	16.86	46.9	27.5	27.4	18.89	16.68	31.74	42.2	36.26	31.58	14.2	29.71	50.24	28.76	23.05	29.58	25.45	36.91	42.13	23.85	47.02	24.47	18.86	26.77	42.05	38.75	33.2	40.38	24.88	2.59	26.62
1jr2	21.43	18.57	30.04	34.55	25.5	33.92	30.22	30.7	32.63	34.27	32.05	32.54	30.54	32.47	29.58	29.15	44.17	35.41	28.96	27.86	23.6	26.55	41.65	30.6	28.49	22.22	31.77	30.55	32.97	38.73	25.98	38.71	26.09	27.89	23.35
1jrh	26.27	22.12	31.16	37.46	28.21	40.93	43.67	29.2	37.18	27.21	33.11	28.9	34.98	29.26	21.88	33.75	44.81	31.77	32.21	32.23	28.44	33.03	50.38	36.67	25.56	21.12	23.68	30.09	36.36	38.24	35.19	37.63	29.72	29.44	26.85
1jrr	19.44	17.41	31.22	32.81	22.9	34.85	32.5	37.6	27.64	26.1	33.79	28.12	35.44	32.03	26.97	33.09	33.07	38.56	34.58	32.1	31.36	31.73	42.06	35.61	26.88	19.36	32.78	34.42	35.38	39.78	22.24	37.18	26.84	14.53	27.19
1jsf	21.04	20.25	38.86	35	26.5	37.8	30.39	35.48	29.76	28.64	31.67	38.54	35.75	34.05	35.4	35.87	38.88	39.65	35.67	32.79	29.96	32.56	51.48	32.33	33.65	27.85	26.92	34.43	39.55	40.28	27.98	37.03	27.86	37.15	30.95
1jsg	15.29	12.23	28.26	34.81	25.31	32.56	26.8	25.58	23.6	17.97	30.73	28.26	30.65	28.52	22.8	32.05	38.32	28.04	24.15	27.94	24.89	31.4	38.02	29.53	26.64	20.04	28.84	27.16	33.92	39.02	26.5	40.14	23.77	19.57	21.58
1jsu	21.79	22.03	31.29	35.52	28.76	38.02	32.13	35.29	31.88	27.18	34.51	32.39	31.9	29.96	14.04	37.68	35.78	34.67	37.22	24.51	30	37.79	41.35	33.76	30.62	26.58	27.56	34.4	39.86	42.86	23.99	36.31	29.62	20.56	29.29
1jsv	20.49	19.54	30.53	43.98	36.94	40.73	23.7	32.33	30.46	16.59	39.92	38.74	42.81	40.83	27.38	44.37	51.62	36.08	40.86	37.34	33.03	35.58	48.4	42.81	40.6	26.49	30.84	38.1	43.92	44.6	38.24	47.26	33.68	10.63	26.6
1jt4	20.8	17.01	33.48	33.64	25.17	37	32.47	27.21	33.2	26.54	30.53	31.34	35.34	32.74	29.67	29.85	39.68	33.26	32.77	33.35	32.23	29.09	43	33.23	39.28	21.95	31.66	34.66	35.35	42.73	30.8	36.62	29.35	22.24	26.76
1jt5	19.5	18.41	30.49	34.35	21.33	36.54	32.87	26.46	28.31	22.62	30.57	31.29	34.05	29.31	28.56	30.71	37.27	30.54	34.14	32.01	28.63	30.17	40.6	31.51	36.75	20.76	29.71	36.26	33.29	38.1	28	38.19	29.19	16.9	24.8
1jt7	23.24	20.79	31.9	37.12	24.14	33.17	26.77	25.85	32.37	19.51	28.95	32.84	30.36	35.61	23.8	33.23	37.7	29.7	37.25	30.59	27.1	26.87	45.11	36.36	29.75	27.88	33.18	31.28	37.38	44.7	29.51	32.72	26.63	19.37	24.27
1jtc	17.56	15.74	25.46	33.06	24.51	36.72	16.05	28.22	28.01	23.06	29.48	27.6	30.72	35.2	18.82	29.44	37.46	27.1	25.75	21.95	28.21	28.17	40.89	38.48	25.34	20.9	22.86	25.49	34.47	46.18	24.84	41.5	25.92	12.98	24.3
1jtv	19.64	17.1	35	46.03	32.09	36.68	31.56	31.91	42.75	37.23	39.84	42.33	35.94	38.2	32.41	35.12	50.55	33.99	33.6	30.58	28.47	29.13	45.65	38.42	36.24	24.84	34.78	33.4	37.85	48.89	32.27	46.34	30.22	26.72	26.35
1ju6	29.63	22.16	41.31	45.39	34.45	45.09	45.73	39.48	6.62	35.71	39.44	39.14	41.02	43.01	34.49	48.68	51.67	38.15	38.01	38.94	36.63	35.65	48.86	42.29	42.18	26.82	40.04	41.44	45.2	55.7	36.07	46.21	32.6	6.79	27.96
1juj	19.93	19.9	39.76	43.07	33.02	40.71	39.47	35.95	30.79	43.02	40.04	43.15	38.8	40.13	36.7	42	49.83	36.13	33.26	37.39	34.6	32.69	48.64	39.66	40.82	27.61	38.41	40.99	36.3	54.97	30.43	46.93	27.11	37.46	27.64
1juo	16.72	19.16	2.33	27.74	10.02	35.11	-37.95	13.32	-0.12	22.06	36.56	9.01	25.12	20.79	-15.76	14.96	36.86	30.84	6.76	-18.43	8.69	33.17	45.98	18.88	22.9	17.8	-70.48	-58.17	42.14	26.55	-2.4	34.66	27.41	-6.63	30.53
1jv0	27.16	23.65	31.52	33.61	22.75	36.14	25.08	27.68	15.26	6.04	33.03	33.17	37.1	32.44	31.79	35.05	41.78	35.98	24.46	22.66	38.31	37.02	42.37	36.24	24.26	26.4	34.9	24.5	34.13	40.96	25.34	41.69	32.26	-3.74	28.38
1jv2	20.34	21.02	28.93	47.18	34.36	38.15	48.96	30.09	34.85	36.56	44.01	40.4	38.58	40.75	14.3	40.34	52.47	36.02	39.34	40.57	38.78	37.78	46.95	40.69	30.54	28.33	30.42	40.69	44.06	50.59	40.71	49.24	31.05	27.65	30.37
1jv3	27.69	22.5	35.55	44.4	36.23	38.13	46.47	32.85	0.94	30.44	40.59	39.78	36.28	40.42	26.37	38.96	49.33	37.51	37.77	41.21	42.14	32.19	44.68	42.36	26.82	27.74	30.79	28.15	39.31	51.94	37.45	44.42	28.21	-1.36	27.17
1jv5	19.39	20.18	26.53	38.07	38.74	37.21	31.73	27.12	32.02	24.95	29.77	17.24	39.41	39.78	23.52	31.4	35.66	38.9	29.86	44.15	41.14	32.19	41.78	37.67	32.28	24.79	26.86	33.9	35.97	40.4	24.92	45.32	34.71	1.18	28.07
1jvd	21.88	20.25	30.77	40.46	27.57	41.14	37.72	32.31	45.52	28.43	33.29	42.1	36.7	36.08	27.06	37.94	45.17	34.17	34.1	31.44	29.96	30.97	43.35	39.8	38.02	27.28	30.61	36.12	39.3	48.24	38.16	43.92	27.48	42.89	24.28
1jvg	32	28.44	31.99	43.44	31.31	45.2	43.31	34.32	38.34	31.74	44.71	40.71	35.48	45.55	31.83	37.76	56.93	42.06	37.76	32.23	32.92	39.59	50.07	46.15	42.43	26.41	34.23	38.81	44.4	58.28	42.15	51.35	29.83	39.12	30.76
1jvk	22.12	20	27.19	48.35	35.52	44.19	31.23	34.38	31.3	5.5	41.49	41.24	42.11	42.28	20.51	42.36	64.98	36.68	38.43	31.51	39.41	36.02	60.95	41.17	34.06	28.96	29.45	34.97	45.16	52.34	25.65	51.85	31.16	29.96	26.85
1jvp	23.43	20.07	34.05	43.57	33.41	44.9	41.22	31.42	42.99	43.14	38.11	41.63	37.77	41.19	34.26	41.51	59.96	32.39	35.31	37.86	34.97	34.98	51.58	38.89	40.97	32.11	33.74	35.46	40.34	48.88	37.14	45.54	32.13	33.23	25.68
1jvq	23.26	19.52	39.1	46.1	35.5	47.45	22.56	35.47	10.71	22.8	41.26	39.15	40.05	45.1	21.36	44.78	60.88	40.17	37.77	29.89	38.76	39.05	50.41	45.13	29.64	33.88	22.87	40.2	43.64	57	38.49	46.83	35.27	25.16	32.09
1jwf	24.14	14.74	27.52	41.15	27.39	35.01	31.43	28.36	22.08	20.54	28.91	29.71	35.43	31.36	19.03	29.27	35.15	24.21	28.49	23.56	20.9	29.27	39.85	30.43	18.26	24.5	27.97	24.6	32.09	37.4	21.88	38.87	32.96	22.9	25.96
1jwh	27.24	28.51	40.26	61.43	50.43	45.88	26.79	32.56	41.67	46.99	40.98	52.06	47.07	52.01	29.04	48.26	54.21	41.77	39.34	34.17	33.74	42.73	51.06	45.59	42.23	39.67	37.59	29.21	43.21	48.84	34.95	59.39	44.36	40.36	33.12
1jwm	22.71	16.1	28.48	41.96	35.19	38.01	35.21	29.32	26.26	15.25	35.84	43.17	36.35	39.24	18.52	33.3	43.87	31.21	28.52	27.09	30.5	32.28	50.13	36.33	32.98	26.64	23.26	32.56	37.2	45.44	31.15	38.96	29.11	26.05	28.35
1jwr	20.82	19.27	36.67	42.89	27.26	40.33	33.95	34.2	27.65	31.66	32.05	39.35	35.83	38.8	27.04	36.97	49.81	39	36.62	34.34	29.93	33.46	42.09	33.93	31.1	28.77	27.31	36.77	35.8	36.82	32.1	37.92	25.88	33	29.09
1jws	28.3	25.51	36.35	35.47	30.04	46.02	46.73	36.23	23.72	31.85	36.27	34.55	38.65	37.25	27.48	36.61	37.48	37.89	35.61	31.19	32.42	35.74	48.71	37.69	28	26.24	30.23	37.36	46.1	44.92	30.55	43.77	35.64	16.97	29.09
1jwt	20.49	18.84	33.82	37.14	32.85	42.18	35.11	37.27	35.57	38.88	36.55	38.3	39.01	33.92	21.53	36.96	45.9	36	33.87	36.06	33.55	34.7	45.81	49.49	39.31	28.77	28.98	31.85	36.93	42.61	30.09	42.44	28.61	27.22	26.61
1jwu	26.89	24.7	23.46	32.23	33.65	43.89	29.73	22.11	25.49	28.17	36.5	29.25	30.52	37.78	22.8	32.6	45.3	39.14	28.83	25.75	27.41	34.49	45.58	32.78	33.53	25.56	25.85	23.46	39.55	38.56	23.1	40.97	35.93	21.59	24.43
1jxj	20.52	18.82	32.44	41.92	32.21	39.69	32.37	32.7	36.06	34.3	38.83	40.67	38.77	37.85	28.49	37	49.82	31.74	35	30.38	29	37.82	41.39	37.44	41.46	25.84	31.65	35.89	37.75	43.64	29	45.44	32.03	35.74	26.79
1jxk	19.9	18.25	32.56	41.76	30.94	37.98	32.02	32.57	34.47	29.42	36.54	34.29	36.56	38.9	22.02	30.62	41.04	29.88	31.42	29.34	27.16	35.13	39.81	35.09	30.15	29.38	29.27	28	32.65	45.69	27.8	41.79	25.93	42.71	27.34
1jxq	29.38	24.27	37.37	56.16	44.74	47.17	34.89	37.3	49.18	50.5	46.13	54.59	43.07	44.88	32.12	46.66	62.3	43.93	44.07	34.2	43.11	37.79	57.58	46.48	45.57	39.07	37.84	41.8	43.77	60.37	37.22	50.84	40.01	44.86	28.34
1jxv	23.16	21.17	33.06	42.86	31.17	35.81	40.06	37.31	19.95	17.92	41.71	41.7	39.88	43.64	36.91	36.06	50.75	35.84	35.34	32.46	34.37	33.02	48.12	46.37	44.33	29.62	37.91	36.07	38.4	48.96	32.87	45.99	33.1	40.74	29.51
1jy0	21.66	18.39	33.13	33.62	23.99	29.27	28.62	25.11	28.12	19.56	25.28	31.86	27.66	30.72	25.3	30.43	37.89	31.16	36.16	26.58	24.86	26.04	40.36	36.21	23.83	23.99	26.2	31.54	36.27	41.07	33.06	33.84	23.06	28.97	24.42
1jy1	22.23	20.49	35.47	31.41	28.78	45.24	38.56	38.01	30.67	31	33.55	34.34	36.47	35.26	25.85	30.94	41.44	41.09	38.42	32.26	29.48	33.7	45.34	35.19	32.67	28.12	26.25	35.68	38.52	42.6	28.36	41.19	30.09	24.06	26.25
1jy7	26.59	26.27	39.61	49.97	38	49.4	38.67	35.35	36.2	49.38	42.18	50.49	41.6	41.27	28.15	49.7	57.78	39.66	39.76	31.19	40.24	35.29	49.63	46.85	52.37	29.51	34.25	43.74	45.6	62.73	43.53	51.87	33.5	49.24	29.52
1jyd	18.32	21.46	42.11	50.77	41.62	44.43	18.04	43.35	-130.02	-51.93	48.62	24.18	44.57	40.58	18.54	34.64	13.26	38.57	42.12	24.17	40.43	38.96	48.02	52.2	-8.7	35.94	28.95	31.24	46.71	40.73	5.84	50.19	30.85	-91.89	34.63
1jyj	22.13	20.72	42.16	59.24	40.74	46.1	24.39	40.97	-95.28	-81.08	48.93	28.29	46.47	46.14	16.78	41.08	25.05	38.46	44.29	28.11	38.16	37.96	48.23	54.47	5.84	32.47	26.41	27.21	49.11	50.94	9.79	51.67	29.7	-48.97	35.75
1jyq	21.15	19.18	24.02	41.08	28.09	34.67	28.4	22.42	22.36	24.86	32.48	29.44	28.95	33.57	14.45	27.51	42.09	31.05	34.49	27.36	27.37	35.64	42.42	32.33	29.35	27.22	20.83	27.1	39.39	40.64	16.13	36.92	29.33	19.72	25.75
1jyr	24.13	22.46	5.94	23.62	27.55	42.67	-8.64	18.65	11.73	-9.91	32.18	22.53	34.18	27.9	-31.64	25.32	43.02	31.05	14.52	6.57	8.3	36.33	42.92	29.61	-25.78	23.06	-25.44	-8.53	46.27	28.92	3.55	48.45	34.67	-39.68	31.95
1jyu	19.49	9.99	33.02	40	28.96	32.36	35.94	27.71	34.34	22.71	30.46	31.19	32.06	34.68	29.01	37.62	35.14	31.72	32.13	33.11	28.22	32.14	38.91	37.73	32.54	23.96	32.85	32.87	35.49	40.91	24.9	38.76	23.64	30.53	24.28
1k04	18.07	14.41	39.04	31.22	22.67	35	27.01	34.84	29.61	24.6	38.31	39.78	34.19	42.92	28.91	30.71	39.38	36.42	32.6	25.91	26.92	35.4	40.18	35.04	33.19	27	29.05	30.19	34.84	39.29	29.06	42.6	24.41	28.02	25.58
1k0m	21.09	19.15	36.08	43.01	33.35	40.97	34.18	27.57	32.23	42.57	34.86	41.66	33.58	37.63	26.26	38.07	48.79	36.31	37.54	28.17	27.4	30.66	48.11	37.71	34.92	24.83	27.48	34.77	36.52	45.44	33.19	42.65	31.24	33.82	22.98
1k0n	21.53	21.85	34.1	40.65	31.13	40.56	35.53	29.77	38.63	33.85	33.03	42.02	34.41	35.26	28.86	40.41	46.72	31.73	36.28	34.65	31.21	37.13	45.97	36.95	38.04	30.29	27.9	34.97	37.71	47.32	29.97	43.91	32.27	25.77	26.13
1k0o	19.01	20.32	28.59	37.96	30.95	39.75	34.94	24.01	27.36	16.46	40.94	30.44	33.75	35.06	14.36	29.37	39.22	29.77	29.24	29.85	29.85	38.49	48.73	34.53	23.96	29.47	22.85	28.81	37.35	41.77	26.91	35.52	24.74	18.81	26.35
1k0y	21.11	19	30.1	39.34	27.56	35.09	30.19	29.93	37.46	36.1	34.08	37.52	31.49	35.85	28.79	36.03	50.43	32.78	29.59	31.6	26.62	39.92	46.76	33.83	40.33	22.41	30.15	33.5	39.64	44.26	28.19	39.53	26.16	38.15	23.24
1k1b	19.65	15.08	24.94	27.18	17.26	30.84	25.5	18.81	20.26	18.21	27.07	26.45	26.86	27.91	23.24	25.04	32.88	28.94	30.83	28.71	27.52	29.7	40.71	30.62	24.06	19.3	21.2	25.91	32.27	34.59	31.05	34.8	26.61	28.21	21.51
1k1f	21.33	18.41	37.16	46.48	31.43	44.39	40.66	30.94	33.91	34.07	38.53	42.89	41.58	38.47	15.28	42.67	53.66	37.97	40.27	37.76	43.23	37.19	47.62	43.73	43.67	28.09	20.72	32.53	41.98	46.72	33.39	48.62	29.96	38.71	29.03
1k1k	19.72	19.11	32.16	37.06	27.31	35.19	32.91	26.12	29.76	29.39	38.69	37.97	31.8	34.68	18.53	38.1	44.34	29.8	30.69	25.56	30.58	36.46	45.52	38.29	29.64	22.17	20.18	33.07	38.7	45.62	26.89	45.74	26.43	28.74	22.36
1k21	31.84	22.34	38.48	38.8	37.33	50.09	43.98	38.45	31.21	26.58	40.53	35.08	41.3	42.14	32.61	43.82	47.95	43.82	40.28	32.96	32.47	39.18	45.77	38.39	43.21	33.39	33.4	37.85	48.86	52.66	39.93	41.5	36.15	18.92	33.45
1k22	31.92	30.71	32.61	45.72	35.46	50.57	49.38	40.73	35.44	29.11	38.39	39.95	40.19	41.3	30.35	42.13	47.88	44.8	41.64	42.41	39.82	41.45	52.64	45.36	39.59	34.34	30.35	39.71	52.51	49.51	35.51	43.76	39.13	36.18	31.58
1k27	22.82	23.16	38.82	41.58	30.25	43.76	40.42	32.61	18.96	17.88	38.64	31.73	42.14	42.7	31.83	33.66	50.44	38.2	38.83	33.53	32.46	42.35	51.71	41.19	22.21	21.67	33.8	38.47	41.68	48.96	18.34	44.05	31.91	-1.9	30.27
1k2a	22	16.22	26.79	38.28	18	33.5	25.93	25.09	25.09	21.07	34.06	29.51	32.63	36.49	19.5	34.57	43.16	25.87	22.19	25.11	20.92	29.22	42.96	26.75	23.1	23.29	25.29	26.43	33.78	35.72	19.34	33.44	28.79	30.58	23.73
1k2p	27.25	27.31	37.24	44.21	32.49	46.31	40.8	36.19	39.55	38.16	38.57	41.82	41.94	38.27	35.61	38.89	53.25	38.73	35.48	36.42	35.64	39.86	62.57	41.22	45.85	34.58	36.7	43.42	53.62	48.74	38.27	47.94	32.73	38.08	33.72
1k3a	20.27	17.82	29.39	40.31	33.71	38.29	34.41	28.39	35.46	39.48	36.23	33.11	34.51	36.12	25.76	37.32	45.15	40.78	35.8	32.5	31.04	33.6	54.8	39.99	32.33	27.64	30.83	38.64	34.88	47.32	32.64	39.27	29.79	28.36	26.1
1k3b	27.74	27.05	35.47	36.56	27.8	44.3	30.19	33.2	32.73	29.09	34.8	31.13	33.76	31.08	18.68	34.09	45.51	30.94	31.91	29.13	28.13	33.73	43.73	36.68	37.7	28.69	21.88	30.6	37.92	42.32	28.12	43.71	29.21	30.66	30.79
1k3l	22.03	22.55	34.01	43.19	34.01	46.71	39.17	36.82	-34.17	-24.58	43.72	51.97	45.4	45.8	23.09	46.09	63.3	36.36	38.91	44.55	39.25	37.2	53.85	46.38	35.09	34.42	31.11	40.8	43.03	55.05	40.44	47.91	33.01	-4.44	31.72
1k3o	21.18	17.62	36.39	42.36	34.58	42.26	42.48	34.07	15.88	-26.18	39.6	41.91	38.61	43.57	23.51	36.09	54.14	35.09	38.95	36.96	35.2	31.45	51.09	40.84	31.07	31.27	24.73	40.22	39.91	50.85	35.49	44.5	27.05	31.03	29.35
[truncated: 9,011 more rows]
