# Supplementary material for: Large-scale reverse docking profiles and their applications
Source: BMC Bioinformatics. 2012 Dec 7;13(Suppl 17):S6. doi: 10.1186/1471-2105-13-S17-S6 (PMC3521474; doi:10.1186/1471-2105-13-S17-S6)
Supplement: Additional file 2 — Docking profiles for yeast protein structures. A csv document containing all docking scores of yeast protein structures with ligands used in this study. This file can be viewed with Microsoft Excel or any text editor. [file 1471-2105-13-S17-S6-S2.csv]

PDB	5-FC	5-FU	brefeldin A	camptothecin	chlorpromazine	cimetidine	clotrimazole	cycloheximide	dipyridamole	doxorubicin	dyclonine	fluvastatin	gemfibrozil	haloperidol	hydrocortisone	indomethacin	methotrexate	minoxidil	mitomycin C	morphine	nifedipine	nitrofurantoin	omeprazole	phenylbutazone	pravastatin	procaine	progesterone	radicicol	sulfamethoxazole	sulfinpyrazone	tamoxifen	terbinafine	theophylline	tunicamycin	valproic acid
1a0a	22.2	22.65	17.65	38.82	26.72	36.29	18.96	12.68	20.96	11.73	31.95	37.18	34.59	9.79	13.46	33.13	33.76	20.77	24.48	23.61	21.03	34.39	45.44	34.38	21.22	26.63	-0.63	19.89	34.8	35.3	26.8	32.69	25.16	-27.36	22.33
1a2f	26.45	26.1	2.99	42.68	37.05	40.02	20.79	22.14	27.62	9.9	32.82	34	35.84	9.36	-39.19	34.91	36.76	37.32	23.02	-74.58	14.73	35.92	40.75	37.41	14.53	28.5	-26.52	16.66	45.95	37.49	24.58	48.6	36.34	-4.14	28.37
1a2g	26.73	24.83	5.95	44.13	37.36	39.68	19.95	22.08	33.06	18.15	35.01	39.61	38.05	18.49	-10.1	42.3	42.91	36.4	32.99	14.96	27.16	35.88	44.74	39.33	-0.48	26.45	-4.89	15.58	42.04	40.77	16.1	47.44	36.47	7.51	28.7
1a3w	15.85	16.55	31.94	34.47	21.68	30.71	33.37	22.43	24.94	22.86	28.77	36.38	32.36	29.92	23.64	35.11	36.27	29.16	27.61	31.45	25.42	30.08	39.32	28.23	27.24	21.63	24.64	33.05	34.96	37.34	23.61	36.17	25.46	34.02	26.29
1a3x	23.95	20.94	32.01	37	30.13	36.98	35.43	31.38	41.1	32.86	38.2	31.21	33.31	37.19	22.27	30.93	47.45	35.38	36.23	34.76	29.94	32.24	42.9	35.48	37.92	21.14	35.29	36.81	42.35	43.31	31.44	44.11	25.71	34.4	28.04
1a48	22.16	21.28	35.2	48.02	29.38	37.37	38.68	32.01	35.85	36.43	36.63	40.81	39.79	39.03	36.77	41.58	53	35.63	39.01	30.85	34.23	29.66	48.15	38.93	38.74	21.63	34.81	40.7	38.26	49.56	34.2	43.43	28.96	39.01	25.29
1a4e	18.82	19.34	30.02	39.71	24.25	36.31	35.94	27.1	29.76	36.89	34.08	35.06	32.65	36.59	26.91	37.14	44.78	30.24	26.5	29.72	32.58	30.42	43.48	38.52	44.95	24.42	31.87	35.03	34.58	48.28	38.65	40.48	28.36	15.27	25.07
1a4h	19.62	17.5	27.64	33.84	27.06	39.96	35.09	30.77	28.78	30.61	28.18	35.71	32.89	34.77	24.28	32.67	38.58	32.71	32.08	33.2	26.49	25.77	46.88	33.47	26.8	20.17	26.04	33.8	37.76	40.2	29.76	33.98	28.66	25.56	25.24
1a6r	24.32	19.23	32.63	41.16	23.77	38.12	29.13	30.17	37.65	24.75	36.26	29.33	35.51	49.38	35.54	30.47	44.93	39.3	34.88	26.58	29.12	33.42	47.17	36.49	36.18	28.99	32.15	32.21	38.93	46.01	27.37	40.29	27.95	34.92	23.71
1aa4	23.81	23.01	-2.59	41.3	38.94	36.97	-65.84	20.75	22.68	9.96	28.72	33.33	35.63	23.09	-16.7	35.12	32.35	31.28	16.04	-0.14	20.13	34.05	37.73	39	18.95	22.44	-7.56	11.78	33.66	37.22	25.63	33.72	34.35	-94.41	27.56
1ac5	25.64	25.78	33.87	45.5	36	45.47	17.87	33.22	35.79	30.77	39.13	43.9	40.18	38.01	4.37	41.88	45.99	42.32	32.24	28.74	32.75	37.25	47.23	41.94	35.41	28.65	20.88	27.81	44.12	51.47	36.87	49.1	33.91	22.26	29.58
1ac8	27.21	23.14	-103.5	-34.58	-62.77	12.41	-195.24	-23.76	-125.07	-158.51	-33.02	-14.14	-1.65	-50.48	-196.2	-90.1	-30.89	3.51	-63.52	-125.86	-117.44	19.62	-21.07	-105.36	-130.29	2.94	-163.49	-146.46	11.69	-77.91	-195.74	-23.67	9.48	-219.46	15.43
1aeb	23.58	21.16	-2.02	39.92	28.15	38.46	-42.56	20.1	27.09	6.63	27.47	28.93	32.81	10.52	-41.78	37.04	29.86	32.82	16.36	-29.47	4.47	31.11	35.51	26.04	-12.9	26.27	-21.26	-20.57	30.75	32.53	-15.27	39.36	32.83	-49.28	25.3
1aed	22.12	20.96	-2.92	39.47	30.51	38.94	-41.84	17.12	29.81	3.05	26.27	28.19	31.98	10.72	-25.97	37.51	33.19	33.26	25.45	-36.02	-15.3	30.68	36.15	27.72	-10.27	26.39	-21.64	-24.14	31.75	28.05	12.75	40.97	33.35	-65.13	25.26
1aee	14.91	12.97	26.1	38.86	26.83	32.96	36.24	19.67	25	16.47	39.75	26.08	32.41	29.66	19.52	31.16	34.53	27.21	23.49	24.49	29.3	45.67	46.86	33.22	29.07	20.07	22.52	23.51	35.36	41.1	21.26	35.3	23.67	6.35	25.04
1aef	23.08	21.04	9.37	39.19	33.81	39.86	-47.17	19.22	32.45	7.92	28.35	28.82	32.07	9.94	-25.81	39.64	32.79	33.12	14.39	-26	-17.6	30.61	35.95	22.11	-4.16	23.77	-20.02	-22.21	31.78	31.04	17.61	41.31	32.51	-19.48	25.25
1aeg	22.95	21.31	1.75	39.15	25.81	37.07	-42.69	15.49	29.44	7.58	26.36	22.5	32.79	13.69	-26.34	35.27	31.61	33.22	20.92	-35.9	-2.17	29.13	35.35	21.93	-9.09	26.42	-18.44	-22.51	32.21	32.18	16.48	42.34	34.1	-17.24	26.29
1aeh	23.11	20.69	1.45	39.12	33	39.42	-45.78	18.88	30.83	0.75	25.47	28.76	32.43	13.13	-27.46	39.35	33.14	33.32	20.57	-34.56	-18.87	30.45	33.52	29.11	-7.73	20.84	-15.61	-22.07	31.53	31.73	11.14	43.28	32.67	-28.89	24.53
1aej	22.72	21.05	-0.4	39.69	26.91	39.51	-41.34	19.16	31.56	5.91	28.4	30.09	33.68	10.78	-25.51	38.71	30.01	34.1	24.61	-27.61	9.58	31.03	31.38	22.7	-3.27	26.15	-19.32	-25	31.69	29.12	14.31	40.8	31.71	-4.47	26.2
1aek	23.41	20.81	-1.64	40.34	29.71	39.18	-44.98	19.77	32.83	9.4	23.44	24.52	32.34	8.43	-21.87	39.59	31.92	33.78	22.27	-39.73	-9.14	32.69	35.69	21.49	-3.07	24.31	-19.53	-4.64	31.48	25.66	-25.4	41.85	34.13	-1.27	24.31
1aem	22.91	20.88	0.37	38.78	23.57	38.36	-45.84	19.41	30.14	3.45	27.09	24.81	32.69	11.72	-26.09	31.78	30.35	33.99	18.81	-34.25	-15.34	31.48	36.18	26.51	-7.97	24.53	-22.8	-39.98	31.15	33.99	-30.54	43.66	33.21	-64.28	23.97
1aeq	22.78	21.38	0.8	40.15	26.51	39.8	-36.34	19.55	32.42	6.58	26.15	17.41	32.83	15.59	-24.3	36.85	32.07	32.7	23.53	-36.52	6.37	32	33.7	21.73	2.5	25.05	-19.04	-23.79	31.81	32.06	-27.45	41.73	32.69	-17.34	25.77
1aes	23.6	23.05	8.81	39.82	32.69	33.38	11.45	16.64	20.52	2.23	21.32	30.63	34.36	17.35	-23.34	34.58	25.11	28.35	16.98	-73.91	7.61	32.33	37.01	28.01	17.75	18.89	-15.08	-6.76	35.86	32.19	17.41	38.71	31.51	-4.57	25.8
1aet	27.35	23.91	-9.48	41.67	24.31	34.92	-42.77	9.23	22.17	0.01	25.77	29.44	29.06	10.18	-47.49	38.98	37	33.55	6.61	-53.85	3.44	31.48	39.52	33.98	8.91	20.98	-34.7	-3.68	33	24.42	16.45	42.79	32.24	11.27	22.76
1aev	18.33	17.09	30.98	32.97	33.35	32.72	35.76	27.34	23.97	22.67	25.85	33.2	33.46	32.52	27.62	35.81	40.61	30.3	29.53	33.02	28.36	34.26	39.23	37.54	36.99	27.41	26.85	35.19	36.1	36.92	33.1	35.16	27.62	27.36	28.65
1afw	17.86	15.61	33.85	38.56	32.24	35.03	39.02	30.02	30.37	25.22	35.45	41.17	33.14	32.47	31.18	34.76	46.86	29.53	30.66	31.32	35.03	30.96	42.79	38.8	40.34	26.75	31.67	36.37	37.91	46.13	31.68	44.63	24.01	36.39	25.8
1ah6	20.3	17.81	33.62	34.19	33.04	41.67	32.7	32.38	37.24	27.66	34.39	40.06	34.9	29.05	28.13	34.22	41.66	38.64	35.12	33.5	35	31.92	41.31	37.63	33.94	23.76	30.37	37	38.42	46.17	29.39	46.67	28.45	26.09	26.48
1ah8	23.81	21.74	35.81	40.56	36.43	43.56	35.51	32.63	34.15	30.57	33.34	40.12	34.39	37.71	26.21	36.05	47	42.43	38.93	36.05	35.54	35.92	48.14	37.79	33.84	29.24	34.15	34.29	39.54	46.95	32.09	41.59	29.98	31.22	29.98
1akh	27.16	24.2	23.98	44.46	27.52	42.55	41.23	32.97	26.07	22.38	42.23	39.05	38.17	29.16	20.53	34.97	53.85	32.64	30.69	31.26	27.49	35.63	50.15	37.41	32.36	30.33	20.85	32.02	47.21	44.92	32.54	46.83	26.48	20.47	32.53
1aky	26.2	24.5	39.45	48.75	38.19	41.44	26.57	39.51	14.17	41.66	39.74	48.78	37.36	44.47	25.52	46.61	66.8	41.18	51.28	40.83	39.56	36.43	51.68	44.71	58.54	29.7	40.91	49.55	40.17	56.06	38.73	47.4	34.91	49.76	29.65
1am1	22.86	20.54	32.73	39.84	29.06	44.68	33.78	33.57	38.06	30.14	30.52	40.94	35.87	38.7	30.76	38.12	50.22	39.31	34.15	34.38	34.54	31.97	40.99	38.94	38.25	27.97	33.95	34.04	38.15	49.66	32.23	45.93	27.8	34.6	25.31
1amw	23.61	20.61	33.71	36.22	30.84	42.75	33.99	32.51	33.58	26.8	30.75	42.56	34.64	36.7	28.06	37.18	46.87	33.48	31.9	32.69	31.42	32.27	43.15	37.15	36.79	28.75	31.58	33.59	34.86	48.17	24.36	43.42	27.06	37.65	26.4
1apl	24.77	23.3	25.77	39.33	29.3	47.2	30.77	38.16	21.42	4.44	39.36	34.69	45.53	44.5	-25.56	33.74	53.56	36.78	40.41	34.77	27.99	41.76	51.44	40	29.21	31.52	12.39	29.23	46.84	54.31	35.69	44.34	31.48	14.3	33.39
1asy	22.42	22.82	28.72	43.47	32.73	41.29	32.9	33.02	41.47	28.76	40.98	41.58	38.6	39.72	17.09	42.43	48.65	35.92	35.01	29.8	34.69	33.64	52.46	39.49	40.09	29.58	24.29	33.7	45.02	48.2	34.68	45.8	33.06	30.29	26.95
1asz	23.18	22.64	38.9	44.68	34.05	38.98	31.96	32.87	24.16	34.14	33.88	43.11	39.89	36.23	25.09	40	48.72	36.97	31.72	31.94	31.21	35.66	48.37	43.49	34.26	26.99	31.51	24.36	39.84	43.07	20.94	44.06	34.32	8.1	30.03
1aua	18.87	22	38.54	41.98	28.86	43.53	36.07	31.74	29.18	12.11	34.38	39.36	35.97	38.23	30.85	40.93	41.81	32.35	33.61	33.38	32.69	34.03	42.49	37.34	32.29	26.45	25.26	30.23	38.01	42.38	37.32	43.15	28.13	30.07	25.67
1ay0	23.85	22.59	35.72	47.25	32.61	42.47	30.73	36.26	11.52	25.9	44.36	48.08	40.39	48.37	21.63	42.11	65.79	36.87	35.2	33.15	30.84	34.25	58.44	43.21	49.68	27.04	28.11	35.36	41.54	52.27	32.02	50.46	35.35	-4.52	27.96
1b4l	16.89	9.63	23.89	23.66	20.5	33.51	29.37	25.68	17.41	14.86	26.36	17.8	24.84	20.83	19.51	23.23	27.77	25.87	19.85	21	20.57	23.61	29.78	30.97	27.7	15.19	20.31	22.63	30	36.56	21.34	31.59	20.09	15.04	20.65
1b4t	23.53	24.99	31.64	35.08	29.98	35.06	23.18	25.42	19.23	10.23	30.66	36.34	34.75	29.53	24.57	34.87	37.07	36.41	32.87	23.35	23.96	32.99	46.76	34.91	26.3	21.66	25.06	26.66	32.86	41.2	26.86	32.87	26.74	26.79	23.98
1b54	19.05	17.36	33.43	36.42	27.6	37.99	31.04	31.17	28.88	27.05	30.2	31.83	31.2	33.66	29.18	28.73	39.51	31.58	31.1	27.68	28.86	30.47	44.95	29.94	32.56	22.02	32.46	30.49	36.01	42.49	27.53	41.39	22.96	30.08	24.95
1bej	22.37	20.28	-91.96	13.28	-20.97	11.81	-156.82	-45.92	-59.1	-97.89	-54.15	-39.65	10.68	-58.45	-230.48	-29.87	-34.72	29.82	-37.21	-90.15	-93.6	25.33	18.35	-9.41	-160.83	7	-189.68	-107.18	13.45	5.62	-110.57	-3.54	9.05	-164.23	18.06
1bek	20.71	15.71	28.46	36.5	31.31	34.16	32.28	25.32	23.09	16.6	31.91	37.2	35.13	26.75	29.67	36.6	45.28	33.42	36.79	33.22	30.23	29.35	39.71	37.83	28.49	23.22	27.68	33.69	38.21	33.39	28.6	33.31	27.89	23.21	30.83
1bem	22.41	21.11	9.95	28.8	-7.54	47.62	-63.99	23.56	-7.25	-124.85	42.08	-11.83	35.99	41.69	-30.46	-4.7	37.84	36.15	7.42	-12.97	-17.58	36.77	43.93	11.89	-16.61	24.9	-8.83	-36.77	41.54	26.43	-17.34	35.62	24.5	-69.31	28.49
1bep	26.41	22.65	0.87	40.76	34.58	37.03	17.22	21.24	21.22	5.63	34.76	34.09	34.75	11.98	-28.13	36.79	37.08	35.76	30.82	-25.74	11.49	33.61	37.91	34.65	12.16	26.22	-32.48	14.76	33.27	34.59	19.03	43.88	34.02	2.87	28.02
1beq	18.93	18.08	11.83	15.42	3.58	36.35	-74.64	25.7	-35.01	-45.41	31.99	1.71	30.13	31.03	-24.07	-21.8	33.87	34.95	3.03	-21.91	-10.83	34.65	39.75	-0.13	-45.07	27.44	4.4	-40.27	41.49	7.82	-12.11	34.79	25.99	-79.15	29.89
1bes	19.16	18.93	12.94	-9.55	10.57	41.27	-79.42	24.32	-117.73	-110.65	44.27	-13.52	35.75	30.55	-21.17	-19.41	29.09	37.7	3.3	-27.04	-6.69	35.9	36.28	-5.79	-39.63	28.46	3.57	-32.69	37.62	12.47	-22.44	33.42	26.05	-56.31	27.81
1bgq	21.36	20.48	32.01	32.95	25.45	34.64	28.5	31.07	17.18	22.86	32.07	32.34	33.47	32.15	23.2	32.32	39.26	30.93	30.61	34.3	33.87	31.2	44.93	41.69	22	20.86	23.29	32.36	35.43	41.14	27.64	35.55	27.72	22.17	27.96
1bgw	25.66	25.2	32	37.66	24.2	39.95	34.18	33.39	25.47	29.72	36.28	36.55	35.52	42.34	32.16	36.41	46.07	36.77	29.66	27.71	29.87	28.76	43.41	38.11	39.64	21.63	32.64	31.84	38.81	57.21	33.54	44.66	30.03	36.02	29.58
1bj9	26.12	23.6	0.89	44.24	34.41	41.21	16.24	28.08	20.01	0.25	34.86	28.3	38.21	21.01	-10.5	34.3	39.81	28.53	31.12	-50	17.23	40.08	44.43	40.64	20.25	26.26	-32.4	15.23	47.24	39.79	23.48	34.89	31.21	-31.17	30.42
1bjt	18.59	18.85	32.53	45.2	34	39.28	34.12	34.61	36.07	39.04	40.57	44.15	41.21	43.22	24.07	41.69	46.87	36.23	31.23	28.88	31.21	32.68	48.5	38.54	33.59	26.94	26.28	39.13	37.07	43.99	26.45	46.08	30.43	35.31	25.76
1bk5	29.57	29.47	38.24	57.07	46.86	49.34	36.53	41.9	48.66	43.98	44.49	49.7	52.34	46.35	32.33	46.59	54.23	43.68	42.57	37.91	40.45	39.57	58.4	48.47	52.25	39.66	33.59	45.31	47.07	54.6	41.79	55.76	34.51	48.53	32.92
1bk6	25.9	25.5	38.4	39.59	35.72	40.28	22.66	33.7	30.48	17.2	43.21	45.59	41.56	42.91	24.71	39.44	49.1	44.05	38.94	25.9	27.7	34.2	56.44	41.1	34.35	31.82	29.99	30.15	44.32	53.17	31.7	51.91	34.69	28.14	29.15
1bm8	19.04	18.47	26.36	36.14	21.63	34.99	27.2	30.14	24.8	21.79	32.34	27.03	30.65	29.39	22.84	25.41	43.45	35.39	27.16	23.78	22.7	27.49	42.05	28.31	24.54	21.87	28.25	20.2	32.47	34.87	20.67	33.15	26.72	20.23	23.6
1bob	19.78	19.85	27.47	38.54	17.43	34.14	30.27	27.47	31.64	23.72	31.62	33.1	30.93	32.67	29.99	29.29	39.13	33.65	30.73	30.5	28.59	28.47	45.61	31.21	28.88	25.02	23.96	32.77	33.9	37.85	27.37	36.54	27.31	29.15	26.8
1bq3	24.12	16.59	25.85	40.02	18.91	42.44	28.49	24.63	23.87	24.83	22	30.34	29.37	28.3	15.68	29.72	38.54	34	29.62	24.27	28.95	26.85	37.38	30.81	33.27	20.69	17.73	28.14	34.8	40.17	24.48	31.15	21.85	27.97	18.72
1bq4	23.31	20.59	31.86	41.86	36.34	49.69	30.29	29.92	27.64	35.66	34.7	42.13	37.02	38.76	21.32	42.86	47.5	35.7	36.93	32.04	32.62	36.34	47.59	37.43	34.14	31.55	23.17	32.83	46.09	46.26	34.61	41.8	33.91	34.37	28.09
1bs2	26.28	24.41	34.26	46.48	42.58	46.02	35.69	29.75	29.53	31.58	37.84	44.98	38.79	45.68	16.34	40.54	57.4	39.77	31.16	42.76	42.22	41.14	50.5	42.99	35.41	37.32	15.74	33.12	48.74	51.38	37.5	56.26	36.15	4.95	29.44
1bva	20.67	19.22	9.09	40.44	32.05	32.63	19.05	16.38	23.91	2.35	30.04	31.26	33.87	22.96	20.93	34.84	33.06	28.77	13.87	15.12	20.84	30.73	35.47	36.65	21.54	20.89	21.4	15.27	35.73	32.74	20.54	38.41	28.05	-74.03	24.35
1c02	17.68	16.37	36.04	32.59	29.44	36.28	42.55	33.69	29.51	27.92	34.52	39.78	33.38	38.69	33.88	37.32	39.14	33	30.57	30.8	29.28	30.12	40.34	37.69	34.07	19.84	33.79	33.93	37.17	46.78	35.08	40.75	26.12	26.19	24.93
1c03	23.34	22.83	25.93	38.02	31.93	41.88	24.33	31.11	25.39	28.6	35.46	27.87	36.51	36.38	27.31	34.34	48.33	36.77	30.16	31.04	31.58	36.15	47.66	36.26	29.89	29.59	30.66	33.7	37.48	40.34	23.51	40.82	32.75	35.92	25.62
1c3g	16.26	16.22	25.37	37.56	29.31	39.18	25.05	22.52	28.17	34.37	33.89	31.67	32.38	35.17	19.83	36.8	42.78	30.08	27.03	30.83	23.06	27.93	47.72	30.03	31.33	24.77	23.75	29.01	33.51	42.26	25.1	39.8	27.25	21.7	23.34
1cc7	16.67	16.28	16.54	24.08	14.72	27.37	24.09	21.47	20.27	10.76	18.65	18.15	27.42	15.53	16.7	22.43	20.94	23.53	21.86	20.54	21.57	23.69	29.99	24.37	12.97	17.15	13.65	24.27	31.24	32.97	7.43	27.05	24.01	10.83	24.91
1cc8	18.85	19.1	23	20.1	14.24	29.03	25.64	19.7	22.65	10.69	19.86	23.57	23.73	15.52	13.26	23.41	25.6	24.55	26.46	23.41	20.42	20.31	31.22	23.63	14.14	17.85	15.76	24.81	29.98	32.28	11.57	27.39	22.84	7.71	23.4
1ccb	18.55	17.25	27.53	39.47	30.13	35.37	32.62	26.59	19.45	11.83	24.11	35.34	35.65	29.25	28.38	38.35	37.46	31.59	37.05	30.78	30.87	31.35	40.09	36.93	23.78	24.67	25.57	33.63	36.36	34.99	28.38	42.01	27.42	7.64	29.23
1cce	17.12	15.49	27.82	34.71	32.5	35.62	30.14	25.68	16.78	19.46	27.8	28.71	31.62	28.2	25.13	32.06	33.33	30.22	32.62	29.21	30.97	29.78	35.4	27.39	19.14	17.23	25.82	31.82	32.98	34.42	21.65	34.4	28.31	5.99	28.25
1ccg	23.21	23.76	-9.6	40.47	28.4	33.33	-40.11	8.98	32.53	-8.46	18.67	27.86	27.26	4.39	-58.75	32.1	26.37	33.68	18.62	-32.35	3.61	29.08	35.49	23.19	-8.91	21.94	-29.06	-53.79	34.71	31.48	13.62	39.74	32.71	-59.55	24.95
1cci	27.87	23.04	16.34	-1.57	31.24	42.19	-59.17	29.97	-17.74	-97.6	40.53	22.9	36.11	18.12	-46.43	18.42	19.35	39.85	25.98	-33.98	-2.91	36.96	51.06	39.06	-53.2	39.43	-8.55	1.15	42.95	36.25	-10.84	35.01	35.94	-89.1	36.62
1ccj	22.86	20.17	4.96	39.15	38.03	38.05	21.07	25.46	29.52	9.76	33.09	33.6	37.46	17.38	-15.71	38.37	36.12	32.16	24.91	-6.43	14.29	35.38	36.13	35.61	17.94	26.6	-1.94	26.04	34.94	36.15	22.65	47.76	31.56	6.63	25.47
1cck	24.57	22.2	3.68	40.07	34.01	38.7	18.01	21.58	27.62	16.05	31.24	31.53	34.25	17.4	-40.89	38.18	37.99	35.63	33.97	-35.11	6.74	36.45	38.26	32.14	4.65	26.23	-11.43	15.73	46.21	35.05	22.71	47.36	33.84	-22.8	26.48
1ccp	17.24	18.5	27.86	36.64	34.67	39.97	35.7	23.71	25.23	12.77	29.11	27.1	38.19	33.7	27.28	40.17	39.22	31.72	34.67	29.78	31.29	36.2	37.16	37.94	28.43	25.25	28.47	35.18	36.87	27.84	32.5	38.5	27.9	16.78	30.19
1chh	14.28	14.32	20.06	27.98	15.1	29.3	26.98	23.16	20.95	22.36	20.73	26.2	27.36	21.36	17.54	29.5	27.04	25.64	24.45	22.64	21.42	22.52	32.38	25.8	28.93	15.33	21.69	26.88	27.24	28.77	19.73	30.62	24.25	15.19	20.2
1chi	25.09	21.98	24.6	36.68	20.96	38.92	33.12	22.66	22.69	29.12	31.25	35.73	32.24	33.03	20.26	26.79	46.83	43.22	32.23	25.47	31.69	29.54	46.88	34.2	24.18	29.04	22.05	29.95	37.4	44.91	32.43	35.81	31.44	28.48	24.62
1chj	20.86	18.69	20.49	30.98	22.06	41.73	28.61	22.82	27.73	18.08	25.41	36.64	29.32	31.34	24.51	30.88	47.04	32.07	32.95	34.5	27.52	26.44	37.53	38.07	20.27	26.08	22.95	32.65	32.61	39.13	19.11	36.49	23.74	27.64	23.11
1ci0	23.61	22.96	37.07	46.38	29.49	39.87	32.95	29.85	32.22	30.17	37.5	45.41	34.44	37.41	31.56	34.75	42.86	33.43	33.81	34.58	26.81	36.53	43.18	39.96	36.44	25.84	28.43	39.55	38.66	46.46	28.24	40.77	33.11	27.75	31.53
1cie	22.52	24.47	28.1	31.31	19.93	42.51	24.98	29.17	22.45	30	27.62	31.88	31.62	24.75	20.66	25.61	39.91	34.76	31.91	27.59	28.08	29.83	43.3	38.55	23.13	27.21	19.63	30.02	37.45	46.99	25.25	34.76	30.63	19.17	28.83
1cmq	28.41	26.43	-8.71	32.95	31.57	40.94	-48.73	4.67	22.38	-5.8	35.81	28.77	32.78	24.07	-44.14	37.78	43.55	34.35	12.8	-47.72	-18.8	41.13	44.06	29.63	-115.01	24.36	-38.51	-94.98	50.31	34.94	-43.56	27.76	30.8	-20.68	28.84
1cmt	22.74	22.78	14.11	40.4	37.84	37.9	22.02	26.19	30.34	27.34	32.72	34.72	36	28.47	-10.44	38.49	38.78	32.51	29.35	12.61	15.3	34.27	36.64	37.85	18.08	23.86	5.58	16.94	37.2	37.87	21.57	40.85	33.46	-81.7	29.84
1cmu	21.84	18.54	33.12	36.08	38.81	36.93	35.19	25.62	15.58	18.66	28.76	31.31	39.66	31.93	25.41	40.57	38.67	32.58	30.66	31.68	31.13	34.76	42.2	39.31	34.75	25.6	26.16	37.99	40.12	39.36	34.86	41.23	27.88	16.43	30.48
1cof	15.22	9.09	19.71	23.51	14.95	24.86	26.07	20.62	14.76	8.55	23.29	16.33	23.71	19.44	16.57	20.81	28.17	18.75	20.5	23.08	14.34	23.82	23.93	22.42	10.74	13.96	15.95	17.85	25.39	24.05	10.93	25.97	19.33	10.91	17.77
1cpd	27.02	25.39	-109.09	-3.26	-42.98	16.32	-159.55	-26.46	-2.15	-70.13	-32.06	-34.16	6.94	-50.73	-224.3	-78.36	-19.43	11.94	-59.56	-127.64	-103.54	19.96	22.97	-29.89	-108.59	17.42	-165.4	-171.34	6.99	-23.39	-13.99	-24.95	16.86	-156.61	20.15
1cpe	24.91	24.53	3.83	42.16	40.77	40.96	16.35	23.78	27.51	16.45	29.68	28.6	37.65	16.86	-40.9	38.8	33.27	28.14	28.57	-83.18	20.81	40.61	40.16	39.61	19.66	31.63	-1.86	3.86	38.95	34.93	23.97	37.39	33.97	-158.26	28.08
1cpf	25.75	23.19	3.05	45.48	24.42	38.07	18.28	20.18	22.65	-6.3	35.84	29.87	33.51	21.53	-54.24	35.37	36.94	33.22	22.28	-68.48	15.16	39.75	33.17	31.76	21.13	25.99	-28.81	-19.86	47.94	32.83	24.11	33.05	29.7	-209.24	28.48
1cpg	23.9	22.71	-5.19	36.58	34.3	38.13	19.04	18.22	30.37	-21.98	24.49	28.53	34.52	20.85	-33.31	34.47	40.18	25.15	30.69	-39.2	15.29	35.57	36.78	35.6	13.84	23.58	13.14	15.86	38.59	37.37	20.04	40.33	30.12	-27.29	24.33
1cpy	18.44	19.27	31.61	43.05	27.13	35.96	36.29	32.13	32.83	23.83	42.2	33.99	36.74	43.13	32.52	33.61	42.5	34.43	32.83	31.45	29.74	33.71	49.14	42.67	37.38	25.62	35.97	32.04	36.5	56.73	32.56	50.36	25.42	21.75	26.95
1cr5	22.06	16.37	13.7	37.82	24.85	42.33	18	11.22	22.1	11.17	31.11	15.34	36.35	31.63	-59.23	23.87	30.75	28.32	14.3	11.89	10.99	35.39	48.64	32.53	19.24	31.87	-12.44	18.52	45.6	45.48	14.83	35.2	34.26	18.47	28.29
1crg	19.45	18.13	23.2	30.64	20.83	40.05	27.51	19.97	26.52	14.5	23.87	27.77	27.66	21.27	14.09	26.4	41.81	31.51	36.84	31.97	21.07	27.45	35.37	24.89	22.11	22.76	15.47	22.58	31.63	32.17	19.96	32.2	23.83	20.59	21.79
1crh	12.22	0.13	19.42	25.21	22.24	26.97	31.93	21.29	16.92	11.96	20	31.55	23.82	20.71	19.32	26	29.62	28.92	26.18	27.34	28.64	22.02	32.56	27.71	23.23	16.79	19.22	26.48	28.44	28.97	22	30.57	23.07	16.62	19.38
1cri	19.48	13.18	27.46	28.03	25.54	34.26	32.69	22.88	24.36	24.86	28.29	32.64	24.79	28.29	20.8	27.21	36.44	29.73	28.78	23.35	28.88	25.05	36.66	29.85	28.82	18.9	23.83	35.41	32.26	34.41	21.37	35.53	26.11	19.07	21.4
1crj	20.91	20.7	24.69	35.5	22.3	41.72	32.34	26.61	26.75	16.07	28.33	38.16	29.39	34.65	19.62	29.85	46.78	35.28	38.75	31.49	26.33	28.74	45.57	36.14	25.09	26.24	23.85	28.6	34.31	39.67	25.81	38.54	31.98	28.41	24.37
1csm	29.47	28.19	44.85	55.92	44.48	50.1	39.6	35.37	52.8	68.54	45.99	52.66	49.05	55.09	41.87	52.45	61.8	44.91	46.03	42.63	43.07	39.93	61.72	48.22	49.24	38.75	41.4	46.41	50.28	55.52	46.01	49.64	37.69	44.44	33.82
1csu	20.89	20.07	24.68	31.32	20.41	40.46	26.58	22.03	24.05	17.34	28.87	32.33	30.05	26.7	19.71	29.97	43.96	37.49	27.6	30.37	24.55	30.34	47.59	30.1	29.16	32.31	23.41	29.55	36.04	33.47	29.48	35.96	27.03	25.18	22.08
1csv	18.58	17.8	27.63	32.36	21.89	36.74	30.15	21.15	18.04	17.63	24.37	29.88	29.07	21.39	17.81	27.19	42.54	35.56	26.01	30.51	25.06	24.87	36.66	31.05	22.49	25.08	21.77	27.67	34.25	36.84	17.27	33.44	27.59	-12.74	22.81
1csw	23.5	21.88	22.53	41.32	20.65	37.92	27.89	23.38	25.05	32.35	34.43	30.77	32.63	38.99	20.46	26.99	48.8	36.19	32.17	28.69	31.12	29.14	39.3	30.98	29.75	26.91	24.94	29.8	34.79	41.75	30.51	51.08	33.34	26.72	27.53
1csx	23.38	21.85	25.32	29.99	16.63	42.07	27.89	23.08	20.73	29.91	33.38	27.74	31.3	29.15	14.61	30	45.91	34.22	29.36	26.29	21.34	28.44	41.21	28.21	26.3	19.86	17.86	33.38	34.71	36.5	27.4	40.83	27.95	20.27	21.16
1cty	17.34	12.19	19.98	28.48	16.03	28.65	25.52	22.28	19.5	9.83	21.8	25.24	27.2	20.68	17.32	28.66	32.12	23.57	22.64	23.16	20.9	25.67	34.8	24.6	25.29	19.87	22.33	27.39	27.99	27.7	18.02	30.93	20.05	15.14	21.71
1ctz	23.47	19.89	31.36	39.98	27.51	46.15	25.5	28.11	31.52	28.34	37.52	31.58	37.17	38.98	23.84	35.05	50.32	37.14	29.69	31.04	29.64	28.95	53.34	32.92	31.69	31.8	25.03	33.66	37.2	39.94	24.42	40.38	30.88	26.4	22.25
1cyf	25.65	24.14	13.83	45.59	30.88	39.72	16.05	26.69	26.65	-4.05	32.79	32.58	39.01	34.14	-7.74	34.53	46.44	29.75	35.08	-11.24	6.26	36.03	49.46	39.41	-15.26	24.74	7.18	17.34	38.06	39.36	15.54	44	32.02	-13.65	26.14
1d1p	25.1	27	34.69	43.7	30.94	41.6	31.34	34.71	35.86	38	39.49	35.77	36.52	35.3	29.66	37.17	47.17	35.07	31.22	33.66	30.53	30.05	43.63	38.1	36.35	26.59	31.48	34.15	35.88	48.05	33.01	45.46	30.73	29.06	26.84
1d1q	21.75	20.15	31.15	45.06	32.19	37.03	26.75	32.32	36.78	31.74	36.76	36.55	36.42	41.9	30.5	37.24	50.45	34.37	29.83	31.54	29.38	32.06	47.07	35.83	31.76	24.97	33.87	33.6	36.43	48.03	35.31	40.19	29.6	22.74	25.39
1d2a	27.12	21.56	37.93	44.24	39.43	45.56	40.71	33.1	37.07	32.22	43.75	47.33	41.68	41.76	33.35	42.7	49.1	41.3	41.32	35.63	40.72	37.4	56.68	50.27	40.43	32.59	36.31	41.2	46.02	53.14	30.74	48.17	34.98	31.26	32.38
1d66	20.12	17.55	26.92	50.97	36.69	39.55	32.68	26.12	29.72	43.48	41.82	41.17	38.1	34.29	24.77	38.45	48.56	30.24	33.9	25.98	29.21	37.45	54.46	39.66	33.62	28.07	28.28	35.45	39.28	41.94	25.38	40.57	31.01	41.05	27.35
1d8h	20.3	20.6	30.1	37.57	29.43	44.16	31.54	24.25	24.75	30.23	32.87	30.15	39.01	44.49	24.34	42.45	46.94	35.59	35.87	37.12	30.23	33.21	41.33	35.83	35.02	27.45	30.05	32.48	37.31	36.98	25.91	42.03	28.23	24.44	22.82
1d8i	17.64	18.41	29.01	38.07	33.12	37.3	33.2	33.28	25.5	26.4	37.36	35.99	36.47	38.67	21.66	39.33	47.87	31.62	28.12	26.16	36.38	29.9	47.23	42.27	34.74	23.41	24.95	35.56	38.18	52.16	36.44	41.19	30.34	22.63	24.18
1dcc	24.69	21.45	15.33	40.4	35.28	34.11	21.25	22.15	21.47	-15.28	32.9	38.02	35.9	20.71	-28.88	34.02	33.91	32.87	28.42	16.28	16.69	34.78	37.86	36.44	24.41	24.01	7.72	21.06	37.88	37.68	21.75	43.99	30.39	-33	28.55
1dfa	22.15	21.16	31.09	45.39	26.01	38.69	32.34	26.27	26.33	23.64	36.76	31.84	31.27	34.51	27.41	30.76	42.55	31.37	34.9	34.83	26.11	28.59	43.39	37.89	31.94	23.87	34.03	34.34	36.77	38.45	29.12	40.51	31.44	32.71	24.43
1dgc	14.73	17.58	23.68	34.14	25.13	34.57	36.33	22.64	19.7	13.95	32.19	23.88	31.49	29.82	16.25	23.92	39.39	24.98	24.27	22.98	24.55	29.18	39.03	32.48	25.13	20.88	28.57	26.27	33.15	36.62	29.49	34.6	26.35	13.03	25.18
1dl2	24.09	22.12	39.34	49.27	36.23	38.77	27.56	34	29.19	29.28	44.83	43.65	39.4	36.17	27.98	37.27	50.04	43.07	35.64	32.62	32.79	39.77	50.42	44.65	40.44	30.5	29.28	46.87	37.58	55.7	15.66	41.51	33.99	5.93	26.94
1dp5	21.47	21.5	29.22	34.42	24.75	39.84	25.77	30.86	25.88	21.31	31.45	35.46	36.12	41.07	16.84	36.37	42.7	32.44	29.13	25.46	26.98	32.08	45.46	32.47	27.42	23.89	20.77	28.31	39.68	40.72	27.92	40.2	25.02	27.81	27.58
1dpj	23.48	22.44	-70.08	11.3	-42.08	36.97	-83.42	-23.78	-16.62	-25.34	12.26	-16.39	13.65	1.54	-110.38	-15.07	7.17	28.16	-27.14	-57.25	-115.08	36.88	31.77	8.34	-48.31	18.71	-80.25	-66.92	27.95	26.22	-52.08	10.65	20.91	-27.94	19.97
1dqw	19.41	18.54	36.83	41.37	34.23	43.04	45.48	30.25	41.43	35.71	34.67	44.06	40.65	40.52	30.84	43.12	48.15	37.11	35.9	36.38	38.45	33.38	49.09	37.46	42.75	25.6	35.41	37.41	44.15	46.17	33.18	43.78	34.51	36.29	27.51
1dqx	19.06	20.52	5.7	-4.11	8.5	42.8	-50.73	27.99	-60.41	-21.44	28.48	-15.12	44.52	40.88	-37.67	8.1	38.14	30.35	9.72	-6.86	-0.52	34.36	35.81	22.56	-10.36	30.94	-29.93	-12.39	37.36	34.69	0.22	38.13	26.98	-78.67	28.76
1ds4	23.53	21.67	1.5	42.65	30.71	36.53	-82.29	2.62	27.85	-4.78	23.87	17.45	31.57	3.93	-36.24	35.01	24.91	31.22	8.73	-61.18	-65.6	29.53	34.38	37.28	-36.22	25.95	-30.68	-74.7	28.23	30.96	20.11	39.86	27.75	-3.73	23.99
1dse	22.44	15.3	23.34	40.36	27.67	36.84	26.66	29.59	25.88	-38.23	33.29	45.42	37.5	35.97	13.88	42.39	52.96	29.26	26.63	21.04	25.88	40.45	44.36	33.93	40.53	26.92	23.66	27.89	39.04	45.95	23.49	41.01	25.8	23.34	23.85
1dso	23.47	21.82	10.98	42.77	37.95	36.89	13.07	24.59	28.6	18.97	32.72	34.31	35.21	25.63	6	34.43	39.27	34	23.35	-40.83	18.64	34.52	39.95	37.8	26.47	27.39	15.21	14.85	40.74	34.7	23.55	37.79	32.13	-65.19	25.44
1dsp	23.41	23.21	-1.19	42.68	35.23	36.96	15.83	22.96	28.5	5.77	31.04	31.35	31.08	27.68	6.01	36	33.24	31.83	18.46	15.21	21.92	33.32	37.41	38.12	17.13	25.48	-3.1	16.32	39.68	32.57	21.5	35.59	29.45	-69.63	25.28
1dvk	19.43	19.98	30.29	25.48	19.24	32.77	26.02	23.27	18.02	11.66	26.82	28.73	26.24	26.78	20.94	26.26	30.96	31.51	30.83	24.69	19.16	26.78	35.98	24.52	20.09	19.12	23.74	25.06	33.68	34.16	16.89	30.83	22.73	20.95	23.98
1dzf	18.4	17.32	26.8	46.32	30.15	41.22	24.22	32.21	30.41	37.19	37.03	39.09	37.96	29.13	13.34	34.82	41.54	34.91	30.68	29.78	24.98	35.32	47.35	40.97	26.33	30.31	27.57	31.85	37.33	42.46	22.9	43.03	30.06	24.72	28.28
1e6i	20.95	18.93	34.81	45.18	35.59	43.33	31.55	32.3	22.93	27.91	39.89	44.16	36.57	44.46	25.19	41.21	46.43	38.7	35.55	25.99	34.18	33.12	47.79	42.58	44.27	29	27.85	36.61	40.93	51.27	37.58	43	34.72	-1.66	29.46
1e9g	19.98	17.7	21.45	27.41	25.67	33.98	29.08	17.67	25.67	23.86	34.15	29.92	30.04	31.14	25.89	33.69	41.12	28.13	24.82	22.94	20.17	38.37	30.98	29.29	18.1	20.03	20.28	27.62	31.91	28.66	18.26	37.57	25.43	7.68	23.07
1ebe	22.85	23.36	8	38.03	32.64	36.72	15.41	20.18	20.97	5.07	25.58	22.32	34.55	17.33	-45	34.84	34.19	29.83	9.96	-61.28	15.77	34.8	36.84	38.65	8.7	27.19	-32.25	18.88	39.25	25.67	9.94	37.36	33.27	-63.42	22.35
1ebf	22.82	23.26	32.52	40.93	32.85	42.84	32.33	28.93	33.6	32.18	33.22	35.44	40.76	38.3	27.57	33.11	42.85	34.85	34.2	29.57	26.55	41.52	45	36.31	36.6	27.42	27.55	36.84	36.69	46.68	34.58	39.83	32.05	31.36	24.11
1ebg	24.63	23.15	32.49	32.35	26.92	39.93	28.43	34	30.93	23.04	32.42	44.79	37.4	34.44	26.51	40.34	42.31	33.92	30.28	26.43	26.71	34.48	45.9	38.73	35.55	23.78	32.82	30.18	37.62	44.51	33.33	41.62	27.58	30.2	24.75
1ebh	31.6	30.21	25.34	47.36	32.91	49.76	46.37	28.88	36.47	33.77	45.01	44.17	42.94	36.96	27.16	49.66	49.92	46.54	46.04	42.13	47.19	40.77	50.53	43.49	36.8	39.05	26.44	40.24	48.62	48.14	23.25	44.78	40.99	27.25	30.48
1ebu	25.44	26.34	35.21	39.14	24.52	40.69	35.46	34.8	35.55	37.86	32.01	40.05	34.48	39.26	36.77	35.23	48.93	37.81	35.32	31.34	34.67	34.14	49.35	33.55	40.26	27.04	29.99	39.15	39.36	47.34	27.7	43.44	31.8	39.45	27.99
1edz	23.08	20	34.85	48.66	32.5	44.87	40.46	32.08	39.53	33.02	36.67	42.76	42.19	37.5	38.3	43.5	53.63	39.46	38.67	37.29	36.35	36.05	51.43	43.55	38.33	34	33.51	42.11	39.54	54.39	36.3	49.19	35.34	30.52	30.02
1ee4	15.91	13.37	21.22	39.48	26.17	33.62	28.27	16.67	24.99	26.74	34.12	29.06	30.7	33.78	19.8	30.39	37.65	28.65	27.9	23.53	25.54	29.83	41.66	38.7	21.47	17.79	17.89	34.52	33.76	42.8	24.21	37.07	21.52	11.51	21.25
1ee5	27.69	24.79	20.77	32.98	25.17	41.86	23.77	13.14	21.29	20.47	31.66	26.44	28.51	22.17	9.15	27.92	31.47	28.89	20.52	17.03	19.72	36.3	47.61	24.74	14.38	19.94	10.05	13.03	31.27	32.39	18.52	32	29.28	-12.49	24.84
1ee9	23.16	19.09	34.79	49.71	34.78	39.5	39.32	35.71	31.2	31.07	38.96	42.73	40.18	39.9	27.6	42.99	53	41.61	39.5	32.33	39.84	33.65	48.7	43.57	38.43	28.51	33.65	44.75	39.23	47.45	35.84	48.39	31.45	23.02	27.4
1ef0	23.54	22.02	34.26	41.36	28.99	41.19	34.52	32.55	38.66	31.53	37.93	39.28	42.94	46.37	29.32	38.1	53.79	36.62	40.13	32.69	29.99	36.43	47.42	36.81	37.44	28.61	32.27	35.81	42.16	47.28	36.37	44.52	35.22	37.96	31.05
1ehz	22.87	23.51	38.9	59.43	53.96	50.96	25.41	36.09	58.21	61.17	53.58	58.8	50.61	54.67	26.39	52.4	69.09	44.48	47.87	33.36	43.57	43.55	69.99	53.54	45.23	41.52	28.88	43.13	50.83	65.57	41.63	57.06	38.09	42.58	32.64
1ej8	20.18	19.08	18.91	29.93	18.06	37.91	20.28	14.84	16.17	1.81	37.36	16.93	29.81	22.76	15.04	22.19	34.39	28.07	20.25	19.88	20.11	32.44	44.35	25.12	15.36	25.57	19.1	19.18	38.55	36.36	10.15	30.6	27.19	-29.11	24.59
1ejb	20.98	20.53	40.92	48.23	42.27	43.44	29.29	36.51	47.74	35.46	47.3	43.86	42.79	48.39	27.89	51.49	58.77	36.63	42.77	38.31	39.11	36.89	51.35	47.23	34.57	33.86	32.96	42.49	41.67	51.49	33.88	50.43	30.86	34.15	30.4
1ek0	27.45	23.87	33	55.06	39.62	46.37	28.35	33.23	33.45	40.65	40.31	42.34	43.14	43.63	38.95	38.7	50.38	42.5	42.47	37.01	25.46	33.75	57.08	40.44	37.81	31.4	41.21	29.91	42.4	51.69	34.5	53.03	33.4	34.81	31.63
1els	18.58	16.79	29.5	35.19	28.03	43.12	35.21	28.75	25.08	18.49	30.89	29.19	36.94	32.58	26.63	36.97	30.98	32.61	31.06	32.47	29.12	30.65	44.55	37.87	32.17	32.07	23.36	34.29	37.81	42.11	23.64	38.29	27.13	31.34	24.48
1env	14.44	14.73	26.27	32.77	22.19	33.31	29.53	29.34	25.59	18.11	30.12	27.61	27.53	29.9	18.94	27.37	34.9	25.3	29.11	23.45	21.93	29.69	34.85	32.2	24.48	20.39	23.05	21.59	33.17	35.73	23.46	31.51	21.23	18.2	24.62
1eq6	22.9	25.49	30.81	36.98	32.67	41.95	29.15	30.33	35.97	23.72	34.67	42.22	35.91	41.79	21.49	41.26	42.56	41.04	32.12	31.99	38.91	34.33	49.82	42.59	29.37	25.71	28.34	33.38	43.7	46.74	27.06	42.9	34.83	-1.5	25.93
1erj	22.43	21.47	28	43.87	36.18	43.9	37.68	29.31	39.44	30.76	41.87	36.38	39.53	43.33	32.18	46.73	56.57	36.33	42.3	31.9	36.26	34.53	52.97	42.48	36.4	28.75	35.04	28.68	39.49	50.94	39.36	44.6	33.32	29.12	28.13
1ex6	17.05	17.13	33.51	39.52	31.93	36.32	30.87	26.43	35.54	34.43	35.66	39.41	32.42	28.67	23.1	41.38	46.2	27.94	32.53	28.27	31.12	28.92	46.67	39.72	31.42	20.01	28.65	38.7	33.2	45.35	30.98	41.54	26.61	31.21	22.93
1ex7	22.61	20.55	34.14	41.12	27.01	39.1	30.55	28.01	29.84	21.33	34.08	27.81	35.71	35.21	29.01	26.72	44.39	36.51	34.55	33.01	33.39	28.59	45.97	35.46	39.25	25.08	29.46	39.66	39.54	38.16	23.15	42.49	32.71	30.45	27.61
1ezv	27.21	24.62	43.26	42.64	38.51	43.37	42.62	43.6	42.08	38.77	47.98	46.23	43.86	50.37	41.43	39.6	62.04	37.94	37.87	29.56	35.52	36.99	55.55	43.58	46.08	34.47	43.48	39.1	40.95	52.49	42.86	54.75	34.25	32.11	31.34
1f1a	20.87	19.78	25.22	35.72	23.37	32.7	31.7	25.31	22.65	19.46	33.02	33.18	30.42	36.71	14.29	30.47	49.11	29.4	25.92	19.7	24.48	30.93	42.49	38.32	28.27	27.31	21.98	31.42	38.82	45.87	27.18	36.96	27.69	22.04	22.27
1f1d	15.28	14.43	27.57	35.9	22.08	34.56	36.69	24.9	22.12	28.44	35.32	30.36	30	33.17	24.2	34.27	44.05	28.1	26.31	27.37	25.88	29.97	44.34	40.29	37.94	24.94	28.31	27.64	35.79	45.5	22.18	37.06	25.29	22.16	25.52
1f1g	18.7	17.14	27.86	48.69	36.04	34.45	35.65	33.06	52.81	38.93	37.91	41.55	35.74	40.54	30.06	40.51	51.92	31.43	38.26	37.27	34.16	31.25	46.14	35.39	34.13	25.05	36.78	34.87	33.35	45.91	36.43	43.04	25.21	23.89	22.98
1f59	17.99	17.83	35.2	45.3	32.7	40.64	36.64	31.83	38.54	33.83	44.96	43.56	39.74	41	28.27	35.67	52.53	36	33.26	36.55	29.34	30.92	46.47	38.58	35.48	26.09	30.22	38.81	35.68	50.34	33.02	50.45	26.77	34.83	25.06
1f5m	22.26	19.18	-76.42	-45.48	-42.08	26.84	-222.26	-49.93	-158.67	-123.27	-8.05	-120.3	1.61	-26.43	-250.78	-23.35	-2.17	19.2	-54.87	-138.85	-94.92	30.26	-8.34	-90.29	-171.85	-7.03	-172.5	-150.11	36.83	-87.82	-104.81	16.6	36.54	-223.55	27.51
1f60	20.7	19.28	35.69	46.64	35.8	40.17	35.81	32.1	28.66	30.65	35.55	43.37	36.81	39.81	19.98	42.12	50.09	35.29	37.69	31.1	32.57	33.05	48.71	40.53	25.58	28.86	25.57	39.1	39.47	43.45	29.76	39.88	29.85	23.73	24.03
1f7u	25.74	25.08	27.09	46.78	32.24	40.57	35.39	37.3	38.63	28.43	42.74	37.83	38.61	43	28.63	43.92	47.22	35.62	31.93	30.48	35.4	35.05	51.88	40.25	29.9	27.13	28.32	32.47	41.2	46.58	38.9	39.28	29.34	33.3	27.39
1f7v	25.06	24.77	34.11	48.4	40.14	45.31	42.9	40.44	23.71	27.12	44.26	48.06	42.77	46.27	27.04	49.38	53.23	37.66	41.54	42.61	38.45	36.74	57.01	45.85	39.19	36.86	37.58	37.16	40.65	59.87	45.56	47.61	32.36	45.52	31.47
1f89	16.38	13.57	34.17	37.17	24.45	34.46	29.52	29.91	28.36	23.7	32.76	37.58	33.77	34.09	24.05	32.41	46.44	28.56	25.46	25.32	25.88	27.13	41.13	37.24	33.02	25.73	32.18	32.63	32.74	43.03	28.31	38.7	23.69	21.66	28.83
1f9t	23.13	23.24	22.55	47.66	16.99	46.78	24.1	21.65	19.56	23.45	34.66	17.15	37.77	27.34	17.43	18.83	33.65	24.31	27.7	26.12	17.66	41.81	45.98	27.87	25.56	29.58	17.33	21.46	34.27	31.05	14.98	43.64	32.64	6.67	27.19
1f9v	23.93	22.47	18.81	37.03	19.16	42.04	22.5	27.52	-4.98	18.49	31.59	21.69	37.59	34.04	17.28	22.58	31.49	25	27.17	25.31	28.62	35.16	49.94	28.75	16.81	29.04	20.97	20.69	44.39	40.41	15.88	45.62	32.54	11.51	26.07
1f9w	30.67	24.24	35	51.34	47.73	42.83	30.25	33.43	43.29	49.08	37.41	54.25	44.99	48.63	31.73	43.02	57.9	33.62	40.3	33.64	39.26	34.96	50.49	41.79	50.57	34.11	32.9	42.68	43.91	45.3	33.04	50.44	36.76	49.88	34.84
1fa0	17.9	18.82	28.01	39.28	26.84	34.5	35.88	26.05	28.07	26.63	33.89	30.52	31.5	36.97	22.93	34.45	43.81	29.48	28.2	27.41	24.86	37.18	38.8	33.28	30.68	22.47	25.56	32.28	37.14	43.36	26.58	43.31	23.52	27.14	25.09
1fcb	26.05	23.67	43.41	48.68	51.93	48.37	-2.46	38.85	4.14	-4.96	44.42	63.16	44.94	47.57	17.94	44.53	58.51	47.91	32.64	10.77	34.15	41.94	59.41	52.55	37.82	36.62	31.95	9.06	43.26	60.67	35.12	58.43	31.84	-42.6	33.08
1fi4	22.14	19.59	33.56	42.74	30.87	39.49	38.98	34.24	45.02	37.14	39.04	41.16	36.88	37.59	28.7	37.22	46.68	30.98	31.97	34.81	32	32.44	47.04	42.4	40.74	29.91	32.47	34.58	34.3	52.14	29.64	45.86	30.04	29.99	25.4
1fio	23.19	25.05	37.56	43.13	28.18	45.75	27.47	29.33	32.72	29.33	46.73	34.78	40.09	45.27	-13.13	42.81	55.24	39.35	34.87	30.65	31.09	35.87	67.01	42.65	26.24	31.41	3.99	29.45	46.75	49.18	22.42	56.3	33.02	28.58	30.69
1fkm	21.59	18.01	31.69	36.26	28.68	41.81	35.92	26.48	28.38	23.91	32.72	39.48	33.98	32.26	28.83	28	48.3	32.64	29.02	31.29	30.25	30.26	48.14	33.87	32.53	23.43	29.76	32.95	37.4	43.24	27.69	39.47	29.01	31.78	25.63
1fmu	18.2	17.23	30.12	35.84	23.58	33.23	31.03	28.28	27.47	24.28	32.28	26.14	32.83	31.67	25.88	28.5	45.69	29.45	34.62	27.12	26.11	28.84	41.91	30.42	35.89	21.76	30.83	34.76	34.49	41.16	24.76	35.04	31.18	32.41	25.72
1fmx	20.61	20.62	37.65	39.98	25.98	39.01	24.68	31.32	40.15	31.92	32.96	38.16	36.67	39.22	37.53	35.84	46.8	39.49	33.23	32.77	31.71	29.33	44.13	39.87	38.85	25.01	32.31	41.02	35.93	43.17	29.11	40.61	27.8	38.69	29.06
1fnt	14.99	13.91	24.81	32.06	19.88	30.04	25.18	20.57	18.76	13.28	26.16	21.9	25.9	27.38	16.44	24.3	31.41	31.72	24.41	26.93	23.32	23.8	36.65	24.62	22.85	16.39	20.75	22.04	27.17	27.69	16.85	27.07	24.31	24.14	22.2
1fq4	21.95	22.04	29.22	39.12	30.38	44.77	34.98	31.83	38.56	35.19	31.82	39.82	34.85	35.11	23.27	36.22	38.43	35.15	47.37	30.83	31.71	30.69	45.79	34.36	24.16	20.02	28.54	23.16	36.98	44.08	21.49	35.17	29.75	28.98	25.5
1fq5	22.49	23.2	21.82	33.9	23.7	35.3	37.45	21.39	24.64	25.71	27.67	32.31	35.75	29.4	16.33	37.65	40.12	30.96	26.64	35.83	33.48	27.19	36.61	36.33	23.03	22.42	18.25	27.66	36.88	43.5	29.39	37.42	29.94	21.26	21.94
1fq6	22.35	23.17	31.16	40.92	33.15	38.02	44.57	32.31	31.05	38.78	34	39.77	35.27	33.5	30.34	40.42	44.05	35.27	33.52	37.37	36.79	30.92	46.79	41.74	41.03	25.72	30.46	34.83	40.05	52.52	29.42	40.76	32.07	15.33	26.59
1fq7	26.54	24.85	39.42	41.81	32.13	41.06	38.25	36.86	57.55	33.67	36.06	50.95	38.49	43.94	40.18	36.19	51.8	43.98	40.95	33	38.64	31.53	51.24	43.68	43.49	27.63	36.28	41.22	39.36	57.57	36.95	46.73	31.59	36.77	28.23
1fq8	17.34	18.93	28	39.95	29.35	35.46	13.41	25.31	32.86	29.81	28.17	34.04	29.14	25.3	17.9	37.91	38.66	27.66	28.54	18.88	27.43	27.81	38.7	32.57	31.23	20.61	23.57	31.1	32.2	39.51	25.3	36.68	25.8	27.42	21.09
1fuk	18.66	16.72	29.09	31.55	22.88	31.66	25.84	24.75	24.5	20.98	35.42	26.87	31.33	33.35	22.87	28.91	37.45	27.8	28.82	25.86	23.24	28.93	42.86	29.81	23.54	20.27	24.83	28.14	34.56	40.59	19.34	35.67	27.59	24.14	24.33
1fuu	22.8	17.43	32.72	38.53	27.23	39.31	33.92	26.73	26.33	24.05	33.52	26.66	28.48	33.8	24.92	30.71	36.28	38.27	31.88	31.55	26.24	28.87	41.04	35.25	31.3	22.32	27	32.51	33.68	44.88	25.58	37.7	24.88	24.83	22.88
1fw8	16.25	16.86	27.14	34.43	25.75	33.14	34.36	26.88	28.91	21.94	26.68	31.53	34.03	32.92	26.79	31.66	42.7	28.74	35.93	30.53	29.9	30.32	37.87	39.44	30.61	19.74	28.1	25.8	33.5	44.87	28	35.05	26.32	30.75	21.37
1fy7	27.78	21.63	35.58	42.18	35.6	43.58	39.28	38	34.86	41.88	40.72	40.15	38.55	42.99	35.05	43.36	45.23	43.92	36.81	37.96	37.73	33.44	57.28	45.15	35.41	31.1	34.02	38.43	42.16	50.43	39.45	47.5	32.61	32.38	30.29
1fzy	20.36	19.75	31.85	38.21	23.06	33.65	32.11	17.57	18.14	17.71	31.62	17.87	33.08	37.5	7.84	28.87	49.38	28.75	27.29	23.68	28.89	31.2	47.15	28.98	25.64	22.82	11.1	17.71	35.77	37.98	22.66	36.29	26.35	16.24	22.1
1g0v	26.69	25.64	-57.81	16.6	-37.82	51.24	-78.14	-0.67	-14.26	-12.51	26.46	-53.76	23.18	9.48	-84.66	-29.66	24.91	37.14	-25.98	-33.97	-36.73	41.83	37.18	-11.94	-91.18	27.69	-60.61	-73.26	38.57	12.57	6.05	30.67	25.04	-102.6	27.15
1g17	27.27	26.58	28.43	40.75	40.84	46.77	29.32	42.18	40.58	28.37	48.22	38.43	44.04	50.01	15.3	43.68	46.69	43.33	45.76	27.87	30.3	38.63	58.16	45.11	43.17	31.55	24.7	27.9	45.02	57.88	34.94	45.61	33.34	17.58	33.63
1g2p	16.01	15.88	27.94	31.78	17.55	33.9	33.15	23.57	20.02	22.12	32.28	26.77	31.82	31.88	21.86	29.46	36.88	34.9	29.67	27.41	22.72	33.55	42.52	28.13	31.37	20.83	25.27	27.46	31.71	40.31	31.45	38.19	22.8	26.2	25.1
1g2q	22.61	20.79	30.99	33.6	27.49	40.44	31.47	31.47	34.18	29.34	31.99	39.8	31.62	34.46	29.83	33.92	45.56	33.38	34.12	30.87	31.36	34.05	47.29	34.88	39.58	27.79	32.33	38.18	36.09	46.67	31.51	36.59	30.45	38.64	24.44
1g65	29	27.92	38.75	44.1	37.3	46.14	44.83	32.4	27.75	12.27	40.09	39.12	47.3	43.4	19.74	41	52.62	45.84	44.57	34.22	36.99	40.08	59.01	51.41	38.07	32.98	18.07	30.17	44.3	58.95	22.37	50.71	35.8	27.7	34.15
1g6g	22.5	20.7	33.97	39.71	29.48	40.81	31.91	30.34	37.5	27.63	35.51	44.49	35.53	34.49	27.57	38.7	41.35	37.14	37.41	32.16	34.12	29.39	44.38	37.14	33.52	20.95	31.07	40.73	37.48	42.02	24.43	40.01	29.71	36.5	26.45
1g6i	22.45	22.21	36.31	45.69	34.68	39.69	25.84	35.5	30.82	33.05	43.03	44.57	39.6	32.92	23.13	38.45	47.57	43.63	35.65	33.14	32.08	37.04	48.67	40.72	32.17	32.53	27.65	45.26	39.81	54.95	22.55	40.62	34.07	33.8	27.08
1g6q	28.39	26.45	29.09	28.91	39.71	50	37.29	29.92	29.53	26.86	38.68	35.61	44.7	35.34	33.81	36.83	50.63	35.68	40.79	30.13	30.99	46.01	44.45	46.81	40.75	30.67	26.22	35.34	49.54	43.16	30.71	49.45	30	28.95	33.6
1g6w	27.51	21.75	38.27	49	27.33	38.66	43.22	33.58	39.2	36.47	39.16	42.16	44.48	40.14	36.62	40.45	59.47	39.96	39.38	36.3	34.29	32.25	52.83	42.1	44.64	36.94	39.68	41.95	40.78	53.07	40.07	49.68	31.13	51.16	26.38
1g6y	22.42	22.01	37.25	39.09	28.66	49.18	37.13	33.19	39.41	32.69	32.8	38.12	34.72	31.02	30.42	35.1	42.44	34.22	37.45	35.85	31.75	34.69	42.13	35.3	37.65	33.49	31.55	39.26	38.98	48.89	31.57	39.07	30.45	27.97	25.64
1g7c	22.56	23.46	34.79	42.96	30.39	39.5	23.07	36.24	23.44	25.2	33.61	35.44	36.85	42.36	24.14	39.01	55.41	36.03	32.88	26.4	36.03	34.11	49.83	39.44	31.75	30.21	31.09	38.02	40.72	50.96	32.56	44.17	31.05	27.58	27.26
1g8f	16.18	15.59	26.72	38.77	30.31	34.58	35.11	22.01	28.33	31.73	38.66	36.15	35.46	37.08	24.69	31.63	41.62	29.81	25.98	29.45	23.1	27.41	43.86	29.92	32.16	23.86	30.25	31.58	35.03	42.23	32.4	40.8	26.68	34.77	23.99
1g8g	21.05	19.09	37.29	43.73	27.32	40.65	33.21	32.64	36.91	40.49	40.27	37.71	37.15	39.42	33.68	39.33	49.2	32.52	33.7	39.79	34.75	34.89	47.18	43.58	37.06	26.65	32.52	37.65	35.83	53.31	37.22	42.33	29.97	39.76	28.5
1g8h	23.71	17.71	31.83	39.53	24.9	41.63	29.3	33.49	33.49	35.97	37.24	37.7	32.25	39.19	24.09	34.75	47.59	31.72	32.6	39.65	26.3	30.07	50.09	35.53	34.85	27.81	29.63	36.16	33.98	51.62	35.91	41.47	30.67	36.08	25.82
1gcb	23.37	23.08	33.21	30.13	28.4	45.37	45.8	32.4	33.93	27.93	35.13	36.57	37.21	35.58	32.61	35.5	40.54	37.08	42.78	32.85	34.14	37.19	47.18	36	40.39	32.09	35.13	35.09	43.74	47.41	30.65	53.69	33.59	34.23	30.84
1gcm	17.02	16.56	18.44	34.02	26.87	33.69	22.89	21.16	25.62	23.38	30.49	29.09	30.34	27.42	13.18	27.96	45.99	24.37	26.46	28.02	22.71	29.75	43.01	30.33	18.76	26.11	16.3	20.29	33.64	35.56	20.76	36.09	20.84	4.21	19.13
1gky	24.98	23.65	37.89	48.36	35.38	46.75	41.82	32.68	33.06	41.7	41.9	46.85	40.66	46.15	37.44	44.66	60.94	45.77	41.27	35.29	35.47	36.88	54.95	43.97	37.47	33.34	36.66	45.02	41.28	54.45	37.54	53.9	34.28	39.07	28.84
1gpp	21.88	20.88	16.82	34.07	29.34	38.82	21.71	23.73	29.14	22.44	35.49	30.78	34.28	32.49	20.67	40.34	38.18	32.55	32	26.83	27.38	34.72	48.74	34.21	16.07	22.03	23.98	30.97	37.3	36.98	19.79	44.97	30.54	3.56	24.11
1gpu	22.67	21.81	23.5	40.75	25.94	46.35	13.1	38.71	28.22	17.35	40.85	35.82	43.31	40.99	21.81	38.11	42.95	31.36	29.52	13.39	28.48	36.9	56.01	46.01	19.05	30.01	24.03	23	41.3	48.93	24.43	47.27	34.11	-2.06	26.17
1gqp	23.44	22.28	23.06	36.44	22.85	38.47	22.73	23.34	18.35	17.52	36.25	24.91	43.78	25.81	13.41	37.36	40.8	32.75	21.9	22.32	20.55	39.13	43.67	30.81	24.66	41.16	15.08	21.74	39.71	32.92	13.5	36.64	33.81	15.5	32.95
1gy7	26.1	25.8	38.62	42.87	27.8	41.16	44.69	33.3	29.71	31.15	39	32.42	36.21	40.94	9.9	33.56	50.78	41.95	37.92	35.14	39.59	34.59	55.45	40.31	31.71	25.7	22.23	26.2	44.77	47.02	30.61	43.32	37.06	2.33	28.76
1gyb	14.88	13.95	31.94	34.8	22.57	34.27	31.72	30.51	24.85	14.81	25.45	31.15	32.69	30.26	21	29.29	36.53	27.97	31.86	28.24	18.98	32.58	37.84	28.89	25.94	19.76	25.8	24.28	35.89	34.39	19.87	36.49	18.98	23.53	24.51
1h4p	21.86	21.28	36.67	52.26	42.27	41.92	35.91	33.06	48.65	42.06	42.64	47.99	43.46	43.95	37.6	49.09	61.62	38.94	36.95	38.36	35.41	33.17	54.75	40.63	35.98	27.88	37.29	42.85	44.14	53.99	34.3	51.05	35.52	23.25	30.55
1h7n	30.69	28.75	-27.88	-50.58	2.25	55.46	-58.35	-20.75	-58.79	-95.36	9.55	-60.54	7.77	4.87	-258.41	-21.7	9.55	43.84	10.37	-34.26	-1.51	32.9	24.65	2.7	-84.57	8.19	-176.63	-65.2	34.4	11.65	-49.76	38.62	47.72	-133.36	34.4
1h7o	16.3	14.46	37.97	36.67	35.29	37.92	37.48	32.73	31.83	25.07	33.44	37.12	36.02	34.04	24.08	33.22	42.9	34.2	35.61	34.35	30.29	31.33	48.64	36.16	32.12	24.56	32.9	41.28	35.59	48.12	28.77	41.56	26.6	31.57	27.16
1h7p	28.17	26.66	0.56	21.52	40.16	50.61	0.82	25.09	0.54	-62.79	36.62	12.12	40.92	34.12	-89.39	34.5	54.49	52.58	30.89	18.97	12.13	43.85	54.33	28.69	-27.67	36.75	-61.05	-1.49	49.69	36.81	-34.38	55.71	43.25	-71.23	31.57
1h7r	24.72	24.24	1.82	22.11	4.59	50.37	-1.09	33.58	-8.35	-15.8	40.06	40.01	42.56	33.55	-10.95	16.17	45.5	40.73	29.98	19.35	9.36	37.13	43.77	35.06	12.6	27.02	-18.5	-17.92	41.21	35.53	23.23	43.27	34.34	-17.77	31.37
1hfb	29.93	24.96	29.43	58.31	40.52	43.33	33.29	36.2	21.55	31.72	43.28	38.69	40.52	48.5	12.26	50.07	62.76	39.67	39.75	40.98	35.6	39.71	54.02	49.63	34.22	37.73	25.37	41.01	43.62	50.76	35.56	47.95	33.84	-3.6	28.91
1hk7	21.67	20.59	27.73	34.33	33.98	41.14	14.08	30.92	25.93	10.03	38.75	35.17	37.9	34.7	11.51	39.37	44.45	39.71	31.79	23	33.68	34.92	50.54	43.43	9.57	30.27	15.16	23.71	43.72	51.27	22.5	46.81	32.15	-15.88	30.06
1hkg	22.55	22.33	35.03	59.02	39.78	39.4	36.04	35.07	25.92	-15.64	42.22	41.94	41.42	38.07	11.79	40.88	50.33	38.6	28.6	32.03	29.79	37.77	47.98	40.11	14.58	31.62	15.08	23.05	39	49.87	26.67	43.38	29.9	24	31.68
1hno	25.3	21.79	41.99	44.84	31.01	45.74	41.87	35.06	36.74	37.09	41.59	38.3	39.85	40.76	40.52	40.95	50.9	40.98	35.57	39.54	30.16	33.91	51.53	40.95	40.42	28.9	41.88	43.22	37.26	45.33	42.23	50.62	32.85	23.88	30.65
1hnu	22.24	22.5	24.73	39.85	25.99	39.83	30.32	24.09	25.81	20.44	35.14	39.15	37.45	37.01	-11.45	40.86	40.08	33.43	30.24	27.18	27.61	36.54	42.04	35.42	26.08	27.1	27.09	31.92	38.31	46.53	26.32	39.16	33.41	33.33	27.93
1ho8	22.19	20.27	21.42	28.9	18.5	34.87	26.81	25.67	30.04	25.68	24.44	26.04	28.32	22.32	17.68	32.58	42.38	39.09	31.1	40.44	28.45	32.25	34.09	41.62	29.17	27.85	25.61	28.06	37.28	39.81	23.32	33.46	32.34	9.31	23.62
1how	21.68	16.55	34.99	38.73	33.82	41.48	30.87	37.11	36.33	27.52	36.64	41.86	40.52	37.7	27.79	31.23	41.99	44.13	32.79	28.31	35.1	36.21	49.47	45.83	35.9	22.18	30.14	31.69	42.33	55.05	29.64	43.25	33.93	30.92	32.21
1hqz	21.3	17.13	30.72	38.33	27.47	39.31	33.4	29.91	36.72	35.77	36.76	37.67	31.82	37.56	25.84	34.48	43.16	34.28	31.48	29.76	33.12	28.5	42.56	38.75	39.28	23.55	31.65	32.67	30.21	43.8	38.18	41.61	23.35	43.22	23.01
1hr6	22.82	22.03	27.4	45.02	34.02	40.73	28.83	28.42	25.14	25.16	37.56	35.82	39.34	36.3	20.26	35.26	53.22	34.34	30.4	32.6	34.91	37.48	49.44	35.56	26.61	26.62	19.13	30.36	39.53	47.68	28.1	43.22	30.09	25.48	23.54
1hr7	20.34	22.19	38.52	45.9	39.47	41.58	42.82	34.34	44.17	40.11	42.21	49.1	38.77	45.44	42.88	47.37	55.66	38.6	42.93	37.1	34.89	35.01	50.81	42.62	44.05	31.03	43.39	39.23	43.48	54.43	37.62	45.87	29.53	25.83	26.28
1hr8	20.6	18.73	37.1	46.43	39.68	40.28	41.12	37.08	40.4	24.1	40.52	44.08	38.04	45.27	38.04	41.81	51.36	33.1	39	34.78	36.76	34.9	50.44	43.43	47.54	31.35	41.28	41.47	42.36	52.35	36.22	45.91	27.63	13.53	28.44
1huj	21.3	21.27	34.77	36.29	33.3	39.92	33.06	31.79	33.71	43.46	32.05	40.13	35.8	36.46	28.13	43.69	43.38	34.43	31.05	30.33	31.08	29.26	44.93	40.44	35.78	25.46	23.8	37.26	36.95	47.55	30.13	38.84	29.34	13.09	22.77
1huk	19.05	21.24	31.12	43.28	33.55	37.79	33.98	28.7	32.47	39.17	33.15	39.58	33.88	37.93	28.92	40.06	55.72	35.02	33.44	30.77	32.78	30.67	43.28	34.24	26.8	29.7	24.31	37.44	33.85	44.58	26.98	36.83	26.29	26.26	24.1
1hwt	18.76	17.89	28.34	38.3	28.11	35.76	29.3	25.76	21.37	29.99	36.5	32.46	35.38	37.86	21.78	36.94	46.24	28.49	29.51	38.07	35.89	31.88	44.98	33.73	25.03	21.39	22.77	34.39	38.39	44.8	26.53	36.26	27.85	20.09	24.12
1i12	24.04	25.64	41.77	42.02	29.81	47.34	44.97	39.99	44.63	33.36	36.09	39.41	36.86	39.58	33.41	41.04	48.08	35.57	38.3	38.89	36.07	38.7	51.71	40.11	45.01	30.9	37	36.7	37.3	48.95	30.72	43.99	31.31	45.62	32.92
1i1d	24.47	22.63	33.98	41.39	28.61	46.01	38.76	37.59	46.68	35.19	36.87	43.6	36.09	35.99	32.28	38.93	48.29	39.18	39.68	38.65	32.6	35.82	49.28	39.26	42.97	31.28	35.69	34.85	43.15	46.46	30.4	44.1	30.74	50.55	30.36
1i21	24.46	21.83	40.58	38.02	27.49	42.99	38.26	27.3	32.78	29.93	34.24	34.66	35.62	44.62	25.66	35.64	51.08	37.04	36.62	36.23	37.6	33.86	47.35	37.28	34.93	26.72	31.86	36.44	39.72	49.85	28.55	42.01	31.7	40.04	28.68
1i3q	20.44	21.26	26.91	36.9	28.4	37.81	27.32	31.71	31.47	22.47	27.04	35.84	32.23	34.29	19.64	33.87	36.94	33.4	31.3	29.11	21.69	30.25	45.69	29.41	33.16	22.53	26.5	26.71	35.71	38.43	22.16	35.52	25.28	30.15	22.71
1i45	28.26	27.77	29.66	42.21	41.41	47.37	31.29	26.67	37.72	32.16	44.57	37.83	45.35	38.72	-1.23	35.95	55.68	41.34	36.18	30.02	28.29	44.68	56.5	42.8	31.56	30.07	-0.6	32.18	45.72	47.03	30.55	54.99	40.4	18.27	32.33
1i4w	19.42	19.2	34.41	33.96	22.96	39.86	36.16	32.11	25.39	22.08	40.67	28.51	37.08	31.21	27.22	33.96	33.72	35.84	36.72	35.02	21.43	30.81	37.22	38.77	9.6	27.32	28.76	32.34	39.4	45.85	23.02	36.6	32.18	5.95	33.97
1i50	26	27.03	33.71	41.94	30.66	47.22	37.75	35.57	39.75	16.85	45.46	52.1	36.65	40.97	18.39	39.21	55.91	33.36	34.56	42.96	36.48	45.15	55.71	45.12	49.33	32.68	18.19	40.69	43.76	52.15	40.02	53.99	31.14	0.86	31.96
1i6h	26.3	24.48	35.11	55.94	38.29	46	26.24	34.52	21.25	29	43.57	47.64	43.58	45.12	11.09	46.78	62.95	41.49	44.58	40.29	33.41	34.21	54.78	45.43	50.08	33.15	28.78	48.54	41.8	59.47	36.08	49.17	36.4	47.77	29.51
1i9v	25.98	23.96	32.83	43.17	40.35	41.5	25.87	28.5	41.16	39.77	40.15	44.63	42.13	40.22	25.34	51.73	48.36	37.93	36.62	25.08	34.02	38.13	53.51	47.48	35.72	32.41	29.69	31.31	45.74	54.86	23.78	48.11	36.13	32.08	31.27
1id3	18.6	16.9	27.18	37.04	28.55	35.27	34.99	31.95	29.59	26.88	34.68	36.88	31.35	35.69	24.68	32.25	49.86	32.42	31.87	31.34	33.13	28.96	40.74	35.78	35.88	22.49	27.27	37.11	35.49	46.06	25.31	37.21	25.34	33.77	23.15
1ig0	28.45	26.89	36.72	48.75	39.65	49.82	36.55	38.42	29.87	37.07	43.32	43.66	40.19	45.1	25.03	51.19	63.34	39.65	44.18	31.26	36.71	36.67	49.14	41.55	38.98	28.8	32.02	36.8	40.34	49	36.9	52.8	32.22	-9.42	28.88
1ig8	20.33	19.27	24.52	27.41	16.05	28.25	26.44	25.08	29.97	17.99	25.47	27.12	27.83	28.88	22.29	26.63	39	34.1	28.03	24.99	22.6	25.39	32.77	28.95	26.75	13.43	23.21	29.3	32.87	39.79	22.75	34.51	22.67	30.17	24
1iic	20.89	21.46	36.66	45.07	29.93	44.34	36.2	39.15	42.94	43.63	36.7	41.37	37.67	38.31	30.18	40.63	47.08	33.44	36.24	35.6	35.05	33.21	50.74	38.18	38.62	33.92	32.05	38.5	38.63	47.8	35.22	42.26	28.85	48.61	26.37
1iid	23.38	23.21	36.61	48.66	33.74	43.42	40.62	37.5	28.06	37.24	45.58	49.97	43.8	50.13	38.5	47.7	54.86	38.3	40.4	35.94	35.1	36.64	50.9	44.5	47.59	30.06	40.11	37.73	43.83	52.8	30.57	48.54	29.81	42.82	33.42
1ije	25.37	25.99	35.96	41.3	28.4	38.89	28.68	36.49	34.33	28.91	35.99	37.43	34.46	37.93	29.85	36.96	46.32	39.65	38.38	23.18	32.24	34.92	49.53	42	27.93	29.78	30.21	32.88	39.8	44.86	37.11	42.54	30.74	28.36	26.53
1il2	27.33	27.7	31.22	40	25.91	48.67	35.81	32.63	28.14	26.3	37.81	35.5	47.98	32.68	22.29	37.22	49.89	37.68	33.34	32.49	29.09	39.89	54.36	43.4	28.23	31.17	22	27.29	43.54	52.53	24.55	49.4	33.81	25.07	30.54
1irv	21.14	19.26	26.48	34.6	26.76	37.13	34.03	25.98	24.17	21.67	27.76	33.62	32.55	28.77	26.99	30.09	38.94	34.78	32.01	32.23	23.01	31.14	40.12	38.27	25.63	28.03	25.72	29.97	34.92	41.22	22.44	39.64	27.18	21.48	26.44
1irw	9.84	-19.75	16.94	21.39	13.98	27.72	28.76	14.96	11.17	7.08	18.7	26.39	22.56	17.25	19.27	21.25	27.39	22.23	20.38	27.68	22.38	20.86	28.37	23.26	25.81	10.25	22.32	21.88	24.44	25.9	14.57	25.41	21.09	14.97	20.13
1ist	20.76	20.26	32.77	47.08	37.4	47.01	24.96	28.92	36.22	41.2	40.97	41.77	38.84	38.33	21.7	39.74	51.75	40.89	32.81	32.2	32.97	35.81	52.43	43.66	36.39	31.79	28.23	32.09	43.14	52.63	29.6	48.53	41.3	32.9	31.1
1j70	23.44	21.07	33.78	36.33	25.63	43.32	33.14	30.13	37.96	32.63	37.09	41.09	34.28	40.69	36.83	37.67	45.52	32.22	27.42	32.52	30.52	30.67	43.26	35.19	30	24.23	35.12	33.22	35.18	42.47	28.9	38.8	31.59	33.03	25.82
1jat	24.08	22.44	30.9	27.32	24.72	32.89	33.33	26.5	24.08	24.13	32.9	29.01	30.8	31.13	24.76	29.88	35.56	32	32.19	30.55	30.62	29.56	44.65	37.1	32.65	22.61	32.08	37.6	35.17	41.14	23.35	35.17	24.87	29.74	27.01
1jbb	20.01	20.94	26.66	42.54	30.77	40.07	30.29	39.33	33.15	30.57	37.06	31.79	35.85	33.93	20.07	36.5	42.59	30.87	29.97	27.01	26.31	36.57	46.07	40.49	32.57	34.03	22.61	26.52	39.61	49.48	28.94	39.92	25.43	24.74	26.92
1jci	21.58	21.84	15.55	38.02	22.44	34.4	19.99	15.97	17.59	3.91	29.13	26.38	32.58	24.32	10.12	33.01	28.78	26.22	20.13	11.18	18.28	29.47	34.62	30.88	28.27	20.43	11.41	13.39	35.52	32.33	17.21	34.36	27.58	11.6	24.81
1jcv	13.07	-5.05	24.78	25.17	14.84	30.27	25.8	19.48	15.01	5.74	23.35	19.9	25.82	22.48	17.87	21.2	26.81	24.6	20.31	22.3	19.1	20.63	32.83	28.01	22.4	14.22	21.74	20.78	30.16	33.65	15.92	27.65	23.53	8.45	19.19
1jd1	19.11	17.26	26.51	34.04	25.94	36.84	31.39	25.57	26.65	12.67	36.24	30.01	29.84	33.27	19.29	34.62	46.78	31.47	29.83	28.06	24.41	31.26	41.62	32.17	29.85	24.37	22.49	29.66	35.96	40.76	25.3	37.73	24.58	24.23	26.69
1jd2	24.39	22.57	30.58	47.32	30.85	41.37	36.11	35.26	30.89	21.34	40.46	40.8	37.96	44.42	26.29	42.67	50.67	40.18	35.02	34.87	33.81	37.81	50.44	43.38	38.8	26.67	32.6	38.54	43.72	55.39	38.88	48.28	30.03	35.64	28.4
1jdr	17.57	17.7	6.16	37.36	22.53	34.91	26.65	14.2	18.58	1.26	26.53	22.9	29.5	24.94	-25.93	31.29	31.54	32.47	17.45	20.37	27.66	33.51	36.2	30.42	23.49	20.75	-11.23	23.01	33.97	37.68	23.84	35.41	27.95	-18.3	21.98
1jec	22.82	19.43	33.27	37.81	30.82	36.79	24.42	24.93	31.07	36.27	33.04	37.77	34.2	43.82	24.91	35.18	50.4	35.2	31.69	23.28	28.96	30.63	39.58	36.98	35.13	25.63	22.53	32.03	34.56	42.4	29.76	38.75	30.87	33.09	22.26
1jed	25.1	24.06	33.51	40.29	24.69	39	27.8	29.9	32.88	36.72	36.05	35.91	29.39	33.91	27.59	33.88	44.2	32.68	31.21	29.58	26.41	28.34	41.36	35.12	34.38	22.67	23.98	31.51	33.8	43.58	36.82	39.48	23.19	38.67	24.48
1jee	27.76	26.78	37.53	35.43	32.06	48.63	36.93	31.1	34.74	35.94	37	43.73	36.92	43.72	32.69	38.72	46.63	35.78	35.98	38.22	30.73	35.29	44.56	45.33	46.79	24.73	34.87	34.59	41.2	55.25	35.39	41.2	31.81	38.6	28.83
1jeh	27.57	22.78	30.79	46.48	27.92	46.89	31.49	35.59	14.78	25.5	50.33	51.52	47.67	56.3	18.8	44.26	51.63	35.28	40.51	28.35	36.36	39.33	60.18	51.22	17.08	41.15	21.08	11.06	51.18	57.44	7.44	51.9	38.27	13.53	30.76
1jhs	20.66	20.91	28.71	32.31	32.61	46.68	31.33	30.11	29.8	16.32	34.27	25.98	36.5	33.89	18.25	32.84	43.01	34.92	24.61	30.11	34.05	31.86	51.26	39.7	5	30.26	26.9	31.97	40.56	49	17.81	39.05	32.49	0.8	24.75
1jih	22.21	20.46	32.3	31.5	28.78	43.81	35.89	32.52	34.07	38.9	40.13	35.19	41.65	36.92	22.24	34.38	67.52	38.57	32.61	30.04	38.2	33.54	48.88	42.69	33.91	26.26	31.33	37	38.44	47.39	30.58	47.69	34.59	4.52	29.47
1jk0	23.16	20.6	24.6	41.92	33.76	40.32	20.48	29.61	38.71	35.56	39.24	39.16	37.23	44.38	8.76	40.32	47.13	37.34	30	18.52	30.99	35.19	55.2	35.12	27.73	25.31	17.74	40.09	47	50.26	33.44	44.56	31.63	23.81	24.64
1jk9	29.2	26.87	34.44	45.98	36.5	48.24	48.57	32.92	49.98	32.5	37.49	50.27	41.33	43.01	33.35	41.84	54.7	39.06	42.42	41.55	45.91	37.16	50.67	41.7	39.49	31.68	39.1	41.92	49.08	52.3	40.64	51.54	37.1	41.26	28.14
1jkf	22.37	21.62	36.2	44	27.41	42.2	30.25	29.98	30.01	30.59	33.16	37.35	35.45	35.97	21.43	42.95	47.69	36.89	32.29	33.31	32.13	30.39	44.84	33.28	32.62	22.08	24.7	38.72	39.59	44.77	29.71	41.82	30.71	35.06	25.68
1jki	24.88	29.23	39.37	46.02	32.83	49.66	47.7	39	3.55	36.95	45.26	32.87	38.33	46.51	40.25	42.3	55.86	41.24	41.79	40.05	40.56	36.05	53.37	49.4	49.19	35.72	40.66	45.84	42	63.05	45.06	50.82	34.35	29.06	30.83
1jo8	17.93	15.17	20.02	22.81	12.93	28.07	21.76	18.48	17.94	21.23	18.53	18.79	20.54	23.63	14.99	16.79	30.01	28.26	22.4	23.39	16.24	23.91	29.43	21.59	21.64	21.12	15.89	21.9	29.02	22.98	8.95	23.8	20.31	20.97	20.34
1jqq	21.3	22.26	26.05	55.75	47.15	46.73	13.46	25.4	25.89	1.67	49.38	49.22	41.39	50.03	20.45	45.23	45.5	31.71	29.72	-21.85	25.55	40.89	62.4	44.33	21.11	30.98	22.63	29.96	44.25	65.04	27.83	48.17	33.22	29.92	30.94
1jr8	24.57	23.48	32.82	54.72	54.75	56.44	36.8	43.67	33.32	41.25	53.49	41.97	44.28	44.16	16.23	52.13	56.05	44.78	39.29	21.61	44	45.52	61.54	59.72	30.11	39.26	34.77	31.45	48.5	67.3	57.77	58.87	41.55	36.54	36.58
1jra	27.73	17.77	35.78	55.08	49.26	44.81	39.49	40.19	48.25	34.12	41.13	45.78	45.78	46.46	18.45	41.22	50.69	39.56	36.27	32.51	39.05	37.63	52.98	52.4	47.24	34.29	33.34	32.71	45.1	62.97	37.1	53.11	35.34	47.48	34.17
1jsc	22.16	22.19	37.47	43.74	30.64	47.92	31.35	40.39	34.08	3.99	43.73	32.77	41.43	53.14	15.12	38.48	49.71	36	37.82	23.98	36.51	37.89	53.03	47.73	35.64	33.82	25.86	4.64	43.79	48.75	27.73	47.9	31.13	29.45	31.29
1jva	24.94	23.74	27.49	46.02	34.21	48.78	31.2	27.8	30.75	23.16	41.25	30.17	45.56	40.27	25.06	39.52	54.85	43.41	39.22	35.24	31.41	38.09	57.36	36.82	23.23	32.88	22.97	25.83	48.83	53.97	33.51	51.87	40.19	18.22	30.09
1jvn	18.81	18.03	26.24	33.48	21.22	36.84	34.74	30.31	24.92	25.2	27.54	30.45	30.05	31.28	22.95	31.37	38.98	35.2	27.92	27.99	27.16	27.51	40	35.09	28.38	24.97	27.43	26.63	33.62	40.42	28.29	35.79	27.94	17.83	27.39
1jzr	26.56	22.45	38.54	41.78	29.9	42.47	46.01	34.08	44.26	47.18	36.79	42.48	42.03	40.86	36.13	39.4	50.47	37.41	42.15	36.84	34.27	31.85	50.18	36.3	44.12	28.26	38.72	45.7	36.59	49.01	34.9	50.36	34.67	47.66	25.65
1jzt	20.65	19.71	28.3	35.93	30.07	37.61	24.41	22.67	25.94	21.81	36.51	30.44	35.59	33.15	26.15	42.24	43.99	36.64	29.27	26.84	25.66	33.2	47.29	28.67	-4.32	26.09	24.68	25.63	36.05	34.89	21.35	36.88	30.22	-4.65	27.2
1k02	30.81	23.44	32.8	42.66	43.27	51.64	-11.08	41.15	-61.69	5.67	40.25	36.2	46.21	50.31	21.04	51.62	66.67	40.43	42.99	17.97	28.39	37.89	57.81	52.45	24.91	30.91	29.95	13.27	48.34	65.29	33.95	49.85	31.58	-9.13	28.51
1k03	28.11	26.4	40.63	45.5	35.3	40.01	41.12	36.52	10.7	32.65	39.14	45.89	42.86	41.8	35.07	50.93	52.74	39.24	38.05	36.9	37.4	33.76	50.96	43.93	42.83	32.35	43.15	34.14	43.26	52.35	37.21	48.04	31.55	21.15	27.16
1k0a	20.02	20.15	25.68	25.95	24.4	39.17	34.91	29.62	30.74	23.87	27.03	32.02	30.64	31.28	39.49	31.04	35.05	35.52	37.42	35.02	28.98	29.31	45.81	34.61	28.02	28.51	28.82	34.73	31.73	39.04	26.49	35.84	26.59	20.04	24.63
1k0b	24.22	22.04	39.52	46.48	42.52	41.92	41.98	41.68	38.35	33.27	43.93	50.57	38.67	39.8	34.64	46.69	55.42	42.03	38.64	37.86	36.15	32.69	48.91	42.52	42.57	32.38	37.85	42.36	38.27	51.32	40.21	48.88	30.47	46.32	26.23
1k0c	21.93	22.52	40	44.29	28.75	41.89	41.96	32.97	31.25	38.62	35.73	45.35	37.99	38.78	38.22	38.9	49.06	35.43	35.33	33.33	34.16	35	43.89	42.15	44.92	28.32	35.42	43.61	39.9	49.35	32.97	45.93	28.99	49.04	27.12
1k0d	25.72	23.58	37.57	46.15	34.94	39.98	40.55	36.36	50.37	44.06	43.48	42.88	40.48	42.83	35.37	41.62	52.97	36.78	40.43	36.09	37.26	32.42	51.82	38.79	45.91	26.49	35.52	40.86	38.28	48.79	37.72	48.14	33.33	42.79	29.48
1k0k	16.26	15.9	25.12	25.03	20.33	28.29	28.97	22.77	14.25	14.81	22.89	24.74	24.17	20.34	14.5	19.94	28.26	23.2	29.97	23.97	23.25	23.88	32.6	21.73	19.07	18.47	19.65	23.01	28.38	35.77	16.11	29.86	19.25	15.9	21.35
1k39	23.85	22.35	30.03	44.59	37.81	41.57	35.43	30.4	32.67	26.64	35.74	39.85	35.25	40.59	23.05	43.94	39.93	45.23	35.39	24.82	32.29	39.62	48.22	40.35	35.9	30.39	25.16	35.93	40.26	47.74	27.39	49.73	31.16	28.28	25.04
1k4z	18.34	18.75	31.88	38.62	28.93	38.34	36.73	30.36	35.92	28.07	32.53	36.96	36.19	35.96	30.94	36.34	45.12	33.53	32.18	28.7	31.23	30.39	42.51	35.57	42.84	26.57	36.52	33.52	34.43	43.69	34.81	40.37	25.78	39.45	23.59
1k9y	20.96	20.37	34.09	54.41	32.46	40.13	36.37	33.74	24.16	31.39	39.16	40.58	40.84	41.16	32.2	40.19	48.56	31.24	32.41	34.28	35.54	32.53	51.9	41.69	34.16	29.98	36.05	33.08	37.15	49.55	40.08	45.83	33.4	39.25	28.43
1k9z	23.8	20.53	34.24	44.98	36.5	42.03	41.47	39.86	18.02	25.08	36.71	38.81	39.4	40.11	22.93	41.63	51.54	40.75	36.87	37.97	33.17	36.35	53.82	39.19	41.89	30.18	26.68	33.44	41.41	48.95	29.65	44.4	34.02	7.19	32.67
1ka0	27.94	28.12	41.16	55.74	40.16	45.15	42.67	39.29	44.96	35.45	45.96	48.89	46.4	43.33	36.99	47.3	58.21	46.19	46.32	39.79	38.45	36.53	60.47	45.15	58.98	38.64	32.53	38.27	44.91	54.58	46.92	50.33	40.51	37.74	31.11
1ka1	26.69	23.03	38.24	51.06	33.68	44.88	33.33	36.23	22.34	36.55	41.98	48.79	44.11	44.07	31.49	42.14	59.1	41.6	40.44	37.37	38.3	37.59	61.1	41.68	42.54	33.24	34.49	40.05	45.01	53.38	42.4	45.13	39.2	6.94	31.74
1kb9	25.14	28.23	46.27	52.32	38.04	48.69	40.35	38.21	22.15	41.68	40.96	51	43.64	44.7	41.17	45.17	59.25	41.29	41.68	36.53	42.05	38.68	50.03	43.74	57.52	35.87	40.07	43.6	46.27	49.28	40.29	50.48	34.86	43.04	29.51
1kbi	29.59	28.02	42.09	51.84	49.49	48.58	-46.62	32	-13.02	-40.14	51.59	40.52	47.16	35.95	-11.36	53.02	47.17	49.45	32.61	3.54	31.24	41.38	54.37	48.57	22.36	34.06	19.2	23.54	46.43	58.51	8.11	54.32	40.13	-44.72	32.71
1kok	17.7	18.74	22.11	40.63	33.65	35.7	28.02	26.56	30.37	11.43	33.23	32.81	38.06	30.18	13.97	32.37	38.57	31.66	27.19	19.28	25.68	31.24	40.79	31.67	26.97	26.29	5.27	26.96	36.17	35.45	23.21	41.2	30.17	4.89	23.53
1kq5	19.71	19.27	32.13	36.48	30.78	37.48	36.66	29.73	39.34	31.11	32.6	42.15	35.69	36.95	30.82	34.54	46.12	33.6	32.47	34.23	33.23	29.48	46.65	41.37	40.38	28.25	34.42	37.21	38.31	48.47	37.49	39.59	28.31	33.88	26.98
1krj	21.9	20.21	15.93	44.47	28.17	34.73	30.17	20.76	17.84	1.99	30.19	29.67	39.58	29.01	13.24	31.26	33.15	25.97	24.92	22.16	26.43	33.09	40.81	34.11	23.03	25.31	15.93	23.85	37.72	37.02	25.87	37.15	26.73	-31.56	23.24
1ku1	20.25	18.21	32	47.63	32.33	36.8	35.09	30.06	32.58	26.87	38.44	33.51	37.63	37.28	26.58	38.95	47.33	31.45	32.87	29.02	29.38	32.88	48.15	33.45	31.18	29.62	29.93	26.01	37.53	44.9	26.34	44.74	24.33	30.8	26.19
1kxm	22.64	21.4	-13.14	38.91	8.83	43.61	-39.53	26.67	16.55	14.29	41.38	-20.18	41.91	39.13	-29.4	15.64	43.99	37.8	17.44	2.5	-11.95	32.75	46.76	26.74	-58.46	26.88	-21.67	7.01	43.6	48.4	10.08	38.58	32.72	-56.57	30.95
1kxn	20.96	20.57	17.81	39.2	31.4	33.84	20.55	24.15	26.56	2.2	32.73	28.47	36.7	28.59	15.9	37.9	24.24	29.5	11.39	16.88	17.6	32.3	38.5	31.37	17.35	24.07	15.52	16.09	35.09	32.25	13.63	40.46	29.98	-56.52	24.22
1ky2	21.74	25.35	29.81	37.85	33.06	48.05	32.64	26.33	27.44	24.99	39.74	35	33.88	41.29	22.09	39.07	57.03	36.06	32.42	33.3	33.84	35.17	50.36	37.13	38.06	29	24.09	40.43	40.35	47.96	31.24	44.08	29.6	27.51	26.42
1ky3	20.46	18.44	24.43	36.47	22.7	35.5	30.44	26.51	30.59	26.91	28.58	27.97	30.67	30.79	21.59	33.35	36.45	31.28	24.71	24.6	26.92	24.55	39.13	29.47	27.34	17.41	24.85	25.39	34.52	38.47	22.62	37.78	26.07	23.67	21.75
1kyo	20.88	17.57	33.57	42.66	29.68	42.2	40.58	30.42	40.25	28.54	37.19	37.06	38.73	41.05	29.72	37.53	48.64	35.15	37.97	32.35	35.12	33.22	44.87	42.99	36.71	22.05	31.86	35.29	37.03	58.21	30.72	47.08	32.4	43.51	27.59
1kyq	22.54	23.28	29.03	44.19	33.51	41.82	32.52	33.62	23.2	32.92	38.32	41.8	41.42	43.93	22.96	44.73	55.66	37.42	33.94	35.39	28.6	34.05	46.34	40.3	37.49	31.5	28.07	28.96	40.45	48.87	33.3	47.04	31.5	32.36	27.05
1l8p	28.46	26.16	8	5.92	15.03	47.2	-39.5	6.73	-6.08	-56.26	19.2	-8.26	27.22	12.9	-47.73	19.04	24.61	42.37	24.35	10.21	-7.77	40.02	32.93	8.78	-29.72	20.71	-14.77	-9.67	35.32	15.49	-28.48	37.37	31.39	-92.19	30.65
1l8x	22.52	21.15	31.04	56.94	46.8	48.15	33.99	39.7	41.51	56.72	49.58	52.5	48.73	46.34	4.4	49.65	60.3	41.84	41.51	30.77	36.05	40.42	54.73	49.76	26.89	40.78	27.51	46.05	45.56	58.97	40.18	53.99	34.16	44.7	35.21
1la2	27	26.27	37.86	52.24	29.74	44.86	33.14	33.82	21.13	37.71	39.03	43.93	41.32	47.61	30.78	41.25	51.34	45.33	39.99	33.77	39.98	36.4	51.58	45.95	37.97	32.7	31.14	40.27	44.12	58.36	40.21	47.4	34.85	-1.31	34.69
1lbq	18.59	21.79	29.85	42.7	36.29	38.42	35.37	30.32	27.62	19.45	33.65	42.34	39.59	40.34	27.62	37.38	45.66	33.44	31.35	35.3	33.87	31.12	45.97	35.31	31.25	23.13	28.99	36.79	36.24	45.17	33.85	47.9	31.49	27.7	26.22
1lco	23.64	20.24	39.79	50.86	27.17	40.43	39.78	30.69	30.41	35.47	38.87	35.47	39.72	38.06	36.74	36.18	43.73	34.49	37.52	36.42	32.37	29.56	44.15	35.22	42.55	31.04	30.43	44.82	39.82	43.86	31.52	46.47	31.23	22.44	30.04
1ldc	23.92	23.37	45.16	45.13	47.97	46.59	15.27	38.9	7.24	13.04	44.35	53.19	43.08	46.83	20.81	47.06	43.58	43.73	49.53	38.48	42.99	37.75	60.84	53.08	47.99	36.92	30.74	38.86	43.92	64	38.96	53.66	36.12	-25.82	33.06
1ldd	20.49	19.15	31.86	43.43	33.8	41.62	39.5	36.71	24.54	37.09	39.43	37.51	33.51	37.97	31.31	37.15	46.42	30.51	35.87	28.77	29.54	31.15	40.1	39.5	42.36	22.55	32.84	34.73	33.99	46.63	32.76	43.12	25.73	27.82	23.56
1le8	21.11	20.65	32.83	32.52	24.27	38.78	34.93	25.93	28.06	26.85	29.19	35.78	31.31	31.54	24.29	37.88	37.16	30.93	30.17	30.51	25.97	31.14	40.48	34.72	31.68	32.37	27.66	39.71	37.06	38.72	32.74	36.41	27.34	21.28	25.16
1ltd	24.68	22.89	36.27	32.21	36.11	42.76	29.88	29.97	22.15	-28.86	41.73	42.17	40.35	35.08	27.68	42.09	50.74	38.42	27.65	26.51	35.99	37.15	57.71	40.62	16.89	32.26	26.76	31.19	42.09	51.85	28.24	36.47	31.84	-91.55	30.31
1lws	27.54	27.92	29.89	39.74	35.08	46.65	32.42	33.15	28.75	20.63	43.86	42.77	45.55	36.17	27.12	35.92	51.19	45.07	31.59	30.4	29.88	39.44	58.74	40	40.3	30.84	31.18	31.09	48.58	49.22	34.83	46.74	33.53	21.09	33.87
1lwt	21.32	20.92	32.86	35.11	27.96	41.73	36.92	26.92	28.4	27.07	34.75	33.99	33.02	31.44	25.47	35.42	48.77	30.04	29.79	30.97	30.52	30.99	42.12	38.47	32.43	22.84	27.02	28.53	35.57	46.74	28.13	38.83	27	25.55	23.77
1lxj	22.82	21.76	33.54	40.59	25.67	42.81	34.62	32.74	31.08	36.11	33.8	34.6	36.17	43.4	26.51	36.25	55.16	35.74	29.5	28.17	31.34	35.25	50.37	35.96	37.38	28.43	33.39	32.5	36.5	47.62	33.26	43.37	28.34	36.34	31.54
1m0t	20.16	18.55	34.35	35.58	32.39	47.67	42.5	28.26	31.43	25.33	35.73	34.66	39.59	40.97	33.34	36.49	46.18	35.29	33.39	35.77	37.81	36.46	46.41	43.35	34.24	25.39	29.73	39.73	38.27	48.54	29.38	42.64	31.6	37.56	27.03
1m0w	17.1	16.8	26.83	41.31	28.61	37.33	35.25	24.18	35.61	29.69	35.96	36.15	33.36	30.1	20.49	34.81	43.89	27.5	35.12	28.63	32.36	27.92	42.73	34.46	33.58	19.03	25.1	29.12	32.47	46.91	24.99	44.25	25.22	25.88	25.23
1m2v	22.74	18.81	31.76	42.05	33.44	37.53	32.66	35.72	46.42	33.99	38.78	43.23	36.08	44.15	18.29	40.42	44.44	34.91	34.64	34.79	33.8	34.45	48.18	38.36	32.88	26.23	21.85	20.77	35.87	48.02	43.13	49.94	31.64	22.09	28.38
1m38	19.12	19.65	26.92	33.15	28.15	35.92	36.52	23.07	18.81	17.52	37.9	38.63	34.25	42.7	21.19	33.98	40.63	29.3	35.49	33.25	33.58	33.51	47.54	38.45	35.37	28.59	23.62	37.01	39.89	43.44	36.2	45.04	26.45	10.04	24.02
1m45	21.9	19.22	19.95	43.59	29.3	32.33	21.89	21.29	16.25	22.86	34.84	39.66	34.93	38.76	14.95	40.7	49.11	28.08	32.61	25.59	28.08	35.88	45.35	39.26	23.44	36.87	17.61	31.21	44.18	46.66	24.44	41.3	30.92	16.76	24.23
1m46	20.87	20.82	31.42	42.48	30.46	36.91	28.2	31.26	26.96	31.77	36.73	37.7	37.78	31.56	18.69	33.44	44.36	35.69	36.33	27.43	26.07	37.82	44.3	36.08	22.97	29.7	20.09	30.03	36.96	43.15	20.16	43.66	29.4	19.34	22.76
1m4z	23.15	23	18.62	43.51	33.54	41.24	36.74	30.05	25.87	26.48	34.71	35.1	36.52	39.99	19.87	38.54	45.29	35.8	33.61	42.32	35.26	32.82	54.57	43.85	28.37	32.95	29.98	31.25	41.39	47.61	34.66	48.01	35.37	32.27	28.57
1m6u	21.76	20.94	32.99	39.73	22.34	43.33	27.6	32.83	33.98	25.64	31.92	32.55	34.49	38.5	27.98	34	45.69	36.71	33.03	28.65	29.4	31.85	46.08	36.25	35.6	22.24	27.65	34.07	39.16	39.35	28.94	37.34	28.98	48.14	26.14
1m6x	24.38	23.85	35.1	50.82	35.41	39.58	35.22	32.52	13.61	-24.98	42.29	28.8	39.74	39.36	34.11	40.64	44.26	34.5	33.15	25.7	32.72	41.34	52.85	41.81	35.7	24.98	39.55	28.35	38.39	50.28	19.57	39.09	32.94	-41.61	30.83
1m7u	25.52	21.48	31.72	44.93	30.12	45.62	32.21	31.21	37.61	32.74	37.45	40.54	38.38	40.67	23.47	37.85	48.21	34.99	37.73	29.43	32.06	32.65	54.64	38.76	36.06	38.06	27.43	27.21	46.06	42.08	27.41	45.07	36.35	32.46	29.23
1mb1	14.22	12.76	28.72	29.73	15.2	30.48	29.66	24.81	19.21	16.87	27.23	25.33	24.69	28.47	20.61	21.69	29.2	27.1	25.05	29.42	25.94	24.18	31.65	33.8	25.2	16.65	23.96	28.18	28.16	39.87	19.64	33.26	22.36	18.26	21.69
1mj9	24.26	23.05	33.58	43.27	26.26	38.93	38.53	35.04	34.57	36.22	34.97	42.66	32.52	41.38	25.53	38.76	46.55	39.6	32.2	37.57	29.99	34.3	42.99	40.02	32.58	24.08	29.8	39.49	39.04	46.3	34.17	38.94	28.91	51.29	31.56
1mja	22.02	22.24	37.49	39.06	36.45	38.28	39.9	32.68	35.55	35.04	34.7	40.27	37.15	41.32	25.66	39.87	48.63	36.04	38.28	37.91	37.8	37.8	49.5	40.48	53.51	27.18	33.52	40.78	39.35	48.87	30.94	45.05	32.89	26.13	27.9
1mjb	21.6	21.44	41.52	42.58	39.82	42.79	43.06	36.52	36.46	44.11	40.02	43.87	38.09	45.97	35.78	43.59	50.12	40.16	38.18	38.5	42.04	33.9	52.17	45.2	36.93	29.08	34.95	36.99	42.06	53.06	41.95	43.3	30.16	39.49	29.61
1mk8	20.05	20.39	-3.25	38.33	16.01	37.19	21.76	21.78	22.06	-3.03	30.36	23.67	34.37	23.67	-41.49	36.25	38.34	28.52	16.88	-24.76	2.7	31.5	38.43	28.18	-5.12	22.43	-26.94	-54.07	30.44	30.91	26.81	34.95	29.26	-34.26	24.85
1mkr	23.12	18.07	34.6	38	28.46	36.18	34.98	29.19	34.05	22.48	32.58	34.64	32.97	37.27	32	33.92	44.88	40.9	35.22	33.3	28.67	29.89	46.57	34.45	38.14	27.16	30.94	37.54	36.07	46.66	27.6	42.29	28.53	25.82	24.43
1mn4	14.15	14.53	26	30.24	25.13	31.61	21.77	22	22.56	15.74	28.11	26.03	33.12	26.57	18.42	28.11	34.33	33.03	22.09	23.82	29.1	27.03	41.88	24.84	24.14	19.99	20.83	26.76	35.89	33.98	18.6	32.35	25.36	18.31	23.2
1moz	22.8	20.24	24.4	32.26	23.65	42.98	25.55	24.78	21.17	18.48	36.8	35.16	36.49	34.99	18.7	33.51	45.46	33.27	21.64	20.4	26.03	36.98	47.06	37.52	32.32	24.39	21.95	28.86	40.41	44.34	32.83	47.01	34.56	17.85	29.41
1mqs	27.52	26.05	38.38	41.06	35.72	52.79	43.03	38.09	29.64	3.11	39.34	48.66	44.62	41.57	40.36	39.34	51.68	41.78	35.16	41.16	32.71	37.1	49.05	46.37	25.78	36.22	37.2	41.23	43.43	48.82	37.18	51.14	36.41	14.98	30.92
1mr3	19.6	18.23	19.48	29.23	18.72	30.4	21.56	17.07	14.17	13.43	22.33	21.13	29.03	21.91	4.86	26.2	34.96	31.4	24.6	24.41	21.03	27.5	37.02	32.82	-8.38	20.38	-6.18	12.83	30.83	36.49	20.72	31.76	23.8	19.1	24.82
1n0h	28.16	24.72	31.55	50.82	42.16	50.27	-4.45	36.93	-59.27	-2.75	48.26	23.92	44.28	48.84	7.49	49.06	65.22	39.66	34.83	-4.91	29.29	42.04	58.91	45.18	2.94	34.53	14.31	22.13	47.44	57.77	28.29	51.5	34.32	-50.05	33.18
1n0u	25.65	22.03	41.48	43.58	34.59	45.95	34.09	35.48	36.6	32.37	38.59	38.61	35.9	38.59	34.16	38.81	43.6	34.6	36.49	37.89	33.12	34.15	49.86	39.45	30.34	26.07	41.09	40.39	42	50.32	38.17	40.75	31.5	25.48	27.56
1n0v	21.89	18.78	39.04	42.07	38.82	42.83	45.5	33.37	32.69	26.03	37.75	45.4	38.43	39.27	35.45	47.88	52.99	36.52	37.65	38.78	39.95	34.14	48.66	46.41	43.23	27.07	35.55	41.57	39.65	54.42	43.37	44.5	31.4	39.77	27.33
1n5z	24.28	21.27	29.3	41.21	30.62	41.13	29.5	27.21	33.04	31.95	35.01	22.4	34.68	34.12	27.43	38.24	42.43	37.77	30.05	31.27	27.42	30.86	46.49	34.8	35.06	22.12	24.54	25.85	38.23	43.76	30.78	42.05	30.64	37.52	23.82
1n8p	22.73	23.95	31.3	45.07	32.54	41.26	45.08	29.11	30.03	38.65	41.36	36.4	34.11	32.18	32.4	40.36	56.52	42.38	39.23	47.48	31.4	36.87	47.63	34.1	32.34	31.11	35.57	41.14	42.31	43.88	41.87	41.38	32.63	36.16	28.09
1n9r	26.78	24.13	34.56	48.82	36.72	44.93	37.3	34.18	31.81	37.24	45.72	44.92	42.39	41.81	16.2	43.2	53.43	37.43	38.6	36.8	33.57	33.81	51.92	45.11	31.49	33.94	24.35	35.62	45.75	57.64	32.98	49.34	37.86	27.76	29.59
1nel	20.09	19.33	29.1	50.63	41.67	46.02	38.09	30.07	28.46	27.82	40.23	44.42	37.21	40.13	24.99	40.28	49.33	38.91	39.72	32.02	36.69	35.67	54.24	41.09	38.83	26.67	22.54	35.59	40.82	46.52	35.94	43.31	32.56	24.6	23.94
1nex	20.68	20.98	31.8	33.62	24.31	37.47	32.81	26.89	29.74	25.11	32.51	36.67	31.08	36.33	28.75	31.52	38.88	28.83	27.75	29.04	26.7	26.55	40.95	38.71	32.93	25.05	34.58	28.33	34.88	47.08	26.8	38.87	24.39	35.37	22.49
1ney	19.82	19.4	35.41	47.63	41.98	42.84	30.51	31.64	43.75	29.62	41.99	45.72	42.86	45.91	26.67	50.15	56.31	39.51	37.41	32.01	27.74	36.02	53.54	45.21	33.97	32.99	31.32	37.08	43.55	58.96	31.73	48.63	29.14	38.29	26.54
1nf0	25.12	22.54	36.42	44.11	33.39	45.66	29.33	29.97	18.82	44.9	38.15	50.03	38.34	37.33	24.61	40.61	47.43	34.97	36.72	31.64	29.47	39	55.88	36.76	23.25	30.29	25.41	34.88	40.5	43.02	36.06	39.13	31.89	50.74	28.39
1ngm	21.77	20.38	35.37	47.51	31.02	39.75	35.78	35.98	38.48	23.53	38.45	41.23	39.48	39.19	17.3	44.13	49.11	34.75	38.62	31.09	36.97	33.19	51.59	37.53	29.92	26.08	30.17	39.24	36.26	47.69	32.43	43.91	33.33	1.99	27.67
1ngs	20.71	20.56	29.19	44.72	36.23	46.65	25.18	34.74	31.23	34.94	44.56	16.04	39.94	42.34	6.87	36.94	54.52	34.71	24.49	21.35	34.34	34.79	53.29	43.39	27.09	29.06	15.81	24.34	42.65	50.46	14.5	47.32	32.17	23.44	33.87
1nh2	24.6	22.42	24.63	29.62	15.59	42.2	29.36	19.31	21.25	15.24	29.61	20.65	42.04	31.85	19.31	22.68	34.31	30.21	26.08	25.13	19.66	35.97	37.76	27.69	24.03	21.85	22.11	22.12	35.48	32.29	26.53	42.41	24.44	12.59	30.63
1nik	22.09	20.16	35.94	40.69	29.22	43.71	31.17	28.53	36.86	33.45	34.8	37.71	30.5	36.44	25.22	36.48	47.41	42.14	31.39	32.23	28.66	31.3	44.88	40.24	37.15	22.29	32.03	36.32	34.06	48.48	29.85	38.51	27.47	35.2	23.83
1njr	26.95	20.27	31.53	44.47	42.07	44.53	23.71	30.65	28.1	20.23	37.68	38.26	44.46	27.85	11.24	41.18	45.88	36.83	37.93	27.7	30.45	35.15	49.9	49.02	26.43	35.34	24.96	26.74	43.48	54.78	25.8	48.51	36.87	21.29	33.16
1nkq	21.9	21.99	33.86	44.02	29.88	44.8	43.38	30.76	33.82	31.08	35.44	36.55	43.03	44.38	29.99	41.43	57.36	38.02	43.43	39.27	35.92	35.62	54.34	37.26	36.31	29.03	36.81	41.35	39.12	45.67	38.87	44.57	31.24	38.29	26.36
1nlt	16.68	15.11	25.99	34.98	23.9	30.8	33.31	25.88	25.55	27.57	31.44	31.49	28.59	35.08	25.69	32.51	43.07	26.13	28.23	29.26	25.68	28.49	38.8	36.78	28.5	18.7	28.42	31.45	33.34	45.74	31.36	40.27	21.55	23.31	22.05
1nmu	24.46	22.38	41.12	50.96	31.99	49.18	44.34	40.07	50.33	34.44	44.76	48.23	43.58	49.33	40.42	47.39	54.16	43.16	39.89	42.92	36.4	37.18	59.07	51.85	45.29	29.82	43.93	42.32	43.98	60.97	39.7	50.38	36.28	38.66	31.07
1nrj	25.62	25.67	39.53	50.71	40.81	45.31	22.48	41.6	36.56	30.51	41.14	35.7	38.85	33.57	43.27	43.2	51.98	44.45	46.13	46.07	23.27	38.75	49.9	35.23	36.41	35.01	40.57	34.66	44.28	41.63	25.81	53.26	36.91	15	30.52
1o59	18.51	18.02	24.33	34.41	12.05	35.39	32.83	25.01	27.08	-17.1	33.3	25.58	30.15	31.11	25.57	34.17	44.99	29.53	35.12	26.66	28.76	30.15	38.95	30.8	29.37	23.5	26.62	27.95	34.95	42.05	26.79	35.36	25.68	16.22	23.55
1o6o	20.32	18.86	32.89	43.12	30.71	35.81	33.36	28.88	26.07	30.4	37.16	32.09	34.4	38.85	26.13	34.22	41.71	31.38	30.2	31.57	27.6	31.95	43.59	39.55	27.2	25.97	32.88	32.39	33.61	45.59	26.24	44.05	26.39	27.85	24.08
1obd	18.78	18.48	32.09	36.75	22.77	37.2	34.74	33.31	29.58	25.57	32.88	29.27	33.93	33.21	30.84	34.01	45.46	36.23	29.48	29.71	25.66	31.93	47.02	31.96	32.12	27.03	30.7	33.66	36.82	41.79	28.42	38.63	30.38	22.87	27.98
1obg	23.02	24.1	36.85	38.41	28.9	43.13	32.87	35.88	35.4	43.21	38.28	35.09	38.7	35.22	32.98	40.12	56.33	40.66	33.26	31.31	32.4	32.88	46.65	36.6	35.79	32.1	41.52	36.36	40.8	42.55	29.48	45.6	34.2	26.87	28.39
1ocs	17.6	16.7	27.8	34.25	26.22	34.88	28.61	23.96	24.39	23.78	32.38	25	31.9	30.12	21.5	24.46	45.02	29.84	27.12	26.81	24.87	30.73	44.37	34.18	28.62	23.56	25.84	32.27	33.74	35.69	19.71	32.54	23.64	23.15	25.18
1od2	21.36	18.98	37.34	53.04	33.82	41.72	33.55	36.53	51.94	41.31	46.66	50.18	40.78	46.45	22.09	46.11	54.89	41.61	37.23	30.27	37.84	36.66	51.46	46.02	35.9	29.25	33.36	47.89	39.31	55.71	47.4	47.66	32.82	23.34	28.39
1od4	16.9	16.36	30.66	40.49	27.61	36.83	33.9	25.91	28.24	26.66	39.98	36.25	37.08	38.1	28.19	33.81	42.33	27.78	32.87	27.64	29.89	28.12	42.83	40.55	35.5	25.62	30.59	37.06	34.77	53.85	35.89	37.36	25.08	39.42	26.85
1odf	23.78	26.68	29.93	38.17	28.41	37	30.03	24.75	25.96	32.59	35.89	30.86	30.13	36.3	14.98	34.23	45.43	41.49	30.63	29.05	28.54	29.53	44.07	31.68	26.52	25.2	22.61	32.5	37.69	39.64	24.13	37.18	27.21	30.4	24.36
1of5	22.99	22.7	18.57	32.09	12.76	38.15	27.48	20.3	9.29	3.01	32.39	21.12	25.38	27.3	8.81	22.51	45.67	29.07	14.15	19.89	17.52	34.6	40.64	26.38	-12.47	23.41	15.46	18.77	43.99	34.81	20.76	34.14	26.25	-67.29	28.36
1of6	26.91	25.51	16.97	38.68	29.56	45.74	9.77	30.85	-13.23	16.14	45.59	-8.7	42.38	35.44	-27.03	31.94	51.93	32.05	21.1	15.19	-13.8	40.24	47.51	28.62	-19.09	36.26	-31.86	-37.72	42.14	33.18	-6.88	40.75	28.66	-76.94	29.78
1ofb	31.67	31.01	26.75	36.6	21.91	46.78	27.82	28.2	29.77	26.79	36.02	30.35	36.13	36.81	22.85	32.35	48.89	33.19	26.52	24.47	22.29	33.9	42.66	36.45	29.14	30.76	28.63	27.66	41.18	44.54	26.02	41.76	36.81	35.3	33.42
1ofp	24.09	22.62	25.94	34.41	30.36	38.82	28.37	31.84	35.41	31.26	36.53	32.62	33.85	37.7	20.04	38.19	44.28	36.85	31.23	28.33	25.67	32.1	46.52	40.28	37.23	29.66	23.02	27.88	41.54	49.26	29.5	38.1	31.6	43.5	28.35
1ofq	27.84	26.85	32.48	49.5	30.09	43.75	31.28	31.43	27.85	30.68	40.45	42.65	40.57	35.44	12.69	38.75	49.85	36.96	35.05	24.31	41.15	33.66	56.34	36.68	19.02	30.62	16.85	24.3	42.33	40.72	30.9	49.5	35.86	3.71	28.29
1ofr	27.28	25.07	32.87	60.68	42.58	51.06	46.56	30.03	48.95	46.29	51.01	52.85	45.35	45.01	16.7	47.37	71.83	44.69	41.33	38.92	39.15	43.24	60.57	42.3	50.76	39.84	-0.4	39.11	47.19	56.24	38.84	53.46	35.01	46.12	31.76
1og0	22.29	22.23	29	48.89	37.24	45.66	31.55	40.25	19.45	33.81	45.36	33.7	40.37	51.68	9.93	43.66	55.6	34.82	38.49	35.97	37	37	50.62	45.16	28.93	30.05	23.27	35.94	45.07	53.95	33.47	48.87	32.34	-5.62	28.84
1ohl	30.49	25.9	-21.77	-52.78	-9.9	48.11	-55.22	-24.5	-86.63	-119.58	-9.3	-104.6	3.26	-16	-217.86	-45.04	15.92	37.02	25.83	-55.01	-42.66	32.56	14.83	-18.56	-126.67	8.62	-187.92	-133.65	31.39	-43.17	-58.18	25.06	46.71	-201.34	28.61
1ois	22.33	22.11	22.31	33.2	20.68	35.67	25.56	21.39	33.88	24.86	29.93	27.64	30.63	17.67	16.95	29.86	44.37	33.07	23.73	21.43	21.15	33.55	40.33	32.78	24.69	28.28	17.56	28.49	36.19	32.55	16.68	36.47	34.17	-74.72	28.76
1one	21.67	20.81	29.19	31.19	25.97	33.8	32.34	29.59	25.33	25.87	33.17	36.21	31.62	33	30.9	32.19	38.44	27.48	33.71	36.52	34.38	33.6	38.76	39.86	27.39	23.01	30.58	31.34	38.38	47.27	32.12	35.9	24.98	28.88	24.9
1ot5	25.96	25.48	33.85	43.2	39.36	44.09	25.81	33.53	30.55	40.88	40.29	40.14	39.25	41.07	26.74	43.09	53.19	38.39	43.42	33.58	39.17	33.6	53.7	41.16	35.63	33.77	29.05	41.22	40.13	52.66	35.07	50.45	37.05	25.02	30.53
1ox4	24.5	21	33.78	41.56	35.28	41.9	39.31	33.99	38.73	34.96	37.25	41.75	35.13	40.35	34.1	36.97	49.86	35.11	38.09	38.83	35.34	33.19	45.14	40.79	40.29	26.38	36.27	40.2	40.54	52.58	32.23	42.21	33.07	36.79	28.36
1ox5	23.76	18.96	-63.53	-29.15	14.58	49.08	3.55	12.49	-164.85	-93.88	24.63	-10.66	35.55	-5.34	-144.63	-26.77	10.36	30.45	18.05	2.14	13.35	31.45	24.28	20.67	-77.82	19.73	-125.59	-98.52	41.13	27.57	-29.99	15.75	38.77	-134.66	30.38
1ox7	20.13	16.09	26.79	29.22	18.21	33.71	32.13	22.91	21.38	13.79	29.7	19.85	29.72	31.02	15.47	27.24	33.78	25.34	27.23	28.86	23.79	28.87	36.84	27.98	18.63	21.47	20.49	26.43	30.43	38.36	23.45	31.08	28.22	15.76	24.06
1oxb	16.48	24.42	32.2	38.56	22.11	37.15	28.8	26.34	11.15	1.14	35.93	32.59	35.16	25.48	26.32	37.93	29.88	22.4	33.83	28.28	26.85	42.23	34.42	28.37	29.54	26.92	31.45	27.73	44.33	37.74	12.27	34.96	27.82	-123	24.56
1oxk	19	19.18	25.77	48.33	33.89	42.16	22.04	26.62	26.62	8.52	44.86	39.49	36.95	31.33	19.21	39.95	37.4	30.65	28.62	13.75	22.2	33.89	49.32	34.35	23.48	21.95	25.49	19.38	34.36	35.82	26.55	39.45	28.05	21.21	25.37
1p1f	19.58	19.38	28.26	34.63	26.43	40.61	30.93	29.76	29.55	37.38	36.9	39.13	34.45	32.1	30.29	35.1	49.16	30.91	30.44	28.2	29.63	30.53	42.31	35.08	33.35	30.1	29.21	33.28	33.49	42.13	30.8	42.53	26.33	30.17	26.28
1p1h	25.92	24.12	36.97	52.01	31.32	47.71	27.31	38.21	40.98	24.81	37.06	33	44.98	49.44	32.75	41.7	50.89	39.36	37.33	33.96	30.84	37.3	58.66	35.01	36.77	30.01	38.05	52.42	46.28	45.63	24.99	45.6	38.32	25.84	32.95
1p1i	24.84	24.51	36.14	50.38	30.53	40.57	39.62	35.19	36.2	33.58	38.1	46.58	34.1	44.05	35.89	40.24	53.17	40.26	38.04	34.62	32.83	39.68	48.96	40.65	43.08	32.65	34.53	39.75	44.79	51.08	34.06	44.72	31.76	48.15	29.25
1p1j	28.72	27.08	42.76	47.37	41.55	47.81	39.49	37.16	-45.78	-26.44	42.78	45.08	41.38	52.52	41.06	42.01	53.36	42.27	42.19	45.04	37.59	36.96	56.77	47.61	34.75	32.79	34.46	47.48	45.71	67.01	32.27	49.43	34.04	-21.66	33.73
1p1k	26.76	27.28	42.19	45.59	22.92	45.35	38.57	38.23	-2.76	10.72	42.99	46.98	40.64	44.09	29.29	45.04	66.16	42.92	39.44	33.56	33.59	34.78	57.71	48.11	47.59	36.76	30.92	41.99	44.2	59.5	33.6	50.58	36.1	-6.35	31.27
1p3q	15.59	12.26	20.53	28.58	25.85	31.59	34.46	17.86	18.56	12.66	33.15	28.4	38.52	31.44	17.64	29.33	34.96	28.15	30.25	31.91	29.62	32.87	39.04	30.68	23.88	21.25	19.85	24.68	35.12	38.65	16.94	31.72	27.84	20.14	24.75
1p43	27.95	25.72	-29.93	10.59	-20.48	27.94	-26.5	-4.81	-72.54	-96.75	23.9	8.07	15.65	-29.76	-110.17	-8.94	-11.25	33.18	7.5	2.42	-23.4	31.7	30.07	6.63	-49.68	8.47	-84.98	-56.71	26.84	-19.32	-55.94	26.18	29.5	-163.56	28.1
1p48	29.09	26	31.5	37.96	34.86	42.16	38.37	34.32	29.14	32.88	39.14	40.82	41.78	42.07	33.8	34.43	49.63	34.78	33.84	33.7	31.77	35.97	47.08	36.57	40.84	29.17	35.3	41.4	39.11	49.44	33.92	48.51	35.35	25.75	28.19
1p4e	25.53	23.96	30.1	52.82	30.65	41.46	39.33	32.13	31.39	22.6	34.95	31.43	42.62	28.39	28.51	38.95	42.77	35.51	31.99	33.6	30.87	35.81	47.8	36.75	30.75	26.05	30.88	28.39	39.39	40.51	32.64	37.95	37.36	34.16	30.66
1p6o	14.43	12.75	23.51	23.65	17.19	29.14	27.52	24.7	19.09	23.74	27.75	21.58	25.47	26.52	20.77	23.98	34.43	22.53	25.53	24.52	24.16	24.13	35.11	27.18	21.74	22.66	27.49	27.09	30.67	33.81	19.79	31.16	22.69	18.68	20.89
1p84	26.64	21.35	35.84	49.28	34.04	43.83	39.64	39.19	39.39	43.21	41.36	46.91	40.93	48.66	37.54	37	51.47	42.37	38.5	29.58	34.09	37.07	54.04	40.7	44.92	31.75	42.56	41.64	40.06	48.61	34.75	49.21	33.24	36.32	31.44
1paq	26.75	22.71	28.32	32.16	21.19	43.72	31.89	24.7	28.41	25.36	36.02	26.84	36.75	36.37	20.21	29.3	46.19	32.61	30.53	29.84	25.83	35.36	48.59	34.65	26.86	24.73	24.04	31.78	39.94	39.66	27.51	40	24.28	27.93	22.12
1pcx	22.85	27.43	37.92	48.67	37.22	46.3	44.27	41.03	48.18	38.24	41.2	47.68	40.31	41.12	37.56	41.1	52.83	41.37	39.96	33.64	35.11	36.81	52.69	40.24	52.86	32.55	37.36	47.89	43.42	54.35	40.6	46.4	37.71	42.15	29.11
1pd0	24.17	23.1	38.25	46.46	32.78	45.63	47.24	41.94	16.25	24.26	46.23	30.57	40.47	42	36.96	34.97	61.59	40.61	38.51	34.15	36.53	39.07	53.31	41.5	42.91	34.95	37.98	43.12	41.86	49.35	38.98	48.66	32.57	10.45	29.67
1pd1	22.3	22.75	40.68	43.67	32.29	41.45	33.57	42.44	39.29	31.19	38.21	42.3	40.71	40.04	36.59	35.71	47.98	40.72	35.18	36.26	31.85	32.88	52.44	38.54	48.83	30.05	38.06	41.69	41.03	53.97	36.78	41.9	33.08	33.07	27.62
1pgu	22.86	22.03	34.59	44.22	29.96	42.24	38.55	29.67	32.74	39.95	34.04	37.68	35	34.15	34.95	38.87	53.15	33.93	33.77	36.03	36.6	31.95	44.3	35.73	37.32	27.17	33.95	36.42	36.95	49.52	32.28	40.67	30.84	33.33	24.39
1pi6	20.92	17.11	35.25	36.56	27.63	37.07	34.6	28.55	39.58	32.03	36.4	33.93	32.39	40.72	25.94	36.01	46.85	34.23	32.32	31.81	27.68	30.8	43.92	33.84	34.53	31.54	30.66	36.99	34.31	41.2	26.03	44.06	29.84	33.16	24.47
1piw	18.02	16.51	32.79	45.78	32.14	35.85	39.87	32.6	16.6	24.74	36.48	39.47	36.86	40.03	35.78	36.22	51.09	31.93	34.64	31.07	29.87	32.62	48.55	43.77	35.29	28.76	36.14	40.74	37.2	53.64	33.96	47.13	27.17	38.77	25.9
1plr	20.44	17.58	23.86	30.7	20.91	33.16	31.5	26.15	18.7	29.36	30.59	27.35	29.82	26.81	22.78	25.71	34.19	29.66	30.66	28.01	28.44	25.35	38.4	28.58	23.31	20.74	25.98	24.86	29.84	39.73	23.38	33.19	24.65	21.62	21.37
1ps0	23.38	20.86	34.91	45.52	28.87	38.82	30.69	34.48	37.82	32.14	43.65	37.46	37.12	45.94	22.76	39.16	59.32	32.37	37.22	32.32	30.54	33.51	53.96	41.42	27.56	31.83	33.44	41.39	42	52.36	26.12	47.34	32.15	25.82	31.4
1pv1	20.09	15.65	30.92	38.38	28.18	46.16	-1.82	27.04	20.63	25.03	35.5	35.31	33.94	38.51	11.36	41.04	44.79	37.65	32.85	8.84	36.03	34.65	47.16	49.43	27.85	26.06	15.65	28.74	42.73	42.39	30.37	39.65	30.89	9.58	30.25
1pvd	22.18	23.46	33.67	52.35	39.59	42.06	20.83	32.73	28.18	37.52	40.8	50.07	42.55	36.2	-15.67	47.68	53.49	39.72	36.89	11.72	23.5	35.53	60.62	41.1	25.99	32.25	13.45	36.41	41.26	49.97	20.01	47.76	31.21	25.29	29.63
1pvg	28.8	29.2	38.81	40.15	34.63	50.43	39.99	37.01	1.59	21.09	38.07	44.54	37.17	42.39	41.9	41.11	51.78	39.53	40.24	34	40.44	33.62	50.42	39.2	48.38	35.55	42.57	40.98	40.52	52.44	40.11	45.31	32.58	27.66	29.65
1pxt	18.06	16.63	34.54	33.96	27.1	36.71	30.49	31.2	23.7	19.23	31.85	38.15	29.32	39.83	36.37	27.57	46.54	33.46	30.51	31.52	27.25	27.03	43.63	29.12	31.69	22.71	36.86	32.76	36.54	39.34	27.68	35.28	26.64	22.56	27.21
1pyd	23.16	18.75	27.85	49.88	35.9	40.52	28.29	35.48	39.68	31.03	41.06	40.32	32.87	37.54	22.37	41.81	49.04	29.68	28.02	24.09	29.07	33.83	44.74	36.76	23	32.55	23.03	27.81	40.07	44.93	30.38	43.1	28.66	42.95	28.59
1q14	25.16	23.33	33.54	39.83	30.62	44.1	35.49	31.1	32.2	35.16	33.37	37.71	39.93	36.17	29.4	33.4	50.2	34.36	34.66	37.43	36.41	35.63	45.42	35.89	35.22	26.31	33.4	36.73	35.94	42.59	29.98	41.79	33.66	30.86	29.32
1q17	28.73	24.62	25.84	35.16	24.72	54.26	28.15	46.46	16.28	-27.5	50.89	13.34	46.05	51.99	13.95	35.82	58.64	45.75	28.54	26.81	12.61	40.73	63.79	36.3	-9.06	41.87	18.39	9.91	50.7	59.31	32.18	59.42	39.26	30.69	36.2
1q1a	24.94	21.82	28.12	30.62	28.61	47.51	7.66	45.13	26.53	-3.91	48.43	27.69	43.06	49.69	7.38	33.73	57.18	44.07	26.4	18.73	31.65	38.11	52.57	46.22	3.19	33.17	22.65	21.57	43.47	64.77	21.45	54.1	30.2	-16	31.19
1q1n	23.66	22.35	36.29	45.4	28.94	47.09	25.72	35.24	34.05	36.82	40.28	34.49	42.58	44.96	18.33	39.07	56.62	41.88	37.7	36.31	37.92	35.17	54.32	39.76	31.34	27.41	23.86	26.66	43.49	56.35	30.51	43.42	33.95	35.1	31.85
1q32	19.56	18.09	18.39	37.09	35.37	40.21	11.43	27.96	21.96	5.92	36.46	42.4	39.46	35.95	-16.32	41.02	52.97	36.69	31.79	27.13	15.49	38.82	50.97	37.48	-7.74	28.76	-0.55	19.6	36.92	44.65	23.16	49.29	30.77	-21.02	27.55
1q46	28	28.44	21.39	37.77	28.48	42.81	27.64	21.72	17.66	20.11	29.74	33.03	39.14	36.25	18.49	25.16	29.14	36.12	28.71	26.61	26.44	35.29	43.33	51.13	22.73	33.91	23.29	34.2	40.29	40.46	29.23	39.03	29.67	24.27	23.53
1q67	25.5	24.88	-16.89	-8.51	-15.71	43.72	-56.9	15.6	-77	-64.24	41.7	11.92	46.86	45.81	-68.65	-1.03	50.89	40.2	-21.55	-10.09	-16.2	44.92	45.36	26.27	-10.2	34.82	-69.46	-85.15	48.64	5.8	5.49	34.85	31.91	-48.54	34.52
1q7g	19.52	16.88	28.14	38.14	29.38	37.17	28.81	29.93	30.42	26.36	38.79	34.41	32.62	43.66	28.72	33.26	46.72	31.96	30.35	30.77	28.32	30.61	51.8	36.15	30.17	29.2	27.92	33.8	35.66	43.75	35.91	40.31	25.37	31.82	25.59
1q8y	20.71	16.34	32.13	34.33	25.44	38.27	31.24	26.65	26.91	28.05	30.49	33.88	28.05	34.25	31.62	33.71	45.02	34.88	31.28	30.09	26.33	33.28	41.15	34.44	34.85	23.07	30.72	28.97	32.77	48.21	25.96	38.08	25.89	29.26	22.06
1q8z	17.77	16.13	32.46	37.99	27.51	39.2	35.77	29.99	27.13	23.48	36.86	26.59	36.68	36.04	30.48	37.79	43.45	34.39	33.75	23.08	35.69	32.48	40.84	38.26	29.73	18.57	34.01	36.7	43.53	49.42	31.13	39.43	28.61	17.53	29.67
1q97	20.8	18.27	37.28	44.63	35.16	42.14	25.78	30.17	39.36	33.17	38.25	38.62	34.73	42.66	31.45	38.05	47.15	37.21	41.82	31.04	29.93	34.29	47.9	37.84	31.82	29.59	33.85	38.79	35.25	47.72	27.84	48.18	25.61	26.5	29.1
1q99	23.21	26.01	33.77	51.18	30.63	43.78	35.53	32.83	30	33.68	38.01	43.7	37.53	41.21	28.08	36.91	51.31	34.37	41.72	39.17	33.06	32.46	52.34	39.6	33.18	34.57	32.48	25.91	39.09	47.77	32.64	49.41	29.1	36.07	25.35
1qb3	25.43	20.59	34.47	40.11	29.04	41.33	30.59	35.9	32.87	23.77	47	32.79	40.16	41.53	22.84	35.28	48.38	40.63	32.18	31.61	30.61	37.57	50.06	41.22	35.55	34.83	27.03	29.38	40.53	49.65	34.61	44.32	31.25	28.45	32.76
1qcq	20.17	20.32	17.94	29.58	21.04	29.31	18.71	16	14.33	9.72	28.25	21.25	28.48	29.58	10.06	25.18	35.94	22.45	20.65	20.65	21.13	23.25	32.92	26.16	15.39	18.1	14.93	22.53	28.87	30.96	10.93	32.81	22.71	17.65	17.3
1qgx	21.93	22.09	32.58	41.65	33.29	38.18	42.56	33.02	28.03	32.48	36.22	41.98	40.48	42.04	25.42	41.43	55.39	37.83	34.59	34.58	34.56	33.23	52.31	42.91	47.63	35.71	28.56	34.42	41.58	48.02	40.33	43.06	32.56	25.68	30.75
1qhf	29.02	22.53	34.74	46.53	37.27	42.62	31.52	33.15	19.08	28.82	36.9	39.3	41.54	37.62	15.76	41.29	46.67	36.78	35.81	32.75	35.48	36.44	55.35	39.59	35.58	25.69	25.15	32.37	39.97	54.62	31.08	44.8	31.44	45.41	26.92
1qml	23.08	19.11	36.77	38.57	25.39	39.48	35.64	29.13	29.34	33.33	31.35	36.31	33.85	33.91	32.27	41.06	42.72	38.45	32.95	31.9	26.81	26.74	40.01	32.91	36.33	27.09	29.76	34.92	37.09	40.14	26.66	44.4	27.8	39.5	24
1qnv	22.36	23.51	34.95	35.2	24.17	43.86	37.79	27.71	33.94	28.28	33.21	35.23	28.85	34.12	28.59	32.39	38.12	34.56	36.25	30.44	34.91	27.63	38.46	40.51	34.56	19.03	31.76	41.43	33.56	44.41	29.21	39.99	29.76	35.19	23.31
1qpb	21.49	23.24	29.38	51.05	40.74	39.64	28.51	36.16	18.7	-22.72	40.49	43.41	46	46.36	21.52	41.56	53.66	37.44	29.63	22.38	31.77	38.34	51.86	44.57	38.46	29.9	26.89	39.12	41.02	51.52	40.41	53	33.28	-13.5	30.16
1qpv	25.75	18.52	27.81	30.6	24.77	35.8	29.92	27.56	14.81	20.05	25.52	28.1	32.82	21.54	21.31	23.82	27.32	34.22	31.31	28.69	28.39	27.95	39.61	28.03	27.94	22.67	24.47	29.22	34.67	34.3	16.43	36.72	35.83	12.74	28.08
1qqe	19.17	18.84	33.28	44.44	33.99	42.1	39.89	32.09	36.18	20.74	36.55	34	36.68	37.5	27.43	37.23	46.53	33.62	35.16	32	36.22	37.51	46.25	34.13	34.39	31.4	29.72	30.68	40.07	43.56	28.41	39.69	31.99	19.95	27.49
1qsd	26.86	24.43	20.27	40.96	34.37	39.25	25.66	24.29	30.49	19.76	30.85	33.87	33.37	35.27	16.59	36.58	47.74	31.12	34.21	30.37	36.39	31.78	43.41	37.78	19.89	25.6	11.71	37.76	39.95	43.03	15.48	37.42	31.2	14.4	23.93
1qsm	24.43	24.82	37.52	42.66	35.74	42.49	35.2	33.21	29.17	21.2	35.74	38.01	36.49	38.57	32.49	42.8	44.03	40.69	39.66	36.68	39.29	35.63	45	40.01	26.92	27.6	39.83	40.41	44.45	45.77	36.98	46.92	30.32	-18.65	29.86
1qso	18.83	19.65	35.5	41.01	35.2	39.3	33.06	31.12	30.35	26.96	35.44	34.83	39.2	37.26	36.87	36.87	41.37	33.69	29.79	30.44	27.58	31.44	44.89	45.37	30.68	23.82	30.88	36.88	37.03	53.48	32.38	43.34	27.53	25.79	26.85
1qsp	24.79	23.91	20.16	41.09	36.55	43.55	22.61	23.21	27.41	34.24	41.09	37.39	37.53	41.76	19.14	33.92	44.52	40.65	35.37	21.59	36.46	36.03	52.55	42.37	11.34	34.09	9.66	26.67	44.5	46.63	34.05	46.14	35.33	18.08	26.63
1qup	23.58	20.84	28.79	38.31	26.77	41.89	31.45	26.42	27.54	25.67	34.02	36.97	35.2	37.23	23.43	38.51	47.72	38.56	30.35	27.44	25.82	34.24	47.51	39	33.07	25.52	26.68	28.32	41.86	49.64	30.63	40.6	28.64	32.86	21.87
1qvv	19.35	20.27	18.41	40.65	33.88	41.13	22.83	30.34	32.78	25.42	40	43.24	39.86	31.37	6.87	40.11	41.13	32.14	24.29	-9.22	24.04	38.38	43.63	41.3	15.88	24.24	10.66	30.19	38.44	44.12	18.54	47.04	30.13	-20.36	29.58
1qvw	17.49	19.83	22.77	37	35.16	43.39	25.43	25.07	29.54	0.03	38.04	41.32	43.27	30.77	-7.31	38.19	43.05	31.3	16.23	-13.86	28.56	40	45.04	46.71	30.58	24.57	27.79	32.05	38.63	52.36	28.07	39.82	30.36	10.29	30.53
1qvz	17.54	18.31	26.94	37.81	35.35	40.61	25.96	27.18	34.81	26.41	37.4	42.24	39	30.17	21.73	39.68	42.8	28.3	28.28	25.83	28.19	36.7	45.01	43.28	34.4	24.1	25.7	33.95	37.59	48.27	27.27	42.13	29.15	-26.98	27.72
1r52	23.75	23.09	38	46.38	36.17	45.88	39.69	32.49	42.52	40.01	37.97	40.2	42.83	45.36	35.28	39.44	48	37.78	42.28	37.6	34.93	37.59	49.58	43.75	44.07	26.17	35.63	46.87	41.37	53.49	38.48	49.45	32.91	52.59	30.87
1r53	24.51	20.39	31.78	36.93	28.39	48.16	49.04	30.2	27.27	35.17	33.81	31.99	35.38	30.58	29.97	35.52	42.04	37.78	38.58	37.01	30.62	34.59	40.8	41.36	34.88	23.81	34.55	37.76	40.51	46.33	30.6	40.71	34.41	24.06	29.33
1r5m	18.74	17.03	32.24	36.23	25.13	37.8	33.61	29.92	39.9	28.24	31.83	36.38	37.23	34.67	26.14	31.12	44.79	32.8	30.77	29.21	24.66	27.93	41.05	32.81	33.06	25.5	28.27	32.33	37.57	40.17	29.16	39.76	30.46	42.02	21.94
1r5t	25.55	24.95	24.51	47.03	25.77	43.78	14.73	39.68	31.13	27.73	42.54	40.59	40.44	45.55	30.13	45.71	45.69	39.79	43.91	38.14	38.15	38.06	48.81	50.54	-2.19	31.69	39.9	17.1	44.59	57.85	27.76	42	29.09	29.07	30.5
1r5u	28.2	28.5	34.12	37.2	26.31	45.22	35.01	34.68	41.88	41.39	34.55	38.01	35.69	36.38	33.93	37.86	51.59	39.17	36.66	37.17	30.82	41.85	46.33	33.91	38.37	28.54	30.5	36.55	40.99	48.13	37.73	40.56	30.97	47.07	27.75
1r64	24.72	21.81	28.57	41.28	38.57	36.82	42.18	27.79	35.25	13.9	38.39	47.96	38.41	43.27	20.65	36.88	51.21	33.16	43.74	38.44	33.82	33.25	46.67	39.35	35.17	33.41	25.69	40.54	39.5	42.54	33.11	43.86	27.98	32.79	28.28
1r6x	22.12	20.79	31.23	31.73	25.28	37.31	41.36	27.44	20.75	24.28	36.23	26.42	34.99	30.39	26.67	28.01	38.48	34.31	31.58	37.32	31.99	30.03	44.25	34.26	30.48	23.23	29.7	36.61	40.01	38.77	31.4	43.01	33.45	15.23	27.41
1r9s	29.29	27.76	27.68	37.44	28.76	51.91	30.84	34.25	41.24	-6.03	45.73	37.48	46.06	46.62	1.13	44.16	65.16	45.51	38.18	31.05	26.64	38.6	56	41.86	31.47	34.47	19.36	32.01	42.18	49.37	30.65	48.11	38.73	42.06	32.74
1r9t	27.41	26.7	35.79	51.08	37.72	47.41	47.18	38.56	37.02	44.3	40.37	43.76	43.82	42.8	34.18	43.48	62.27	41.72	43.14	35.05	36.84	37.76	57.46	45.12	47.47	33.29	35.34	44.48	41.06	52.91	34.92	46.33	33.72	36.84	30.27
1rap	24.99	22.61	24.44	30.58	16.21	35.55	25.82	21.62	22.56	25.48	20.69	25.25	27.03	20.76	17.51	26.37	29.42	38.74	32.44	31.25	25.37	29.82	38.38	26.34	23.8	26.44	19.67	21.5	31.02	30	18.62	33.14	29.44	22.94	22.45
1raq	24.2	18.58	29.49	35.43	24.17	38.33	28.42	25.47	22.82	28.96	27.75	29.42	31.49	30.39	22.53	31.58	45.71	34.54	25.46	32.56	25.5	26.83	41.9	39.33	28.05	30.06	23.99	33.23	40.87	43.62	21.4	34.18	32.21	25.17	26.03
1rb7	15.27	14.85	21.62	28.23	14.05	27.39	24.34	24.03	20.48	15.16	30.15	24.96	26.6	27.6	17.13	26.5	35.11	26.78	21.48	20.92	16.37	26.89	35.72	26.14	21.27	17.4	20.18	23.86	26.96	35.24	18.22	30.93	22.47	24.03	17.67
1re0	27.54	26	54.49	41.47	46.84	55.97	12.05	45.39	34.64	32.64	46.56	38.3	46.79	45.44	52.02	47.92	62.44	52.5	53.75	33.71	47.45	42.83	57.78	53.88	53.03	39.22	51.88	46.91	49.89	54.56	46.04	48.47	37.37	20.18	33.78
1rjd	23.03	21.81	29.35	39.44	33.92	44.38	32.46	27.32	25.07	38.68	32.4	35.13	40.81	43.73	22.68	34.66	38.93	35.73	30.89	26.1	31.24	37.07	55.72	47.23	27.49	25.29	24.52	33.21	47.04	51.86	30.19	38.25	34.05	30.8	28.37
1rje	26.54	24.8	-0.63	31.76	17.03	54.65	9.22	39.42	-101.63	-27.34	51.58	-0.52	47.71	57.22	-30.3	30	62.98	43.76	31.84	23.31	-0.12	41.06	60.12	47.7	-36.98	43.07	-11.71	-43.95	49.07	61.92	19.36	46.22	36.38	-11.23	35.48
1rjf	22.33	20.97	40.32	42.67	32.81	43.19	37	30.8	34.99	28.87	35.16	41.26	42.32	43.55	30.35	42.45	50.53	34.48	34.17	34.89	37.82	38.08	46.63	44.43	40.4	29.5	33.55	38.32	40.07	53.24	39.22	44.98	28.76	32.41	26.23
1rjg	32.19	30.9	33.95	38.22	28.22	49.13	39.65	30.37	43.87	15.57	46.77	37.34	41	54.76	4.38	48.74	59.5	40.27	33.11	35.71	33.9	40.76	55.15	43.93	31.9	36.78	19.63	37.28	44.92	56.37	34.25	49.32	35.18	15.34	30.22
1rm0	28.83	26.72	33.1	45.77	43.57	47.07	37.7	39.14	-58.71	16.23	45.36	44.08	41.51	49.55	25.05	41.32	53.67	42.66	47.07	37.43	41.42	42.32	58.32	40.38	24.2	33.38	35.34	48.31	48.89	56.88	18.94	48.56	36.82	-16.17	32.51
1rm1	23.21	24.29	27.95	39.2	22.87	32.65	35.37	26.44	26.7	35.28	31.28	39.59	30.53	33.87	25.85	31.97	36.49	29.5	27.9	28.87	27.45	37.14	39.67	33.85	37.28	22.08	29.48	32.2	39.23	46.05	29.89	39.31	30.2	37.81	23.19
1roc	8.85	10.22	15.76	24.01	11.73	26.71	19.9	13.45	12	9.87	16.14	16.3	18.79	22.57	9.72	16.2	32.84	24.06	16.26	13.33	13.5	24.27	31.47	22.91	17.34	19.59	13.02	17.89	27.88	27.34	9.48	20.14	12.36	9.48	15.34
1rp4	22.07	18.41	29.57	38.5	29.15	38.64	33.27	28.54	30.27	23.42	34.99	36.21	34.93	38.49	25.59	32.33	43.25	32.07	32.8	29.19	25.42	33.44	40.16	37.58	35.73	32.46	29.72	33.11	34.38	48.89	30.55	41.9	25.01	42.53	26.26
1rq1	23.88	21.94	22.54	48.95	44.01	49.78	15.69	33.7	-8.44	17.62	38.46	54.16	46.84	49.92	16.93	37.5	47.04	39.11	28.51	24.25	39.76	39.53	52.87	52.96	34.43	41.95	12.98	26.39	42.48	47.05	27.65	47.04	33.6	-18.38	29.44
1rsg	23.88	21.06	35.63	47.84	38.62	47.52	37.97	39.73	48.68	48.07	41.98	50.26	38.5	46.8	28.68	42.59	57.04	41.17	49.38	46.76	42.41	38.12	53.87	47.2	40.35	33.3	39.22	37.34	52.23	53.58	23.51	50.24	32.82	47.25	35.64
1ry2	24.24	22.36	31.76	45.35	36.64	42.24	33.58	31.66	41.94	38.28	44.13	44.69	37.59	45.98	34.6	41.17	52.93	39.97	41.65	31.15	30.69	33.1	48.07	42.26	42.33	27.87	34.34	33.53	39.55	54.63	32.23	50.95	33.19	32.53	25.24
1ryc	8.73	10.11	0.54	2.05	-6.97	38.67	-97.8	14.39	-17.28	-128.27	32.87	-19.7	32.03	18.66	-42.25	-10.74	28.12	30.05	5.18	-29.69	-35.68	34.01	30.84	-16.53	-65.48	13.84	-23.47	-20.8	41.36	-41.4	-73.74	29.53	26.55	-114.47	25.21
1ryp	20.8	16.53	27.15	36	20.63	40.75	18.67	24.81	20.59	14.43	37.29	24.71	36.92	35.35	15.32	37.52	43.7	34.87	29.22	18.92	19.48	36.4	45.65	35.47	22.48	28.89	24.58	21.78	41.68	48.89	15.77	39.48	28.05	17.03	23.59
1s2m	23.26	19.85	29.22	49.7	33.17	42.1	27.05	25.48	27.65	27.66	36.35	37.7	36.6	29.2	15.5	37.24	46.95	35.47	28.05	33.24	35.35	36.19	48.36	41.12	27.59	27.85	23.23	31.84	39.24	45.06	19.25	41.7	31.48	13.75	28.31
1s4n	27.15	28.14	42.67	49.76	29.97	46.31	38.97	37.15	28.96	47.18	44.99	42.76	41.53	44.65	36.64	37.8	55.79	41.51	40.91	38.05	34.3	35.29	50.57	41.83	42.55	37	38.64	40.65	40.79	49.45	38.16	45.69	34.41	46.43	30.99
1s4o	31.4	26.34	37.76	46.16	36.14	54.4	34.19	33.4	45.67	34.1	42.36	43.6	42.03	53.56	36.13	42.58	68.37	42.7	44.66	35.59	41.8	40	62.24	47.4	39.85	34.07	32.91	43.8	48.5	57.41	34.06	50.8	36.46	44.49	29.33
1s4p	23.17	21.85	35.68	48.58	38.67	44.77	33.51	36.9	34.73	34.05	38.04	35.27	39.06	42.84	32.84	42.52	54.89	37.37	37.7	33.23	32.31	33.18	45.3	38	41.28	27.33	38.52	36.27	44.15	45.5	29.37	48.76	32.77	28.1	26.32
1s4u	25.16	23.84	29.98	40.81	27.93	36.82	38.1	33.36	31.9	4.24	38.38	40.76	35.48	37.07	21.82	33.92	49.66	41.26	39.03	35.56	27.64	30.67	51.33	35.65	33.05	27.97	30.91	45.58	39.9	45.23	38.52	43.84	33.59	24.32	28.82
1s6v	22.76	20.05	29.69	43.42	30.75	39.96	44.3	30.96	28.59	36.91	38.43	43.38	33.41	36.18	23.26	36.33	50.1	37	38.56	35.37	35.4	31.38	47.54	35.57	51.36	31.72	23.22	35.87	36.09	47.19	30.77	45.06	30.92	25.93	25.46
1s73	21.76	17.01	9.62	40.66	24.82	36.45	27.03	19.38	27.61	6.82	32.24	28.28	38.96	31.29	3.67	29.93	35.48	31.29	25.7	22.86	19.36	30.68	40.51	33.54	19.54	25.49	7.55	23.62	35.72	35.9	26.37	30.24	26.34	9.7	24.1
1sbm	21.47	22.12	12.1	34.59	25.88	35.64	24.26	22.51	16.46	5.87	30.52	21.81	32.4	26.65	-31.43	32.67	30.37	29.82	17.58	-2.96	20.21	34.47	34.94	32.75	27.81	21.39	-5.51	14.02	37.37	32.52	29.7	30.04	26.06	7.01	24.14
1sdq	22.78	22.66	16.73	36.79	37.02	37.15	25.73	21.84	24.12	3.35	29.42	36.7	36.86	32.63	0.22	37.71	35.62	34.79	12.89	20.31	21.5	34.7	38.76	37.18	30.54	20.92	0.63	24.51	36.98	36.95	30.55	34.71	26.18	-20.71	25.18
1sdy	17.72	18.47	35.48	41.79	29.56	42.9	40.32	29.25	46.37	34.06	38.3	37.94	35.87	39.2	28.9	36.46	44.31	35.85	35.56	35.22	28.93	30.48	45.25	38.07	39.48	24.06	34.86	41.05	33.39	42.78	32.06	43.32	29.44	35.86	25.68
1sfo	24.1	21.16	29.33	41.46	28.73	38.97	30.74	29.13	29.79	24.96	35.16	33	33.28	27.91	20.21	40.47	53.14	38.05	37.72	37.55	33.01	32.04	45.22	40	32.93	26.2	27.49	36.19	40.48	47.03	35.88	47.62	31.78	31.08	23.73
1sg3	21.2	17.84	34.78	41.29	26.08	43.99	40.9	31.49	30.37	38.49	33.92	42.47	35.95	40.41	33	47.67	45.64	33.38	32.64	37.73	33.87	37.53	45.23	34.04	34.89	26.24	30.03	34.98	40.11	43.2	36.87	42.37	29.95	36.71	25.94
1smq	22.64	23.76	33.55	40.6	26.33	35.48	29.63	27.16	40.26	41.01	33.64	34.55	32.56	33.16	29.68	33.85	44.71	31.98	32.08	28	23.66	29.21	40.07	34.91	29.72	30.01	35.02	34.31	35.71	42.53	28.81	40.11	32.66	31.69	25.19
1sms	26.06	23.61	33.74	50.98	41.49	46.61	37.71	35.59	26.7	48.65	38.67	40.21	39.33	40.85	30.38	44.34	59.58	42.49	37.5	31.82	28.61	37.88	49.43	42.07	44.06	29.76	35.6	33.92	40.14	53.01	40.13	47.52	38.04	40.47	30.44
1sog	18.49	18.34	19.74	40.73	32.08	35.52	31.69	22.27	20.29	-4.7	34.38	27.92	38.87	25	17.95	30.72	37.45	34.53	30.55	26.9	31.28	32.47	39.2	34.92	18.08	23.1	8.47	21.34	36.96	37.3	27.61	37.52	28.24	5	22.34
1sq9	25.3	23.8	29.49	36.52	18.49	35.69	13.19	35.82	14.45	-24.87	34.05	12.68	36.18	32.82	16.16	25.86	42.89	35.04	28.89	38.74	23.11	32.54	49.79	26.85	3.53	25.24	22.44	37.73	38.99	47.45	6.56	46.36	33.23	-8.74	29.88
1ssh	14.91	13.11	24.54	27.77	18.01	26.62	24.54	17.74	17.14	13.59	24.63	22.82	23.39	18.06	17.14	24.32	23.27	22.65	23.56	23.76	17.41	22.22	28.63	23.46	22.08	16.12	19.26	23.56	26.95	30.17	13.87	30.42	24.36	12.59	23.68
1stq	18.16	18.86	20.83	41.83	26.46	35.04	24.7	25.07	23.99	5.03	31.15	24.63	37.95	26.72	10.26	30.96	33.91	28.34	18.85	18.82	27.85	31.86	42.1	31.1	23.42	26.38	11.81	21.11	36.59	33.55	12.33	41.01	31.49	-6.3	23.85
1sw6	18.15	17.98	34.02	40.83	25.05	37.59	33.86	28.07	32.27	22.86	27.93	32.11	31.67	28.06	31.35	29.77	40.32	34.94	26.76	29.29	26.87	33.41	40.93	34	29.58	24.33	33.21	32.11	32.49	45.43	24.81	35.4	27.76	28.08	23.54
1swi	14.17	0.95	-141.65	-37.48	-144.73	0.18	-130.72	-42.5	-79.72	-124.34	-15.31	-20.28	-10.42	-118.51	-276.71	-76.95	-78.28	-21.32	-71.86	-66.62	-132.67	-8.42	-17.98	-115.5	-193.34	-2.06	-237.22	-124.39	-14.46	-112.05	-220.37	-58.63	12.38	-384.69	21
1sxj	25.44	22.63	32.69	46.13	43.19	38.02	38.55	30	40.86	41.07	44.03	35.26	41.65	45.69	28.41	39.58	45.67	40.73	43.03	36.06	31.54	33.4	51.59	43.41	39.61	31.7	33.7	36.23	44.74	51.88	37.47	48.57	31.91	39.25	30.87
1sz9	22.13	21.29	29.88	34.79	28.58	40.22	30.54	23.17	24.25	20.74	26.97	37.35	40.34	36.7	23.3	33.98	42.79	27.61	27.34	31.87	30.45	30.35	39.89	36.19	34.76	21.96	21.69	28.58	35.79	38.7	20.73	39.96	28.83	17.21	19.77
1sza	19.5	21.09	32.36	39.2	28.84	41.19	37.16	31.05	33.95	34.25	35.21	42.35	33.16	36.73	32.67	35.64	47.08	35.96	33.31	34.89	35.35	31.19	43.88	38.18	42.65	23.5	32.55	39.19	35.56	45.09	31.52	42.7	29.19	27.1	26.69
1szc	27.7	25.35	40.53	38.55	33.36	43.2	43.27	33.78	36.04	27.43	41.08	33.87	44.23	44.29	32.76	47.19	52.88	40.16	35.92	41.23	36.29	30.42	50.13	45.72	40.4	26.76	37.8	40.28	38.99	54.8	38.68	46.76	34.92	42.36	27.91
1szd	27.89	24.44	42.56	47.3	31.83	42.11	41.6	36.81	34.68	27.07	48.86	39.28	44.5	48.03	30.36	39.76	60.12	47.57	40.08	38.87	39.35	38.63	56.33	47.08	41.61	30.57	40.04	42.71	44.75	58.71	41.17	45.67	32.37	43.68	32.24
1sze	26.35	27.74	33.21	43.89	49.63	50.02	12.61	30.48	2.64	-17.02	50.34	33.53	47.75	44.82	16.1	46.98	52.58	48.36	34.19	17.61	29.63	43.15	57.29	54.07	22.55	31.77	18.05	-2.77	48.9	59.68	34.72	53.27	42.8	-12.38	32.48
1szf	27.01	26.26	48.04	54.41	47.97	52.52	10	41.23	-14.86	12.35	46.39	32.82	46.8	43.51	30.15	47.46	51.68	48.74	30.74	24.73	35.65	39.75	59.46	50.47	45.83	36.4	37.83	22.72	43.41	56.86	31.42	57.69	37.3	-27.88	33.11
1szg	24.76	23.41	38.68	52.4	48.04	49.86	4.44	34.34	-24.34	10.6	50	56.28	45.98	44.06	18.14	44.13	56.85	39.44	38.25	17.13	33.05	39.05	57.13	58.06	34.22	37.99	28.07	18.63	46.84	60.47	26.41	49.07	36.07	-4.06	31.67
1t0i	22.97	23.55	40.25	46.31	41.58	49.03	28.48	40.3	34.96	33.97	44.82	41.15	44.71	42.3	41.73	42.26	55.53	40.47	36.66	33.32	36.38	39.56	46.96	47.14	38.71	30.87	36.72	36.75	46.89	51.72	37.53	48.41	37.07	41.1	32.7
1t0k	26.71	24.85	48.11	51.82	33.69	50.86	49.6	42.38	58.6	40.9	46.45	50.06	43.07	53.6	47.18	43.84	54.97	44.28	51.55	40.37	38.98	43.04	57.7	49.93	52.75	35.89	42.69	46.74	47.36	62.26	40.6	54.59	35.12	39.78	32.39
1t4o	22.79	18.91	33.22	49.28	38.47	39.93	34.26	29.37	34.05	31.36	38.91	39.91	36.43	39.1	22.67	40.8	49.55	40.06	32.61	26.66	31.57	35.73	48.69	41.57	41.03	29.32	39.44	34	43.17	45.39	28.57	46.34	30.23	31.76	30.04
1t9a	25.17	21.22	36.66	55.05	40.61	48.23	20.8	40.3	-22.64	20.14	47.37	38.1	51.71	51.89	7.05	49.01	64.31	38.34	44.14	32.12	29.9	41.46	59.24	52.46	31.64	32.48	17.93	29.29	42.61	62.77	37.28	54.12	33.49	0.79	34.41
1t9b	21.06	19.37	39.16	59.25	43.49	49.82	25.13	45.28	-43.3	32.8	46.1	28.7	47.03	48.4	4.21	52.71	57	37.13	45.8	21.27	35.4	40.54	58.43	54.28	22.39	33.36	12.86	34.24	44.46	63.8	36.47	52.3	30.27	-0.11	30.49
1t9c	27.89	26.26	32.34	56.06	44.63	50.41	-33.24	39.72	-19.91	-59.92	53.93	29.67	47.34	61.1	10.12	36.53	65.56	37.11	28.88	-1.52	21.23	39.3	66.51	48.77	33.61	42.32	32.75	29.9	45.94	66.59	26.17	55.03	36.57	-16.41	33.94
1t9d	27.79	25.2	36.43	59.81	46.84	49.08	29.37	42.61	-25.54	16.6	49.79	28.98	47.32	51.62	13.08	46.52	62.15	41.43	39.91	26.23	40.72	38.55	65.39	51.35	25.6	38.9	17.36	39.78	45.66	64.32	46.13	56.35	31.28	-24.79	32.2
1tbp	19.31	18.32	-20.11	29.4	25.5	30.39	3.35	10.33	2.79	2.59	25.88	16.81	29.6	24.09	-15.56	10.3	12.17	19.05	6.55	-19.17	12.68	26.59	28.86	22.35	-29.81	16	-18.19	3.65	27.49	36.28	14.69	31.14	22.84	-0.77	21.67
1tbu	18.76	17.21	32.52	42.38	24.42	37.77	36.99	31.64	31.46	25.13	36.53	31.08	35.08	42.43	25.75	34.52	45.59	26.26	28.15	28.61	26.58	28.89	44.93	35.99	28.1	22.28	31.98	32.56	36.4	49.69	29.53	39.02	25.96	32.67	24.56
1tg0	17.26	15.94	23.24	24.28	13.46	32.63	32.57	16.37	15.04	9.42	20.59	17.33	21.61	20.49	17.2	21.01	28.03	24.38	25.57	20.07	21.03	24.55	33.87	27.72	22.43	23.63	20.38	26.25	27.73	30.39	21.4	34.36	22.81	13.33	22.66
1tk1	23.59	19.83	27.04	40.71	35.42	38.01	28	31.28	45.1	26.28	34.56	41.17	36.66	37.43	16.54	40.75	40.59	36.03	34.36	22.35	29.72	30.32	46.57	37.38	26.37	32.46	29.46	26.24	38.89	41.77	20.4	46.79	31.51	30.69	26.8
1tka	22.44	23.49	29.32	48.27	32.58	42.9	25.14	36.55	13.99	17.81	49.88	22.57	38.21	44.13	-6.83	46.76	54.83	32.91	31.88	33.52	33.74	35.6	50.96	45.4	19.38	30.69	-25.15	32.81	46.38	56.93	24.02	45.25	31.04	7.37	31.99
1tkb	23.64	18.69	25.24	45.88	31.18	40.36	30.33	33.67	-12.79	14.81	47.83	21.25	44.19	36.76	-0.14	39.56	52.42	35.85	25.4	26.31	36.61	37.17	51.74	49.49	18.36	30.67	0.62	33.95	43.94	48.7	34.25	50.34	33.14	-19.97	32.67
1tkc	18.54	19.51	34.31	42.17	34.17	35.13	30.96	33.71	21.88	31.04	36.02	21.83	33.91	39.88	22.7	33	43.49	34.51	31.92	24.48	35.88	34.32	42.75	37.12	24.69	20.28	25.89	28.83	36.42	45.55	33.87	46.78	28.81	19.98	28.32
1tkl	19.93	19.46	34.42	48.08	34.26	40.09	36.03	35.57	47.3	39.61	44.32	43.41	37.51	46.71	32.35	43.89	51.47	35.99	37.71	35.52	38.59	34.1	47.37	41.74	42.16	27.85	35.64	41.06	42.94	51.1	38.86	51.95	29.1	46.31	25.72
1tlb	21.49	22.36	34.78	49.75	43.59	46.62	45.9	37.4	53.07	14.21	44.82	47.79	46.35	43.73	25.24	46.6	56.63	35.87	43.84	40.21	36.34	43.7	54.51	43.22	39.96	34.58	32.72	44.64	43.92	55.1	41.94	50.75	33.47	52.74	28.72
1tmk	24.01	24.53	27.55	50.84	28.25	47.9	36.04	31.98	22.67	22.12	47.86	31.3	42.57	52.15	24.09	38.3	55.01	38.13	30.05	26.73	33.05	42.15	52.78	43.99	30.07	35.8	9.59	31.18	43.98	57.25	37.27	56.18	38.59	25.94	37.01
1tn2	21.29	19.18	38.28	45.58	35.16	40.85	34.59	33.3	37.82	43.8	35.28	41.26	37.27	40.84	35.91	40.89	48.46	38.25	32.34	34.7	32.64	36.4	46.3	39.17	49.27	27.49	39.55	34.73	33.56	45.77	33.43	43.38	29.82	40.23	25.79
1tra	29.3	28.82	35.36	60.32	48.02	51.47	36.81	34	48.36	47.6	55.2	52.99	48.61	56.95	33.56	50.87	63.27	42.76	51.79	30.1	44.05	42.52	65.85	51.03	43.13	39.09	34.47	44.11	58.45	61.09	40.37	59.09	42.54	42.09	33.54
1trk	27.25	25.03	23.14	53.2	34.03	41.4	29.47	34.61	-34.47	6.47	51.74	13	49.21	32.87	-33.36	40.81	55.66	40.78	28.93	27.39	36.77	38.41	50.41	37.67	5.9	29.36	-3.24	29.5	45.24	47.12	28.98	52.7	30.16	-13.17	29.71
1tve	28.65	25.56	35.03	51.73	47.78	47.94	52.04	39.31	44.22	22.75	39.68	48.07	44.77	49.07	30.65	49.38	55.33	39.53	38.31	29.16	36.42	44.37	61.24	44.59	42.34	36.13	29.31	23.05	44.77	51	42.97	47.6	35.26	36.12	30.76
1twa	22.68	20.82	27.34	40.5	27.18	45.28	22.13	40.34	33.06	25.04	43.92	37.55	40.04	42.5	16.31	48.01	42.61	34.83	36.76	17.61	34.58	36.12	48.63	47.72	21.2	33.65	7.7	11.05	40.49	52.52	32.85	45.97	30.83	-45.29	29.28
1twf	34.67	26.7	44.44	45.8	33.71	47.64	29.74	34.23	35.14	-0.88	42.58	44	44.08	42.38	24.36	42.96	65.04	48.87	41.98	42.05	40.8	40.3	56.68	43.73	29.95	34.15	27.79	42.83	43.59	58.88	43.97	46.87	39.35	13.2	34.42
1twg	19.63	18.61	31.37	34.07	21.79	37.68	39.17	27.98	24.07	24.59	33.03	29.87	33.51	25.03	27.91	29.81	39.8	28.61	30.08	32.79	31.98	30.07	44.16	32.62	22.15	22.77	27.43	36.37	36.41	43.27	28.23	36.33	26.26	25.36	25.67
1twh	23.93	19.63	28.28	35.57	31.01	34.81	39.23	26.2	23.2	28.42	35.65	37.37	34.46	31.47	27.13	36.98	39.11	27.24	32.47	33.05	31.52	28.31	40.76	41.93	31.71	24.71	28.82	33.77	35.57	50.08	34.79	39.32	23.49	17.08	24.27
1txn	24.01	22.2	34.79	46.84	34.7	39.22	36.21	29.29	31.64	47.13	38.01	44.75	41.78	43.52	29.26	41.48	44.36	30.52	34.41	32.96	29.6	34.14	48.41	35.93	38.56	35.73	31.19	33.07	40.78	44.08	32.65	40.23	35.8	39.23	29.09
1txz	20.83	19.53	25.53	43.98	10.51	39.63	-14.76	36.88	16.6	9.03	39.79	24.37	38.9	42.92	1.62	22.13	47.6	47.11	17.87	8.39	13.6	38.16	49.83	19.55	31.93	32.07	13.35	14.37	43.62	51.21	-23.09	46.04	29.58	-12.49	31.59
1ty8	23.7	22.69	23	53.71	28.87	46.21	31.11	32.05	27.89	24.83	45.52	33.97	42.51	51.8	7.35	34.24	56.66	42.03	29.82	28.97	31.54	41.31	53.42	42.21	26.43	31.44	15.61	16	44.61	58.45	30.06	49.64	32.63	21.05	29.02
1u2r	17.24	16.75	28.49	39.46	25.37	31.78	33.71	28.73	30.34	28.06	33.86	33.2	33.47	35.37	27.55	33.76	38.23	33.3	28.77	28.32	29.06	28.59	42.33	34.36	32.17	20.9	31.32	32.11	30.17	42.68	29.94	39.15	24.71	28.65	20.97
1u4c	27.64	20.72	33.49	36.93	23.49	44.83	41.12	28.18	27.57	28.96	30.09	31.65	35.19	32.98	25	31.48	38.67	37.1	35.74	32.88	26.58	33.24	44.81	31.89	34.87	24	30.35	39.81	38.49	42.44	28.09	36.92	33.74	30.2	29.03
1u5t	28.66	25.07	18.48	27.81	22.52	44.37	37.8	38.79	6.62	-18.17	43.19	0.33	40.51	31.75	-15.05	33.21	31.92	31.63	24.69	37.97	18.77	35.66	51.11	31.28	9.61	25.58	3.78	13.18	42.63	33.76	29.52	45.14	37.25	-65.29	33.75
1u74	22.54	21.49	33	65.09	44.1	45.44	41.18	38.81	59.68	20.51	45.97	50.05	46.29	49.19	7.83	49.63	64.93	40.68	42.85	34.96	39.92	37.32	59.69	49.28	48.93	35.7	21.74	43.36	43.64	64.11	45.67	51.82	34.21	23.78	30.11
1u75	21.29	20.02	36.43	59.97	45.94	42.54	33.85	39.6	55.17	40.63	46.19	56.69	45.55	48.98	11.58	53.53	49.1	39.68	41.54	32.06	36.67	41.81	59.5	46.24	28.68	39.15	24.29	27.95	41.77	58.59	44.02	52.83	38.44	32.28	34.51
1u7l	21.23	21.2	25.44	35.64	26.84	36.47	28.63	30.98	24.82	25.3	29.13	29.92	34.45	27.12	19.59	40.14	40.53	30.27	34.51	31.87	34.94	30.03	47.38	34.66	29.35	22.62	23.84	30.6	32.22	43.27	20.93	34.56	28.16	25.03	25.33
1uaq	18.85	18.62	25.46	37.11	21.22	35.41	28.12	30.99	25.72	23.69	37.58	28.2	29.29	38.32	21.28	27.38	38.8	28.75	26.13	26.68	24.53	31.82	42.51	33.78	26.99	19.76	25.14	27.59	35.1	40.21	21.6	38.27	26.27	24.97	22.08
1ukv	25.66	23.62	31.84	43.89	26.72	40.59	31.52	30.55	40.68	42.09	32.85	35.82	37.97	42.76	27.14	30.83	47.13	35.57	31.87	29.17	29.1	40.04	47.16	37.67	38.58	30.49	27.58	33.05	36.39	47.34	27.62	39.2	32.29	43.07	28.26
1uky	26.77	25.86	35.36	44.91	33.5	47.59	38.98	38.82	35.36	31.11	44.6	33.51	38.96	42.7	18.81	50.94	60.94	34.44	36.23	30.87	29.01	36.91	51.64	46.53	33.82	32.11	28.43	41.76	41.61	62.08	31.75	48.86	33.99	48.91	29.01
1ukz	25.45	23.26	11.72	33.45	29.9	35.58	33.17	31.5	29.25	21.51	30.32	24.17	38.17	35.06	9.13	31.5	41.31	35.16	40.63	27.18	22.49	33.26	36.78	37.82	8.32	26.63	19.61	14.74	37.33	45.31	8.1	42.42	28.93	22.22	26.48
1um2	18.88	19.44	33.21	43.51	35.68	37.56	40.08	33.16	36.13	38.93	40.96	33.84	38.24	44.09	31.07	39.75	49.96	32.94	34.55	32.41	33.63	32.58	51.41	44.24	37.91	27.61	31.62	35.29	37.5	52.91	34.84	45.65	28.78	31.06	27
1un0	31.05	28.11	35.63	42.09	21.52	43.4	30.72	32.09	25.51	26.1	34.87	31.33	33.05	38.74	28.09	28.82	45.99	39.28	28.77	30.78	26.49	32.8	39.31	34.1	39.83	25.78	28.88	35.43	36.48	39.43	28.9	44.41	33.61	24.53	32
1uoc	19.35	19.67	28.19	32.78	21.39	38.26	35.95	26.35	24.53	28.78	28.79	34.27	31.12	34.63	24.62	29.13	41.32	29.83	28.81	27.36	25.37	27.83	35.43	29.41	30.19	20.9	33.79	28.05	30.15	39.07	24.39	37.39	23.3	31.43	22.04
1us7	22.57	21.82	34.15	42.5	38.99	43.29	38.15	34.86	42	21.67	35.83	38.47	35.97	38.77	35.58	40.09	43.31	36.18	33.86	35.11	36.26	32.32	50.51	43.15	39.51	25.42	35.63	36.29	39.35	49.59	27.07	43.66	30	29.17	30.3
1usu	23.77	22.04	30.97	41.83	31.93	41.54	27.97	32.22	29.26	-5.92	34.91	34.35	32.51	35.92	19.4	40.11	51.63	35.54	29.71	29.38	22.66	32.5	49.54	29.74	19.2	30.79	17.22	15.91	37.71	40.38	27.84	36.97	27.91	14.19	27.38
1usv	22.36	22.48	38.91	35.78	27.24	42.35	32.75	31.13	26.62	-16.32	40.87	38.83	33	36.31	34.76	38.47	42.69	36.22	33.38	33.84	35.08	36.53	50.78	40.25	40.76	29.17	38.04	36.96	38.28	50.83	35.71	42.87	30.59	14.38	25.66
1ux4	20.62	20.21	23.06	38.57	31.94	38.64	32.46	25.2	22.31	30.5	34.69	31.88	35.63	34.14	22.67	33.89	44.12	31.57	29.1	25.43	26.67	32.77	40.45	32.62	27.13	25.93	26.19	29.76	35.44	41.37	32.15	40.19	31.35	20.83	24.44
1ux5	22.15	21	31.92	37.37	27.23	37.99	38.75	30.18	40.34	29.42	33.19	38.08	34.97	37.87	35.27	39.29	39.56	39.13	33.05	35.87	32.17	33.23	48.53	39.14	38.29	24.24	35.25	33.25	35.48	48.42	30.59	39.92	28.2	27.12	24.45
1uyr	25.95	23.98	34.16	35.17	34.25	42.06	43.06	34.2	42.51	40.15	44.96	42.41	37.46	43.05	22	41.28	53.38	35.75	36.17	34.69	35.47	35.48	48.34	41.66	38.34	25.98	35.91	39.84	35.7	53.27	39.5	57.32	30.34	53.11	38.84
1uys	20.91	18.55	32.73	50.04	31.36	40.59	37.81	38.6	31.66	30.34	47.24	45.79	44.22	48.62	31.41	39.16	57.8	41	34.95	33.01	36.64	35.38	55.83	42.53	37.94	41.34	33.91	36.49	46.94	49.56	39.48	53.47	32.66	34.12	35.73
1uyt	16.67	16.98	30.94	43.39	25.77	38.8	29.54	29.32	34.5	34.75	40.71	34.98	34.05	39.68	26.94	35.64	48.26	33.51	30.73	24.34	26.48	30.59	44	39.12	31.7	22.67	30.29	33.52	34.54	48.07	35.23	37.69	20.96	23.91	23.79
1uyv	21.51	20.23	33.23	41.82	28.42	36	42.95	35.28	39.66	37.4	40.16	37.87	37.42	40.2	34.13	38.29	50.43	35.67	32.76	34.85	38.48	33.33	52.44	38.87	28.81	29.22	37.69	37.23	38.59	50.67	34.09	44.89	30.02	25.92	24.21
1uzx	20.78	19.73	33.88	47.8	31.02	40.3	34.53	28.56	28.03	26.82	40	31.2	36.16	41.05	28.01	40.16	46.85	35.33	34.83	30.67	31.85	37.47	47.03	40.73	41.99	31.16	28.44	32.35	38.18	55.17	40.17	41.16	25.64	30.98	26.35
1v59	27.4	24.46	22.21	51.22	43.37	47.47	38.42	39.09	23.28	33.54	51.1	30.52	48.99	56.43	15.83	39.54	61.47	39.43	37.49	35.92	34.06	39.54	57.67	56.39	28.63	40.72	21.91	30.9	52.29	67.58	10.83	55.09	36.29	38.4	33.82
1va7	25.89	26.41	31.56	37.43	30.49	38.2	21.96	30.36	33.45	20.91	35.07	33.45	37.39	40.05	25.71	35.31	44.03	37.43	35.52	19.03	29.01	36.64	49.33	39.08	24.48	29.97	30.61	31.45	42.21	42.64	29.35	41.43	33.85	29.32	28.6
1vde	22.05	20.58	35.29	45.66	35.97	38.92	39.19	33.48	36.52	37.63	39.24	43.38	38.48	45.14	30.44	43.28	49.71	37.46	34.91	35.53	34	35.28	48.86	43.11	44.43	28.21	31.54	34.5	40.95	47.8	36.3	44.74	37.25	32.74	28.27
1vdn	23.52	20.53	28.41	39.64	33.99	39.73	20.54	23.52	21.06	25.41	37.45	35.67	34.12	26.08	8.83	34.28	47.85	31.71	23.47	16.36	27.23	33.78	48.47	31.77	25.37	23.83	18.8	33.47	41.49	37.28	21.58	40.16	34.81	13.35	27.39
1vfy	14.03	9.71	18.32	22.74	19.1	28.97	19.68	15.24	13.3	15.68	23.78	16.02	24.97	23.33	11.17	26.21	28.3	23.92	20.7	16.01	15.41	25.73	32.62	31.96	12.7	21.05	14.99	31.2	32.3	29.01	13.25	34.89	19.81	13.12	16.72
1vjv	21.35	18.34	33.24	39.57	30.18	40.05	39.58	29.64	24.28	36.96	34.32	41.3	31.81	35.12	32.51	35.98	42.75	41.03	37.9	35.19	31.58	30.17	46.39	35.76	26.81	24.29	33.98	38.19	36.67	41.44	30.98	38.7	31.77	3.13	24.35
1vkh	23.29	20.29	31.83	33.53	24.68	35.93	32.86	29.56	20.33	25.42	26.69	30.98	33.79	29.4	21.29	37.69	37.34	33.08	25.48	24.92	28.56	28.46	40.2	33.79	23.24	22.29	24.26	31.55	33.93	39.37	23.98	37.73	30.85	16.65	29.09
1vlp	23.51	25.78	37.43	48.43	33.16	40.8	42.44	33.11	34.73	42.15	46.96	46.47	38.75	43.42	34.92	39.52	67.58	40.76	38.96	44.85	37.78	35.82	53.12	42.44	42.87	38.82	39.01	47.76	42.4	52.37	39.24	50.4	30.24	52.31	35.16
1vlu	15.8	19.91	29.29	34.69	24.75	35.04	29.1	26.68	26.01	24.23	35.55	26.56	32.54	32.68	26.4	33.16	44.54	32.89	35.41	27.01	28.2	35.03	41.3	31.76	24.33	22.19	29.75	25.25	38.84	43.45	29.11	41.04	28.06	23.17	23.68
1w1w	29.5	28.56	41.52	57.22	52.61	50.27	32.01	36.02	50.76	46.73	47.05	55.58	47.71	41.37	21.86	47.26	55.45	37.78	44.85	42.21	43.32	38.7	63.14	45.68	44.17	36.13	22.91	30.79	46.26	51.12	34.23	50.79	37.29	38.95	32.67
1w2w	26.31	19.69	30.77	34.7	23.2	38.53	32.34	26.41	30.53	25.04	30.75	32.23	31.63	31.47	29.28	27.8	44.01	32.72	32.07	28.6	31.16	33.82	43.79	33.44	34.37	24.77	28.71	31.23	34.74	43.25	32.81	37.81	27.04	25.33	23.73
1w2x	16.89	16.17	33.84	43.14	32.23	33.41	37.18	27.66	44.59	31.36	37.46	40.07	37.01	41.25	24.34	42.3	52.81	33.03	34.18	30.27	32.47	33.95	50.1	43.65	38.5	23.92	31.46	38.04	39.42	49.29	31.8	43.31	29.53	29.11	28.93
1w31	29.22	29.79	25	35.64	24.05	45.23	26.04	21.72	13.98	10.81	31.69	13.54	34.21	32.52	19.92	24.82	39.32	53.1	24.46	25.77	18.37	39.37	51.6	32.39	28.34	31.27	27.07	28.28	43.49	34.49	23.96	55.46	45.8	-4.87	32.65
1w93	20.64	17.7	32.22	31.67	24.91	34.46	34.1	30.86	23.52	18.54	34.79	41.97	30.89	37.8	30.04	35.12	41.88	30.88	29.59	29.69	30.58	30.8	45.87	36.9	28.4	23.25	29.12	28.1	33.17	48.63	30.24	42.32	22.58	21.47	23.48
1w96	19.94	17.5	30.03	35.35	28.78	32.96	34.75	28.2	27.71	31.78	31.91	34.42	31.25	33.67	26.72	34.46	42.73	27.24	27.08	28.87	29.17	26.78	39.86	35.14	37.55	20.24	29.02	31.02	31	40.5	30.13	35.97	23.04	29.05	21.78
1wa5	22.87	20.49	35.62	54.81	42.98	44.65	42.35	36.8	50.75	50.46	42.75	46.52	44.95	42.31	37.51	47.05	49.23	38.56	37.02	40.71	40.94	37.52	49.31	44.23	45.62	29.5	34.98	36.93	37.32	56.08	37.12	46.17	32.84	54.21	27
1wdx	20.52	18.21	25.74	31.88	20.34	39.86	30.45	15.18	32.14	6.3	25.55	29.5	27.6	24.88	20.77	30.42	39.56	37.96	27.74	23.57	21.46	28.92	39.97	30.56	8.72	20.85	23.15	21.55	35.21	39.25	20.93	37.79	26.54	3.17	23.25
1wg0	23.05	16.63	27.34	33.71	20.9	34.52	28.39	28.15	26	23.34	28.04	25.99	31.6	25.64	18.28	26.62	39.51	34.59	24.68	30.31	24.32	32.69	38.07	27.97	28.51	19.65	21.72	30.53	31.03	38.81	19.2	36.11	29.06	28.52	26.06
1wg3	31.37	25.16	-20.55	45.05	17.45	48.17	19.42	22.39	9.36	11.19	31.26	18.03	30.72	25.88	-50.59	9.29	49.61	31.38	9.58	13.3	15.55	36.58	46.69	25.49	15.48	30.19	-19.96	23.14	41.43	35.12	24.82	24.5	30.99	16.95	34.03
1wgi	23.14	21.84	36.57	41.28	30.94	38.69	32.99	26.07	35.97	37.19	30.37	38.09	33.34	38.3	25.78	40.75	48.08	41.33	35.99	36.35	34.89	33.89	44.97	40	28.45	29.6	27.82	39.37	39.63	45.18	27.82	42.86	32.11	26.46	26.3
1wgj	18.48	18.11	36.49	42.08	29.51	33.14	29.1	22.78	26.72	39.28	33.87	35.96	35.46	43.21	30.72	30.94	48.8	30.58	30.96	32.52	28.67	32.53	46.45	33.48	34.82	24.82	31.22	33.64	38.01	40.05	27.44	40.27	27.98	35.71	25.07
1wpx	23.28	20.67	-43.11	9.16	-29.81	33.54	-23.45	-5.46	-68.71	-31.05	26.34	-82.11	16.84	-5.04	-105.17	-5.31	22.93	36.14	32.43	1.63	-2.36	22.43	23.79	10.3	-80.58	15.43	-87.42	-51.03	30.09	0.65	-72.35	33.12	34.21	-133.49	33.3
1x3w	29.21	28.2	20.97	44.59	30.73	52.82	14.27	32.89	-12.57	-47.04	53.28	23.01	43.87	50.04	12.28	31.45	64.37	37.87	40.13	30.33	19.58	40.59	58.97	53.18	37.07	40.84	25.59	13.15	50.59	62.34	50.32	52.03	37.38	-29.24	31.08
1x3z	26.58	26.15	38.45	37.39	33.48	46.87	20.98	38.98	5.52	-21.29	51.17	35	42.08	43.53	19.59	43.91	64.83	41.01	40	38	34.88	37.74	59.91	51.52	41.12	35.37	32.94	32.4	45.59	62.32	41.86	49.44	34.42	16.84	32.32
1xao	21.24	21.92	8.04	35.76	28.88	41.76	18.42	11.9	9.33	9.4	31.68	32.28	27.98	26.48	9.41	33.19	37.51	20.47	26.91	16.22	15.08	33.5	41.04	25.36	7.61	18.67	11.6	17.84	29.82	30.87	15.03	31.48	29.55	2.38	21.16
1xb4	23.11	21.48	29.91	43.81	34.11	44.2	33.5	31.07	49.42	39.78	36.35	38.74	39.63	39.14	24.87	37.48	48.66	39.82	34.44	30.88	29.67	39.16	45.95	46.6	32.12	28.69	27.04	30.8	38.12	54.17	37.22	45.92	31.17	35.16	26.86
1xe7	22.55	21.38	27.46	42.98	38.76	46.02	34.73	33.09	19.88	26.61	41.91	35.31	45.62	45.67	-14.76	34.54	50.51	36.18	33.13	34.52	44.95	38.94	51.2	42.73	13.85	28.01	13.92	26.67	42.98	54.14	35.54	44.99	32.27	1.41	29.11
1xe8	30.51	29.52	29.17	47.96	39.84	49.32	39.73	37.49	17.87	22.09	45.14	49.19	45.56	45.52	-11.95	47.19	46.34	36.26	31.51	29.56	42.67	37.59	65.45	42.7	18.15	33.77	7.55	37.26	45.66	56.85	29.17	47.47	32.09	23.38	29.88
1xip	18.56	15.25	30.92	34.3	24.54	32.97	35.47	27.79	18.86	17.79	30.73	23.07	30.33	26.9	26.8	30.96	38.67	27.36	25.8	33.22	30.86	26.85	40.57	35.25	26.85	22.32	28.36	38.24	33.67	41.67	26.15	37.53	26.25	-9	23.78
1xly	16.69	16.93	16.66	39.82	23.13	37.72	19.4	25.46	17.39	5.1	34.25	25.74	38.49	22.41	10.7	30.25	39.67	28.18	16.75	-19.15	17.8	32.04	37.75	32.51	29.55	28.23	18.88	17.9	38.55	41.16	22.43	32.52	23.16	27.73	33.19
1xpq	19.67	19.53	39.01	35.17	48.12	42.67	42.98	39.15	42.05	30.04	46.61	54.91	51.83	47.35	32.63	55.3	57.91	43.66	46.86	33.32	40.52	39.76	56.58	52.07	47.31	31.82	38.41	37.67	42.61	62.64	50.31	57.43	32.89	58.47	30.27
1xtz	23.86	24.68	26.81	32.68	25.97	40.74	25.23	29.54	25.91	16.08	35.97	28.76	35.56	28.99	17.93	31.67	43.65	32.98	31	23.9	29.82	31.43	42.34	41.4	20.39	25.14	19.2	21.56	37.57	46.64	22.76	43.65	30.38	13.85	26.6
1y1v	21.61	21.35	31.09	40.04	28.38	41.23	34.51	30.44	40.21	37.04	33.69	41.94	33.79	33.17	31.9	42.04	47.72	33.43	32	30.26	28.1	30.19	46.15	39.14	39.07	26.86	26.65	39.21	37.79	48.81	28.51	42.31	28.7	40.15	24.25
1y1w	25.28	21.3	36.84	42.55	28	41.97	39.61	28.89	25.1	33.76	39.05	39.09	35.69	40.05	24.62	38.23	50.31	43.29	35.23	33.87	31.79	33.51	46.04	42.21	35.96	25.46	28.52	40.59	42.59	50.38	35.86	44.07	35.56	10.27	26.27
1y77	20.83	19.81	25.71	46.08	27.95	39.51	25.95	24.64	39.01	26.37	37.22	33.24	37.17	37.86	17.28	34.48	51.05	30.05	35.37	28.3	28.15	34.41	48.56	39.65	28.95	29.91	14.7	33.21	39.56	52.44	23.38	38.56	30.48	32.15	25.26
1yaa	18.18	17.64	35.3	44.64	39.88	39.83	31.81	28.74	32.35	31.18	37.68	42.2	43.37	44.76	31.83	37.82	45.34	35.08	37.57	26.43	32.77	35.31	52.1	51.53	36.99	24.09	34.66	30.3	36.92	58.45	31.66	45.23	26.99	39.44	28.82
1yag	28.66	26.26	39.72	56.48	36.97	47.07	42.71	44.75	36.45	48.13	46.07	47.3	43.14	57.42	26.13	45.76	62.62	44.72	42.89	37.36	44.1	40.02	58.41	49.9	30.49	38.01	28.65	40.79	46.61	62.77	43.95	55.57	41.37	55.87	28.77
1yat	22.98	21.16	27.17	36.81	20.24	39.27	34.26	29.25	25.99	26.55	30.99	27.99	34.06	26.93	23.24	27.63	37.85	32.69	32.54	31.12	26.37	29.91	34.2	39.01	30.54	24.16	26.1	32.23	39.7	48.65	21.62	43.75	29.87	8.05	26.74
1yaz	15.73	15.57	19.92	31.32	17.9	34.13	28.98	23.5	21.76	19.82	30.46	29.33	31.24	33.48	19.06	27.23	40.43	24.64	27.08	26.42	19.84	27.44	40.45	31.11	27.37	22.63	22.86	24.09	29.98	39.6	22.61	32.67	22	20.44	22.89
1ycc	23.74	19.22	21.99	36.89	22.91	41.38	27.16	27.78	24.35	26.22	30.59	27.09	31.66	26.36	19.08	31.26	46.37	33.6	38.15	34.12	22.39	27.89	38.49	34.67	23.94	28.1	22.62	23.57	37.88	43.74	28.06	34.83	27.12	32.59	24.18
1ycd	21.09	24.61	29.38	34.79	20.89	37.53	39.74	32.05	29.66	28.03	31.11	41.19	30.7	37.02	25.18	31.41	51.69	35.34	30.94	33.13	30.54	29.37	43.16	40.24	19.45	24.6	29.28	34.1	36.16	48.89	29.35	36.97	30.58	3.43	26.15
1yea	18.9	15.32	26.2	30.78	23.12	33.38	25.13	25.18	30.97	29.7	27.39	30.08	28.28	31.9	22.37	27.51	37.59	35.21	24.18	27.17	20.94	25.49	38.38	27.68	26.59	18.45	24.88	24.17	29.41	34.78	19.28	36.39	25.08	27.23	21.88
1yeb	17.07	15.13	21.69	40.26	21.35	34.5	20.13	25.91	19.76	19.39	30.36	21.25	31.34	26.36	16.97	32.91	36.22	31.97	27.46	25.86	22.04	27.7	35.23	30.96	23.38	20.99	19.51	21.88	31.11	36.76	14.85	35.29	23.06	16.23	18.94
1yfg	27.34	26.42	33.14	55.59	39.06	49.5	28.13	32.91	21.46	21.08	48.15	40.02	39.22	46.84	24.37	37.1	63.09	42.63	35.91	32.1	31.41	49.55	64.45	51.5	35.11	39.82	32.38	37.03	50.84	57.81	35.78	49.66	41.26	35.1	34.47
1yfm	26.44	27.73	26.52	25.26	23.79	40.33	27.82	24.28	19.29	21.79	30.72	21.79	27.87	33.43	19.4	27.17	30.19	32.95	31.76	30.69	29.51	31.2	41.75	27.08	25.67	29.08	22.33	30.49	35.1	30.55	18.02	36.08	35.05	13.29	26.11
1yfq	22.42	20.26	25.83	50	43.23	44.92	29.97	23.01	32.11	19.08	37.17	45.04	44.19	36.14	24.96	39.26	46.3	34.63	36.69	34.34	34.33	39.76	52.3	35.33	24.84	35.41	28.29	39.52	40.6	43.54	22.97	48.09	35.53	27.84	27.01
1yga	17.76	16.83	33.15	41.86	31.82	37.63	45.32	32.65	34.28	36.39	38.27	37.7	35.62	41.27	30.18	35.05	50.96	32.02	37.03	31.66	33.33	31.17	44.24	39.19	37.61	23.82	34.42	41.63	38.91	46.64	36.66	43.94	22.02	37.75	24.9
1ygp	18.73	17.99	31.56	43.87	25.92	37.69	33.43	31.69	31.82	40.11	35.12	34.56	32.54	41.08	32.47	37.08	42.79	34.7	33.69	31.19	31.43	31.77	47.61	37.91	37.31	27.83	34.15	36.03	34.87	48.34	35.01	42.59	29.27	39.96	24.73
1yke	20.94	19.53	29.39	41.2	29.46	39.99	38.13	29.51	36.01	26.9	33.88	30.15	35.19	38	28.39	32.88	46.91	38.59	32.31	26.37	30.9	32.25	42.96	45.54	32.69	29.43	27.1	27.03	39.9	52.49	29.66	43.63	29.62	24.03	27.05
1ylv	30.88	28.27	2.25	-12.94	-5.32	54.78	-67.62	-4.42	-48.65	-64.69	18.59	-51.57	24.95	2.78	-146.49	-33.34	28.09	40.45	13.21	-63.79	-63.48	40.06	43.07	-18.29	-103.07	15.07	-84.66	-76.17	39.08	-6.11	-22.62	32	46.86	-99.42	31.53
1ym5	23.96	23.41	32.61	47.64	41.58	47.31	24.56	34.81	45.15	37.45	37.95	50.67	44.76	42.53	23.87	42.66	52.06	40.21	40.56	23.39	29.55	38.65	53.35	47.29	39.58	32.69	33.5	41.14	44.52	49.11	31.16	45.16	33.79	32.13	30.14
1yp5	22.31	19.9	29.9	29.54	19.85	31.85	33.69	24.23	16.99	15.81	27.71	25.39	31.34	26.96	23.87	30.78	32.32	28.05	27.47	27.91	21.11	28.44	39.98	31.47	24.42	21.23	28.01	34.52	34.46	34.13	16.21	34.33	27.41	18.26	26.68
1ypi	21.55	19.74	29.59	48.1	29.37	42.64	46.48	27.84	28.54	26.96	34.1	39.06	39.79	42.36	26.06	39.25	50.37	36.65	37.48	36.97	38.87	34.13	47.43	42.16	34.37	29.88	26.15	43.79	42.37	51.92	41.49	45.53	30.53	42.7	27.17
1ypp	20.16	20.47	31.71	29.87	26.61	39.75	31.23	29.53	22.75	22.42	26.37	31.18	28.93	31.54	29.56	29.54	39.31	31.91	30.9	27.47	25.67	29.31	42.18	28.53	26.63	24.36	32.31	30.18	30.24	36.48	18.98	31.89	27.54	28.55	21.7
1ypr	15.34	11.35	2.98	20.5	7.45	25.51	13.06	-1.2	6.57	6.41	11.89	19.15	19.53	13.12	8.18	15.84	17.77	20.97	6.97	19.29	15.99	19.42	30.62	17.81	7.05	15.87	-23.28	21.33	21.91	27.64	7.65	25.65	14.34	-30.43	14.2
1yrn	23.66	24.84	22.05	35.55	28.95	41.04	25.84	36.79	19.88	18.03	40.36	33.53	41.47	35.15	10.53	36.74	49.49	36.51	23.73	26.42	23.33	35.14	48.87	44.49	23.23	33.8	6.61	29.46	39.94	56.76	34.78	43.24	30.16	34.93	34.43
1ysa	19.7	18.46	20.82	40.65	32.56	40.38	32.23	33.52	38.68	31.19	31.42	46	43.15	37.56	19.82	46.06	44.96	31.77	36.24	26.69	28.66	32.75	42.54	43.15	29.63	21.12	19.48	42.22	40.62	48.47	27.04	41.57	29.89	32.87	27.21
1ysb	21.15	20.26	23.35	32.51	24.15	35.29	28.67	23.03	16.94	18.05	30.98	25.81	33.69	34.22	21.06	22.3	41.8	29.45	30.69	23.04	23.69	33.24	40.29	32.12	23.97	25.45	25.09	24.07	32.5	38.25	22.84	35.54	24.54	13.76	21.82
1ysd	12.5	14.66	21.68	28.61	19.85	30.24	21.34	25.27	19.96	17.06	29.82	23.71	26.72	29.73	14.39	21.74	39.26	21.99	19.94	20.36	17.27	27.76	32.5	27.44	23	18.35	20.24	19.94	29.13	34.73	18.63	29.2	24.53	21.43	20.11
1ytb	22.73	20.8	29.94	37.4	33.62	42.48	37.94	33.66	31.29	37.33	37.86	40.19	37.57	38.47	22.42	40.55	51.13	35.24	38.56	34.3	34.34	40.22	55.17	40.1	39.05	27.98	29.99	36.93	42.59	49.85	40.19	46.51	32.17	36.03	29.34
1ytc	19.12	12.6	22.48	35.33	24.65	36.18	27.86	19.36	26.08	21.49	28	34.23	35.44	25.04	7.75	27.8	33.9	23.73	29.74	18.78	32.16	33.15	37.31	31.31	16.15	17.77	6.83	21.44	32.42	35.76	24.38	32.39	26.76	9.46	20.45
1ytf	19.98	21.04	29.73	40.34	28.47	37.89	29.85	26.25	28.62	36.16	36.39	40.43	33.1	32.84	29.69	33.44	42.36	30.67	25.48	29.69	27.9	29.84	44.57	34.36	37.07	21.46	31.54	32.29	35.59	44.1	31.61	36.08	26.94	33.22	25.39
1yvn	24.56	22.57	38.89	58.69	32.53	48.06	38.54	35.1	39.05	41.33	46.35	46.27	45.05	60.32	11.1	44.99	63.87	40.32	38.03	27.33	39.19	36.83	61.33	52.35	24.21	30.42	27.28	37.77	48.28	52.68	31.6	55.67	36.16	11.53	29.88
1yy5	22.24	20.52	47.24	56.3	45.03	48.56	43	42.85	28.15	39.36	54.13	48.61	44.51	54.8	28.34	57.19	60.1	38.96	42.52	39.35	39.53	37.59	59.99	51.99	50.67	37.13	33.48	34.71	43.27	60.45	40.87	54.54	35.36	43.47	30.4
1yzn	25.92	27.92	29.89	36.67	33.22	49.22	28.38	42.08	15.27	18.09	46.13	30.89	43.87	45.92	15.48	35.46	43.57	40.72	35.9	32.93	25.21	39.1	51.96	41.22	41.01	32.12	27.01	21.33	44.72	57.68	34.62	37.58	29.24	21.16	32.35
1z1a	21.89	17.45	21.63	48.28	30.7	44.56	24.52	23.73	20.23	32.01	38.93	35.29	35.53	32.86	17.55	36.3	45.06	30.53	30.22	23.41	28.51	34.65	40.8	34.3	9.99	26.75	18.09	23.63	37.13	46.15	26.55	40.45	29.39	18.01	31.03
1z3h	19.42	19.26	33.24	41.12	31.43	40.17	40.04	26.66	40.01	38.7	36.37	35.21	37.6	35.58	30.86	42.49	53.96	35.66	32.73	34.45	32.58	32.14	43.5	37.2	38.29	25.51	33.92	36.22	34.99	45.57	32.75	47.08	26.78	30.56	24.63
1z45	24.51	25.61	43.31	51.53	37.65	47.87	27.48	30.86	16.09	12.61	37.51	35.54	37.92	43	22.9	38.91	44.7	41.48	36.85	30.63	37.84	38.01	50.07	47.42	19.21	29.14	18.5	40.55	45.56	49.8	20.82	55.31	37.38	-3.5	30.59
1z53	17.92	17.96	26.19	36.99	14.89	30.34	28.08	24.89	24.51	23.62	25.67	22.66	29.5	27.17	20.1	27.84	33.51	26.86	22.8	23.86	21.23	25.06	39.27	29.08	28.22	24.17	21.67	23.3	28.97	35.66	20.93	31.81	28.31	23.02	24.36
1z56	27.32	23.71	35.29	56.08	41.08	48.83	36.56	36.68	36.16	41.3	43.46	56.37	40.88	47.82	25.79	47.8	56.93	42.79	43.37	32.52	39.04	39.23	60.05	45.09	39.17	40.85	34.09	44.62	47.6	54.72	33.12	51.08	40.24	26.39	30.97
1z6l	20.45	19.46	38.98	61.72	38.69	41.27	27.9	37.91	41.79	26.79	48.66	48.55	41.86	50.58	32.91	48.28	61.02	36.05	42.28	36.56	37.8	36.64	54.26	46.9	41.09	28.92	33.17	33.44	41.68	59.86	47.74	56.28	33.02	20.45	31.03
1z9z	21.3	16.65	22.98	29.07	24.02	33.76	25.51	23.19	22.59	21.86	23.51	25.87	26.24	28.32	17.68	24.04	35.36	27.85	22.1	31.73	23.08	24.43	40.94	28.61	28.96	21.14	18.25	25.96	30.22	32.2	21.63	32.61	26.16	18.25	22.08
1zb1	21.03	24.93	27.46	28.74	25.53	43.2	19.97	26.31	17.74	16.17	37.41	27.29	36.2	26.16	6.66	32.37	40.25	31.61	28.51	23.89	19.32	33.75	47.71	36.29	27.54	30.96	18.48	18.46	37.09	31.97	20.07	31.84	27.04	-14.52	24.96
1zbx	18.74	18.14	28.33	38.74	34.23	38.32	29.93	26.8	32.06	34.16	38.81	34.33	33.79	37.63	21.7	35.3	48.44	32.15	31.28	28.67	25.55	31.17	44.56	42.02	21.93	29.78	21.31	32.73	37.68	46.93	34.81	40.41	26.24	15.74	24.22
1zby	22.39	18.74	6.22	42.61	35.64	35.78	21.87	19.5	25.82	4.27	30.91	31.77	38.53	25.95	-2.09	33.37	33.51	28.14	20.47	18.23	20.07	33.06	40.99	33.82	24.18	24.38	-16.1	19.1	38.15	33.7	23.09	38.35	27.44	4.77	25.82
1zbz	22.69	21.06	0.12	40.1	32.76	35.27	19.82	18.44	22.69	3.45	31.76	31.09	35.34	26.06	-12.05	31.93	36.83	27.95	16.29	-33.4	17.6	31.56	36.43	33.47	18.18	20.77	-6.92	14.63	37.89	35.24	19.37	38.93	26.36	-25.36	25.52
1zhi	23.27	21.02	40.47	40.32	30.44	41.63	38.02	30.81	37.29	29.23	37.48	34.41	39.58	35.61	27.08	34.67	46.37	31.99	39.94	31.5	32.53	34.04	48.77	43.99	31.38	25.65	26.39	34.53	40.83	51.78	38.13	42.45	26.19	15.85	25.14
1zht	27.02	27.68	38.12	49.9	38.37	45.06	25.41	33.77	61.71	20.33	43.45	50.71	41.05	42.07	36.91	47.84	64.91	47.66	41.63	31.81	30.45	37.76	59.58	44.08	44.5	34.28	40.15	41.96	44.8	53.49	42.03	50.49	40.99	41.9	27.25
1zhw	19.47	21.58	24.27	29.56	23.1	37.09	27.89	21.47	14.14	22.94	36.9	25.07	29.36	29.17	23.42	30.16	46.47	33.94	24.91	31.3	22.97	29	42.41	29.56	24.61	19.15	24.45	26.97	34.47	39.03	27.86	37.6	26.26	23.52	23.96
1zhx	25.61	23.89	37.93	46.54	39.85	40.95	30.04	32.02	62.43	28.63	39.08	48.65	39.52	45.39	39.15	43.93	57.36	38.62	39.9	33.26	29.97	39.14	53.22	44.05	47.49	32.58	40.87	43.62	39.02	53.3	34.07	49.49	33.77	43.63	27.96
1zhy	23.49	23.1	38.55	47.46	41.94	42.31	19.83	37.35	55.51	28.93	41.03	54.45	42.91	49.77	40.01	48.46	57.92	38.86	41.01	38.26	34.97	36.26	52.26	43.13	31.38	37.42	42.42	42.1	45.06	56.07	39.7	44.36	33.73	30.67	27.33
1zhz	25.07	21.42	39.61	44.82	40.41	44.13	19.8	37.7	59.64	32.41	40.13	50.72	43.96	50.77	38.15	43.64	56.25	38.47	39.62	37.34	35.68	32.57	53.18	41.42	32.46	31.72	40.79	43.59	43.72	54.12	38.73	46.11	32.1	16.3	27.81
1zi7	23.64	24.28	31.58	42.04	38.6	50.09	15.69	41.44	26.43	29	40.49	43.25	42.27	45.67	21.07	43.34	50.79	42.16	45.37	16.54	41.39	37.08	51.34	48.81	46.81	38.08	28.15	29.61	43.89	46.26	27.95	45.71	38.86	29.89	29.6
1zii	13.56	12.99	-56.34	28.23	-48.97	41.94	-23.05	-16.18	4.03	-82.8	38.48	10.34	23.45	34.29	-101.27	-12.21	37.71	20.2	-0.25	-101.11	0.33	36.8	45.18	26.12	12.4	24.51	-71.78	-112.72	37.5	33.67	-103.19	31.69	24.9	-4.09	33.68
1zij	18.42	15.81	11.67	24.61	16.43	39.96	17.76	0.45	16.28	-21.85	16.24	-87.52	29.62	23	-40.63	-30.88	16.02	23.77	-1.76	16.18	9.12	26.77	33.93	19.31	-91.11	19.69	-38.12	-36.98	38.18	22.53	-73.01	24.55	29.19	-162.27	27.93
1zil	13.96	12.69	23.83	29.65	20.99	26.41	25.1	23.4	21.39	13.25	24.7	22.49	25.33	22.21	17.7	28.22	30.56	23.52	22.15	23.53	19.64	28.05	33.07	25.26	18.57	18.17	21.26	24.17	28.92	29.59	18.2	30.37	18.94	15.52	20.01
1zim	21.65	18.47	31.96	39.75	28.5	38.96	28.44	33.88	26.83	19.49	33.41	29.75	39.19	33.85	26.79	29.76	42.03	33.3	31.43	26.62	33.05	30.88	40.91	35.6	30.51	24.2	28.2	32.43	37.61	46.75	23.8	41.53	25.65	22.79	27.31
1zm3	26.64	27.75	41.09	47.34	34.55	46.53	44.33	34	43.7	42.71	37.36	46.67	39.71	39.48	33.72	41.19	53.33	39.97	47.36	34.63	41.77	37.14	50.54	42.56	37.11	31.64	36.16	42.42	45.85	51.25	37.85	48.44	35.52	24.62	26.42
1zm4	26.67	23.92	17.42	46.02	31.17	47.45	3.98	27.05	25.51	7.4	42.3	27.8	40.37	42.21	-8.5	32.4	59.18	40.01	30.39	23.77	32.07	36.33	55.62	42.59	26.78	30.8	-3.6	5.87	44.37	54.02	11.24	45.21	32.92	3.7	29.37
1zm9	26.56	24.9	40.49	45.2	38.13	46.74	42.37	32.19	45.2	43.24	39.04	46.99	41.3	42.16	34.23	40.11	53.48	36.49	46.99	37.09	43.85	35.54	49.75	43.96	42.39	31.4	35.75	42.47	45.26	51.5	37.34	46.11	35.12	32.24	30.56
1zme	24.81	21.72	39.55	54.41	39.06	41.54	36.45	33.06	40.23	35.55	41.15	47.31	41.48	38.61	34.68	46.27	48.8	39.09	36.46	33.74	35.93	38.52	53.51	48.04	46.8	35.72	38.41	41.24	43.48	52.65	37.15	45.43	32.62	36.14	29.38
1zpu	22.88	21.87	30.66	35.59	25.71	35.89	34.17	29.31	31.38	26.5	36.81	35.9	34.27	40.51	31.47	33.75	48.12	38.35	36.36	28.21	29.14	28.2	44.04	36.39	33.38	27.58	30.13	32.42	34.43	50.28	30.5	42.98	31.06	32.47	25.36
1zuk	18.66	-21.57	14.45	32.24	21.09	43.42	-32.09	27.68	-41.49	-64.32	39.44	-6.68	27.02	42.3	-11.14	23.71	32.22	27.56	18.64	5.88	5.82	35.11	43.14	20.93	-77.43	29.93	2.23	9.24	35.24	10.59	6.22	32.69	31.36	-83.12	27.66
1zuy	22.33	20.2	34	37.05	28.63	38.94	33.69	29.22	27.85	27.37	37.68	28.26	34.44	32.79	32.26	34.71	35.66	38.5	33.97	31.11	26.69	33.78	44.49	34.55	27.65	27.7	33.71	39.53	33.56	38.5	22.81	38.68	31.03	20.52	28.93
1zvf	23.06	23.7	36.08	47.35	36.8	50.07	36.79	37.6	41.82	39.82	40.85	44.62	40.29	40.83	38.68	46.77	46.95	41.14	33.82	38.8	37.54	35.75	53.92	40.04	44.81	33.5	40.73	37.44	43.56	47.53	32.99	46.36	36.48	57.45	31.39
1zw9	22.35	20.82	38.46	42.34	33.05	42.47	45.11	36.64	45.46	27.55	38.04	44.46	45.11	39.94	37.21	42.5	52.16	36.68	38.59	37.07	31.38	39	46.57	45.59	38.23	27.91	39.16	37.31	40.3	55.83	32.73	47.93	28.13	37.25	26.93
1zwh	21.54	19.65	33.55	37.72	35.46	40.43	31.49	33.67	27.98	27.52	32.61	40.29	35.9	33.35	27.02	38.51	43.71	34.02	31.36	31.62	31.93	31.76	41.27	36.76	32.04	20.41	33.37	36.36	36.17	47.52	31.29	39.36	28.37	38.79	25.32
1zwz	19.62	17.49	22.21	26.93	17.07	29.04	21.52	21.08	14.18	17.96	27.23	21.02	25.83	23.94	13.23	25.54	33.04	25.41	24.2	19.9	23.83	25.25	24.17	29.18	20.73	6.46	19.44	28.77	30.51	28.61	19.42	28.41	25.05	12.74	23.64
1zx2	15.32	-11.19	16.34	28.28	13.49	25.39	23.35	8.51	15.33	-2.7	17.16	18.62	27.2	15.88	8.53	23.84	22.93	18.39	17.64	11.05	22.82	26.01	29.82	27.33	20.78	16.81	6.84	21.27	25.33	32.86	14.47	28.31	21.38	-32.51	20.49
1zx6	15.5	17.92	25.67	26.05	19.17	32.12	25.4	21.32	21.28	15.1	25.62	22.8	29.61	23.62	24	24.58	28.6	30.22	25.68	27.64	21.84	23.79	38.52	32.49	22.68	13.69	20.42	26.77	34.05	37.82	11.62	30.86	25.18	9.97	23.38
1zxe	24.33	19.48	35.91	42.97	43.8	40.38	39.47	31.59	29.33	31.06	34.7	43.21	40.26	41.54	31.32	37.82	50.26	38.04	31.27	32.87	30.49	32.22	47.78	38.47	32.05	25.17	32.18	40.28	34.98	42.21	26.69	45.75	33.96	40.84	30.94
1zy4	15.58	16.03	28.08	41.97	29.31	41.81	31.11	25.44	27.96	31.86	33.04	40.55	38.52	40.18	23.51	45.55	50.5	32.18	32.19	24.21	29.59	31.85	41.17	37.56	28.86	27.35	25.01	31.89	32.91	50.08	23.62	45.44	32.82	26.22	21.42
1zy5	26.84	25.5	33.54	44.39	34.47	41.77	33.03	29.61	24.56	32.16	42.6	44.49	36.86	41.98	23.8	39.82	47	32.81	33.27	30.91	31.07	30.39	53.48	37.88	38.54	32.13	26.31	33.98	35.99	50.64	32.86	53.75	38.21	43.38	29.45
1zyc	21.55	23.43	32.48	44.66	32.43	39.19	30.39	35.57	39.63	33.79	31.19	38.08	34.06	41.29	25.22	36.47	36.48	35.16	33.66	30.01	26.29	34.1	39.35	36.89	36.7	29.26	28.78	34.89	37.52	49.34	28.83	39.16	29.46	34.86	28.33
1zyd	26.41	23.76	39.17	35.81	28.29	55.82	39.13	33.03	38.36	28.75	40.27	43.1	40.6	44.76	16.78	41.01	54.91	42.85	39.89	35.17	33.65	37.44	50.4	38.58	41.02	32.17	33.07	39.56	49.08	47.46	35.22	45.91	39.93	22.16	29.93
1zyz	22.59	21.07	29.56	40.42	29.77	38.99	47.83	27.56	29.49	29.69	39	30.76	33.09	34.94	26.64	33.49	43.92	34.59	40.19	41.25	35.31	34.24	50.87	45.2	33.56	22.21	30	46.71	38.41	43.07	26.44	44.61	30.17	37.78	29.89
1zzd	26.07	20.59	25.86	43.01	38.86	42.8	38.61	36.6	44.26	45.44	36.29	41.6	41.05	39.14	21.36	45.42	46.76	38.6	39.41	37.76	35.11	37.28	43.7	43.19	27.72	30.48	29.63	28.95	44.39	49.12	30.07	41.03	32.69	33.65	30.05
2a19	21.31	21.26	35.17	47.96	33.01	41.23	34.31	32.26	47.87	39.48	35.55	45.07	33.47	37.61	28.97	39.62	46.13	36.75	35.55	32.8	35.8	30.94	46.45	36.94	34.52	28.41	25.49	35.78	38.25	48.13	34.42	41.66	31.99	26.48	29.84
2a1a	22.52	20.44	36.19	41.07	32.46	41.56	33.87	31.76	37.77	39.75	34.56	37.43	34.82	39.83	30.85	36.94	50.99	37.99	37.07	36.76	32.22	30.18	46.4	40.24	40.14	28.37	32.54	39.19	41.36	48.92	32.13	44.39	33.29	33.01	29.71
2a28	26.39	24.47	35.57	40.57	32.35	45.42	26.23	40.09	42.45	37.03	33.79	40.48	37.61	40.29	23.35	38.11	50.48	33.76	36	27.62	30.44	31.5	51.26	35.88	37.45	32.76	28.35	39.99	41.05	51.08	26.21	49.33	40.88	33.86	29.84
2a4v	15.27	12.51	19.37	27.36	14.02	28.66	21.06	18.3	13.27	10.98	17.33	16.75	21.84	17.24	10.16	18.89	23.44	21.53	23.43	22.87	16.86	20.86	26.91	20.27	12.6	11.86	16.82	19.53	21.51	22.03	9.4	26.94	17.45	8.06	17.1
2a6v	22.36	20.75	28.8	51.41	34.82	47.86	34.19	37.31	33.11	35.17	44.38	47.69	42.59	43.1	31.73	43.48	52.88	40.26	41.84	30.34	29.97	36.51	53.62	42.46	40.9	34.42	32.32	38.69	40.84	54.64	42.73	46.79	32.49	14.19	31.48
2a6w	20.39	20.31	30.2	40.86	23.44	39.36	28.45	24.85	26.51	24.9	38.76	31.76	39.67	48.47	33.32	31.58	48.36	34.25	29.06	23.32	22.78	35.65	50.44	34.38	34.85	30.76	30.37	27.96	42.63	44.85	23.95	45.21	32.16	24.67	29.05
2a6y	19.38	17.08	24.19	29.6	19.5	30.25	26.19	20.78	14.93	13.06	23.94	20.65	26.93	24.99	18.66	27.64	28.29	21.74	27.27	24.98	21.2	23.31	31.05	28.74	18.49	20.34	22.03	20.16	30.89	31.87	15.43	30.34	25.46	12.84	22.7
2a6z	19.47	17.18	28.11	30.79	19.83	33.33	26.87	27.09	19.36	17.44	31.7	22.03	31.44	25.66	19.21	29.65	31.48	26.3	26.89	28.9	20.28	27.59	35.78	28.69	19.01	18.31	22.88	29.86	29.92	38.72	18.91	35.5	23.19	12.07	25.17
2a70	25.67	22.01	27.13	42.8	33.28	54.06	-7.46	24.11	21.05	12.92	39.11	41.51	40.48	42.13	14.52	35.6	49.6	30.44	33.13	13.53	29.74	40.49	57.7	43.47	21.2	30.04	15.21	20.76	39.63	57.19	31.27	41.13	36.2	-1.77	27.32
2a71	23.88	21.98	29.22	30.99	23.58	44.17	30.9	24.78	31.77	20.72	38.55	33.33	33.97	45.63	16.25	30.15	46.02	30.84	24.65	23.51	31.03	41.33	49.94	35.53	25.98	28.6	26.58	25.66	40.48	42.21	24.71	42.15	30.71	0.11	27.21
2ab5	19.05	18.97	10.18	34.86	19.8	31.72	18.66	7.07	13.98	19.87	34.55	17.99	30.18	20.76	13.5	34.59	42.16	26.34	20.42	19.15	21.56	28.79	45.12	32.22	8.99	21.79	12.5	30.4	36.24	36.18	24.93	32.64	25.37	10.06	21.22
2agk	21.23	17.16	31.53	35.79	31.49	38.4	39.93	27.2	28.6	26.87	33.82	34.79	32.41	33.98	32.07	38.44	43.13	32.99	35.41	34.23	40.7	31.46	40.24	39.87	37.64	19.82	35.7	34.45	33.02	51.5	40.75	37.82	27.03	27.36	30.12
2aj4	27.15	26.76	33.48	50.46	39.01	45.64	39.32	41.49	42.13	15.93	51.82	44.7	43.77	53.48	22.21	38.47	63.92	44.27	38.43	32.67	34.29	40.43	58.2	46.33	38.22	32.59	38.59	33.07	50.37	59.53	32.8	49.51	35.13	24.56	32.99
2akp	23.2	18.98	34.45	38.1	30.26	39.96	48.4	28.26	22.02	21.9	34	31.36	36.06	34.03	24.74	32.86	34.63	36.9	35.77	35.35	31.41	33.22	40.98	38.85	32.43	22.69	30.92	38.68	35.66	46.34	29.44	45.59	26.23	27.45	24.62
2aky	28.53	30.5	40.77	50.16	40.51	48.29	19.44	42.56	32.85	52.03	49.25	57.09	44.13	51.58	32.34	43.56	66.77	41.76	42.81	35.12	41.79	39.62	57.64	51.99	58.84	33.61	39.15	45.86	46.44	60.33	45.91	52.65	36.11	40.97	30.91
2al1	21.54	22.22	33.74	39.28	28.48	40.93	31.64	30.91	27.87	32.65	34.68	39.39	34.76	33.49	27.94	37.65	43.38	31.78	31.99	30.01	25.31	30.5	44.13	36.9	41.57	24.13	31.39	33.29	31.7	51.78	30.91	38.99	33.26	44.3	24.69
2al2	29.18	27.5	41.24	47.88	29.59	44.53	19.9	37.55	41.9	30.74	37.11	48.05	38.57	39.74	17.99	39.04	48.51	37.06	39.21	38.14	38.86	37.85	49.73	43.21	36.14	34.33	20.15	35.02	43.48	54.68	30.34	36.77	35.42	38.31	30.65
2ale	18.2	17.44	27.32	37.79	22.88	35.46	36.15	25.26	18.66	18.25	37.65	33.29	32.06	35.87	21.53	31.99	40.14	32.85	26.21	25.99	26.37	30.43	44.02	34.51	36.33	23.44	23.76	30.35	37.75	39.54	24.52	36.84	25.55	19	23.82
2anz	20.55	23.68	35.67	32.12	27.01	41.29	37.16	31.88	31.47	28.97	38.33	35.95	36.07	36.64	28.65	34.7	44.74	36.46	35.43	31.91	27.18	29.65	53.31	32.84	31.14	27.83	33.22	39.03	37.21	46.58	32.83	43.75	30.24	27.96	25.61
2aq4	21.7	20.33	34.16	41.92	35.75	39.48	34.6	36.86	29.25	36.27	39.5	41.87	38.46	43.91	40.81	45.41	46.53	35.04	37.44	31.64	31.65	35.06	46.31	41.83	32.75	26.93	41	38.25	37.27	47.07	41.25	50.13	30.01	39.47	23.62
2aqd	21.46	21.54	14.99	41.06	33.92	35.75	17.22	15.1	16.01	12.03	31.8	26.53	36.25	26.99	-6.73	32.1	39.61	30.43	29.95	8.27	21.82	31.3	42.94	32.74	14.96	22.44	14.65	17.81	36.69	34.7	16.66	38.4	29.14	-22.13	24.19
2as1	22.2	19.91	35.07	40.46	29.31	42.24	35.79	31.38	33.06	25.87	34.59	33.48	34.17	36.78	27.42	33.94	45.44	35.26	29.89	33.83	26.77	28.31	51.2	33.86	39.23	29.01	30.21	39.57	36.4	45.13	26.89	46.02	30.16	28.2	24.41
2as2	18.97	20.93	8.84	39.24	33.73	36.32	16.29	22.35	23.61	-0.89	33.42	23.94	33.47	32.79	-14.69	35.1	41.92	31.01	18.96	20.87	19.16	34.04	37.31	32.08	17.77	25.69	13.68	15.34	37.77	32.33	23.79	41.71	28.85	-11.43	24.98
2as3	19.36	20.39	13.18	39.25	34.09	32.78	19.16	22.99	13.58	-18.45	30.65	27.12	36.45	26.76	14.36	31	25.05	31.35	17.81	15.19	23.59	34.15	36.88	32.69	11.12	23.79	9.15	20.28	35.72	33.79	15	37.39	27.7	-79.54	23.02
2as4	19.92	20.46	23.54	41	34.19	34.65	21.76	21.44	18.61	-3.33	29.61	32.2	36.37	27.04	0.21	30.73	35.06	30.08	29.42	13.25	24.6	32.25	38.65	36.02	16.47	23.95	20.58	20.88	35.27	35.67	20.24	38.9	30.42	10.04	24.5
2as6	20.03	20.29	14.84	36.11	33.24	31.38	17.61	23.06	13.07	-10.53	28.7	23.27	36.38	24.45	-22.63	32.9	35.79	29.02	20.01	13.63	22.46	32.4	33.68	29.38	22.58	23.52	9.28	19.9	34.28	27.3	18.61	37.06	27.79	-74.77	22.82
2axq	21.37	22.22	30.7	43.91	42.77	47.46	42.82	31.11	26.63	31.82	38.47	40.13	41.17	36.81	31.51	40.44	46.68	33.94	42.03	37.98	43.09	35.26	47.11	41.29	35.81	26.53	33.02	37.57	40.89	55.74	39.3	41.11	32.37	38.01	27.61
2ayu	16.14	16.05	26.7	33.29	26.26	35.77	33.63	25.61	37.65	25.51	34.34	34.68	33.74	33.43	27.42	32.48	38.65	33.67	30.97	26.57	26.79	31.68	37.79	37.56	33.71	18.05	26.78	29.02	30.37	48.32	28.9	40.34	26.13	26.68	22
2b0z	22.97	22.02	39.98	59.44	44.03	44.6	37.33	32.8	51.98	29.45	47.55	46.18	44.05	46.28	17.93	52.8	58.35	41.52	40.02	33.95	36.41	41.29	61.34	43.54	48.14	35.34	23.11	32.06	42.88	55.48	37.48	52.75	34.85	34.34	30.83
2b10	23.96	21.81	34.93	45.63	33.72	46.51	34.27	33.93	52.66	38.86	41.82	46.99	38.22	43.36	30.96	41.72	52.88	37.39	35.56	41.44	38.03	33.66	48.48	46.52	44.47	32.65	38.38	38.54	43.54	55.25	42.34	48.52	31.95	15.39	26.39
2b11	18.98	17.92	37.75	56.98	40.14	44.32	26.16	39.25	57.36	41.85	51.02	49.18	49.97	46.45	27.22	52.58	61.47	38.43	37.59	38.05	36.27	38.2	54.9	47.83	44.98	34.49	34.89	42.72	40.03	63.23	37.52	52.41	35.87	39.54	34.39
2b12	27.02	22.06	37.18	60.26	42.79	46.36	37.14	30.93	48.37	32.56	44.68	52.15	45.92	52.87	32.01	50.25	57.09	39.3	42.4	33.99	34.62	40.26	56.75	47.62	42.1	37.26	30.4	35.37	42.56	54.59	35.66	52.2	34.69	22.52	32.91
2b1e	25.62	21.33	32.4	51.08	37.11	43.16	29.41	32.67	37.32	38.9	44.7	37.77	44.77	39.69	18.89	35.24	56.68	34.39	38.8	33.83	28.63	37.01	53.4	35.24	41.08	38.9	26.24	35.42	45.77	43.53	28.05	53.75	33.57	27.04	28.3
2b26	18.65	18.08	27.26	37.19	33.74	33.9	30.51	28.21	23.44	26.93	33.01	31.53	35.09	34.93	9.14	31.5	42.53	35.9	30.3	26.82	30.62	31.92	39.81	35.95	26.52	19.91	24.64	36.99	34.47	44.49	24.62	42.5	25.74	22.79	21.59
2b5e	17.73	17.44	29.08	41.41	26.47	38.07	28.39	29.23	31.96	30.91	34.94	32.6	34.53	39.6	28.85	36.67	48.69	34.58	34.8	28.8	27.09	31.27	41.09	36.24	35.97	24.78	26.08	31.43	38.49	45.69	24.49	41.52	24.3	23.88	27.14
2b63	25.78	26.21	30.18	39.79	26.67	40.46	30.5	27.09	33.38	34.75	32.13	37.26	31.96	35.05	36.21	34.02	53.81	34.63	35.37	29.84	32.28	32.81	44.87	35.49	29.57	24.99	26.73	37.43	35.85	41.97	29.47	37.87	30.73	31.35	23.92
2b7b	26.42	23.81	29.96	39.14	26.56	44.56	33.92	26.09	29.83	33.13	35.96	23.87	35.29	31.07	26.64	34.54	44.78	32.12	33.3	24.75	28.74	37.92	45.78	34.83	32.99	28.55	30.34	30.86	37.18	49.51	21.72	41.23	30.9	38.26	29.38
2b7c	25.36	24.8	42.05	40.57	33.01	39.45	41.02	37.1	16.31	25.94	36.71	38.4	36.46	41.69	40.36	38.1	54.31	39.88	33.05	27.4	28.61	31.85	51.59	35.53	36.71	26.58	39.66	37.11	40.19	45.68	30.78	43.63	30.68	30.67	29.14
2b7m	22.81	23.31	40.22	46.32	25.7	42.19	35.52	34.45	41.11	36.58	43.86	42.53	41.87	46.08	35.97	38.95	51.06	36.68	35.59	30.17	29.61	34.28	59.92	42.03	40.92	25.51	33.24	41.89	40.02	50.13	39.07	38.27	27.9	40.84	29.78
2b8k	23.14	22.31	37.64	46.02	31.54	41.97	38.76	37.25	17.92	41.74	36.08	40.38	35.78	42.22	27.28	43.12	44.9	39.56	36.63	38.3	33.06	31.53	52.77	38.74	32.64	22.91	30.03	39.49	40.61	52.54	37.6	43.56	35.74	16.76	26.32
2b9f	21.22	21.91	29.47	40.59	33.58	35.94	23.51	34.23	33.13	45.53	38.27	41.8	40.37	42.2	24.19	34.68	49.51	35.56	29.71	24.87	25.59	32.43	51.09	32.93	37.12	27.15	27.4	30.84	39.39	44.86	22.59	42.98	28.31	37.51	27.57
2b9h	25.79	28.12	30.95	43.67	40.82	49.23	25.69	30.59	36.36	44.7	40.89	43.2	40.89	40.59	30.86	38.55	46.39	40.52	36.06	26.85	30.85	37.26	55.06	37.78	36.73	31.1	37.01	36.73	41.36	47.83	23.76	46.5	36.14	28.57	27.9
2b9i	26.61	25.58	35.83	43.58	39.03	48.1	31.95	32.12	40.71	43.31	38.39	47.52	37.16	40.18	30.71	40.61	48.87	39.49	41.85	30.64	31.7	35.81	54.84	40.44	38.88	29.26	35.38	36.49	42.39	45.92	22.49	48.67	36.55	27.59	27.83
2b9j	21.48	20.53	27.61	39.08	29.82	37.64	24.68	33.14	35.83	38.42	35.99	41.82	35.1	43.27	28.91	36.82	52.59	32.55	33.02	28.77	29.88	30.35	47.31	34.22	34.84	26.28	29.46	31.02	33.29	44.2	24.68	42.81	32.12	31.79	26.66
2bay	22.39	17.96	29.47	44.51	21.07	39.15	31.77	25.98	18.97	30.76	31.04	31.72	36.42	30.46	29.6	34.74	39.98	32.65	30.28	29.54	25.59	28.36	37.77	33.69	29.48	23.95	29.69	31.65	29.15	42.43	25.04	36.17	28.89	37.05	21.54
2bcg	23.08	23.92	33.68	44.75	30.68	35.24	34.31	28.81	30.94	36.66	35.62	40.04	37.17	40.29	31.55	33.49	52.04	35.85	35.36	32.78	33.02	36.14	43.79	37.92	37.29	29.3	32.78	34.76	40.68	46.91	31.74	38.86	32.07	41.82	28.95
2bcn	23.63	22.1	40.75	62.46	48.71	45.31	43.87	35.09	54.9	33.01	49.52	52.49	45.71	49.69	18.17	52.19	58.18	38.58	39.82	35.92	39.28	40.43	56.53	46.54	53.69	31.65	28.02	39.75	41.88	58.67	43.26	52.04	33.19	23.19	32.05
2be1	20.91	22.5	32.01	33.05	29.02	41.11	23.29	27.44	32.98	15.77	41.1	35.45	33.43	44.74	7.03	38.73	59.74	35.27	33.5	25.45	24.43	35.73	50.04	37.42	28.2	21.86	18.29	30.31	50.33	51.04	39.3	54.08	33.3	-8.05	28.48
2bf0	16.6	15.53	23.96	34.56	26.44	32.72	20.84	21.54	19.5	7.67	25.02	31.55	35.09	27.35	13.6	35	36.73	27.67	26.88	21.3	26.73	30.42	37.01	32.43	18.94	21.77	18.2	23.64	34.56	34.84	21.54	35.99	27.16	13.92	18.95
2bf4	22.63	21.11	21.47	26.53	17.48	36.91	21.79	18.93	18.33	17.06	32.66	18.55	29.96	25.53	16.7	21.39	23.8	35.96	18.44	19.48	19.95	36.01	32.81	25.38	24.8	19.82	20.11	22.32	39.81	33.25	17.91	45.83	28.11	14.72	28.45
2bku	21.77	24.54	27.33	40.72	25.58	37.96	30.54	33.1	27.88	33.27	32.04	35.25	40.17	37.57	8.99	31.03	41.69	38.75	35.36	31.22	24.9	32.57	44.9	35.54	32.73	24.96	27.3	38.69	35.97	47.33	32.19	38.49	32.37	41.31	27.62
2bkw	25.15	23.97	33.35	33.34	26.95	36.97	30.97	19.32	12.46	19.61	30.21	31.55	30.24	33.39	20.56	33.74	45.83	35.14	26.5	32.99	35.47	34.23	37.34	34.5	25.92	23.44	22.82	27.94	38.29	40.93	22.62	34.75	34.17	18.9	29.1
2bmb	22.11	23.39	43.36	43.73	37.56	40.73	32.39	36.07	32.65	20	43.21	40.76	50.05	40.07	2.29	39.6	51.12	38.27	38.28	34.34	43.92	35.47	55.98	49.79	38.15	26.25	13.19	27.3	44.41	61.91	42.79	55.43	33.12	25.54	28.77
2bpo	23.1	22.4	35.73	56.98	46.55	41.91	38.57	34.25	43.4	54.23	43.13	52.52	43.73	54.42	33.83	49.6	59.43	41.52	40.79	33.54	34.99	39.92	56.22	45.81	41.7	39.27	37.27	38.61	40.45	58.63	38.59	50.35	34.65	46.47	32.06
2bpt	25.1	23.87	29.68	42.4	37.54	38.61	31.41	28.25	45.45	31.65	41.99	45.02	39.93	34.61	28.75	37.23	47.54	35.96	32.33	27.64	32.23	39.97	48.43	37.74	38.55	29.43	25.68	36.07	40.06	49	31.03	41.41	28.81	23.41	24.41
2brc	21.68	20.79	36.12	37.76	37.84	44.35	32.44	33.01	27.82	29.83	33.19	35.93	37.73	34.51	28.16	34.5	46.53	34.57	31.55	38.88	34.58	31.91	47.37	35.22	29.52	25.46	29.93	37.73	39.92	43.47	32.3	42.97	30.38	32.01	25.84
2bre	19.96	18.35	36.49	39.13	32.68	44.31	37.84	34.44	34.74	30.08	31.84	39.08	35.96	38.45	32.07	37.86	54.71	34.98	32.8	32.86	33.28	36.04	46.78	37.85	37.55	34.07	37.02	38.69	36.91	48.1	28.76	45.31	33	30.3	29.18
2bwb	24.67	18.93	33.57	38.72	18.96	39.24	35.36	27.19	35.35	31.92	35.48	31.25	30.88	34.19	21.58	35.7	39.73	29.44	35.57	33.59	30.75	29.64	43.13	29.57	37.37	21.88	31.52	37.25	40.45	39.22	24.73	36.37	27.95	27.15	25.78
2bwe	22.95	21.67	33.28	38.94	34.69	47.05	27.52	30.58	35.93	38.91	39.04	42.69	35.48	37	30.14	40.52	47.06	32.8	31.48	24.86	25.26	37.3	49.74	41.79	35	25.42	30.92	31.55	43.36	49.7	31.68	48.53	31.89	30.26	27.55
2bwf	16.23	14.41	26.02	31.4	20.43	28.53	29.1	25.51	25.18	13.88	29.61	25.21	27.16	25.88	21.15	30.37	32.34	23.92	26.67	27.57	23.19	26.35	32.32	26.75	20.74	19.24	28.07	26.17	30.18	33.35	17	31.24	22.89	16.64	21.94
2c1t	27.51	18.62	37.7	32.92	31.54	42.46	23.75	33	-57.89	17.84	41.58	35.3	38.48	43.54	22.99	30.43	53.57	39.97	41.31	41.69	26.26	34.73	54.2	36.68	26.93	29.72	17.09	26.54	40	56.22	20.49	40.42	31.95	-15.59	30.16
2c5i	17.83	14.99	16.85	32.54	31.89	32.08	28.54	18.84	22.43	26.4	35.03	33.64	36.28	25.39	12.5	32.55	25.78	26.65	27.78	24.22	28.75	33.23	42.16	35.24	18.25	27.57	16.63	30.33	42.14	27.95	15.73	39.41	29.78	19.51	27.89
2c5j	16.72	13.18	26.46	30.21	20.4	28.66	26.97	19.16	18.71	16.12	26.78	20.11	26.81	35.85	14.57	26.17	33.85	21.93	22.48	22.04	18.96	25.36	38.06	28.79	19.94	18.68	23.28	18.73	30.24	35.62	21.19	31.15	21.77	19.8	20.67
2c5k	16.09	15.48	-31.04	15.48	-4.25	35.89	-33.8	-18.5	-4.88	-30.66	5.23	-9.9	13.64	-23.59	4.47	4.39	5.47	8.15	14.04	-127.76	-16.35	24.99	24.93	16.1	-68.36	14.43	-112.89	-27.83	21.68	22.47	3.24	0.28	0.52	-78.87	7.51
2c5q	25.33	23.41	31.17	44.52	29.39	39.97	32.09	34.25	41.76	37.83	37.1	43.31	35.37	40.17	30.23	38.63	46.63	34.02	39.01	28.46	32.36	32.92	48.03	34.92	39.02	30.62	23.89	30.79	35.82	43.21	26.88	39.93	31.69	30	27.9
2cay	20.28	17.99	30.59	35.87	27.44	39.83	32.68	28.94	31.98	25.69	32	35.12	36.03	34.18	25.66	30.21	43.57	29.78	29.72	25.95	31.31	30.14	44.07	38.25	36.33	23.47	27.74	30.3	33.6	49.05	30.53	40.73	27.76	36.49	25.26
2caz	23.95	19.15	31.24	40.29	30.34	41.15	37.93	33	41.23	37.93	31.78	38.04	32.66	37.08	29.61	40.08	48.95	34.03	40.87	33.31	31.99	29.05	45.15	38.85	41.98	22.84	31.61	41.03	38.98	49.31	34.61	39.14	32.41	43.16	27.61
2cce	16.46	14.84	24.25	27.73	21.08	32.3	26.93	20.53	16.02	14.04	23.59	26.85	27.88	22.5	20.92	23.78	33.74	26.36	27.99	26	21.56	26.24	32.25	24.37	23.1	16.98	22.06	23.67	27.54	29.64	14.61	35.25	21.19	14	21.34
2ccf	18.54	12.39	20.05	28.27	15.2	30.97	22.47	18.32	14.4	18.24	24.06	20.42	32.78	31.6	15.03	24.2	36.52	21.25	22.94	20.38	24.07	26.37	35.03	29.8	16.4	19.84	17.56	23.27	33.52	38.12	20.38	34.32	21.7	8.8	19.04
2ccn	21.06	20.62	24.88	30.4	22.24	40.04	34.68	29.83	27.8	21.84	25.8	28.28	37.94	23.4	28.04	26.07	29.43	33.23	25.45	21.89	24.23	35.64	34.39	33.16	21.21	23.13	21.72	21.93	31.96	40.26	24.28	33.99	27.37	11.82	24.93
2ccp	25.09	21.61	1.4	36.87	27.64	34.83	21.25	16.97	23.03	4.79	28.82	24.22	35.63	22.55	-22.58	32.69	33.74	31.93	26.27	9.73	13.61	31.52	35.84	34.44	21.02	24.28	0.14	15.22	32.71	31.99	20.84	41.27	26.25	14.33	20.18
2cep	18.11	15.85	30.26	36.36	33.61	33.88	34.24	28.57	21.19	20.11	29.27	28.88	36.51	31.92	23.66	37.29	39.02	30.07	27.09	29.65	27.29	30.58	41.99	35.93	31.54	25.27	27.01	32.75	38.13	36.36	27.7	37.39	26.34	25.61	30.56
2cg9	26.92	23.46	30.51	41.06	29.07	46.94	31.15	31.48	20.43	28.09	37.95	38.9	39.93	45.17	35.62	43.77	56.58	40.7	33.92	30.88	25.89	36.75	46.96	43.89	36.59	33.78	29.15	34.5	40.79	56.17	33.05	40.05	31.57	6.47	31.52
2cgf	22.83	20.56	35	41.67	30.13	39.64	33.25	31.32	30.06	31.42	35.6	34.24	37.16	37.05	29.37	36.69	44.35	34.81	33.06	32.03	33.91	32.6	47.02	36.47	33.47	26.11	33.35	35.32	36.36	45.11	33.69	44.76	29.23	33.35	26.67
2ciq	20.75	21.49	31.01	38.12	27.41	39.74	36.25	27.14	35.29	33.35	33.57	36.57	33.2	34.14	25.93	33.95	43.38	33.14	33.95	34.76	29.02	31.39	47.57	36.07	40.99	24.05	27.41	36.58	37.1	47.12	33.45	37.49	30.3	17.72	23.66
2cir	24.06	22.28	30.22	28.65	21.65	38.77	12.58	35.65	13.28	3.92	30.32	26.54	37.56	35.6	10.94	31.04	40.84	32.42	24.55	-8.17	24.32	35.61	44.64	30.87	33.79	24.74	10.91	28.54	36.01	38.53	9.25	37.97	35.51	-16.25	30.47
2ciu	22.08	21.87	33.06	42.1	36.65	45.25	38.21	32.15	34.57	33.86	33.9	44.88	39.46	36.89	23.57	46.05	51.84	32.7	35.07	37.41	32.6	34.28	48.51	42	42.4	28.11	28.29	40.41	41.69	54.96	33.5	48.85	30.72	20.69	28.95
2ckz	23.37	23.89	31.81	37.18	27.5	37.18	29.16	30.49	32.01	21.39	28.71	34.17	31.63	33.75	27.24	31.52	39.13	34.03	31.02	31.05	29.17	31.02	46.8	32.21	30.14	25.03	30.1	33.57	33.96	39.23	22.98	38.77	25.39	26.29	23.48
2cnq	28.48	24.21	41.11	42.55	28.53	46.26	40.44	32.98	37.2	31.21	38.27	40.91	38.33	39.04	40.81	39.96	51.82	42.83	39.22	33.5	33.96	32.49	46.11	39.99	49.55	28.86	37.71	36.48	37.49	44.02	33.65	43.82	37.08	58.04	29.16
2cnu	22.78	23.55	33.1	44.63	32.99	44.68	37	29.29	41.65	39.14	42.03	32.72	40.48	44.41	7.68	38	51.14	42.62	40.52	36.62	35.63	35.75	53.27	39.7	39.84	30.41	10.71	30.84	43.53	57.53	39.61	46.49	35.77	21.7	31.58
2cnv	21.26	21.08	35.98	48.05	31.53	39.81	40.11	34.89	34.99	35.79	41.19	39.29	42.22	43.45	36.98	41.25	57.32	34.47	33.51	31.93	37.37	31.99	53.9	40.25	38.69	27.77	35.84	37.98	39.3	51.7	37.08	52.41	32.09	29.4	28.48
2csm	20.11	17.74	37.29	35	25.56	38.64	37.12	30.87	23.88	26.04	34.84	34.19	35.84	35.8	31.38	32.56	43.22	32.96	34.68	32.68	29.6	30.31	43.22	39.24	19.08	24.99	32.11	30	34.41	49.61	27.16	40.63	27.96	29.75	24.61
2cvs	21.49	20.87	23.97	44.14	38.05	40.49	43.39	33.1	11.05	13.35	38.13	25.92	38.93	37.77	10.97	41.21	56.16	38.6	39.33	37.57	36.91	36.09	46.85	44.26	24.79	29.95	24.8	18.66	42.64	46.33	38.4	47.54	31.05	7.34	28.27
2cvt	18.21	18.95	27.18	37.4	19.96	34.49	31.16	24.83	30.7	26.43	27.94	32.01	28.88	32.88	23.79	32.37	41.04	29.56	28.28	26.32	29.95	29.99	41.46	34.89	30.4	19.09	29.53	31.82	33.32	43.44	25.8	36.93	26.46	23.88	24.14
2cvu	23.33	20.17	33.51	36.78	30.33	43.08	43.29	31.21	24.59	31.91	36.36	33.78	36.03	41.78	28.81	37.55	44.56	32.4	36.9	35.03	31.7	29.04	42.1	42.3	36.38	25.56	34.9	38.52	33.16	51.1	38.3	41.15	27.79	39.16	25.47
2cvv	28.02	27.83	33.8	39.29	32.29	38.17	39.96	33.76	34.26	32.46	33.61	45.26	37.54	37.08	29.88	35.83	37.6	38	33.5	36.43	30.46	33.76	43.9	40.43	46.16	29.53	34.84	40.19	35.94	47.87	25.12	47.26	37.24	21.14	26.58
2cvw	21.56	20.44	35.71	45.02	33.88	40.38	40.25	34.58	32.02	19.07	42.09	35.52	38.25	44.55	31.82	38.74	53.79	32.66	32.65	34.15	30.1	35.07	48.86	41.25	36.67	26.11	36.61	38.46	38.45	52.09	32.34	47.32	31.52	31.78	26.63
2cvx	21.54	24.39	29.78	43.42	29.52	46.08	37.31	28.4	25.46	40.33	42.6	40.23	40.52	40.49	24.64	37.18	59.89	36.72	36.82	40.7	41.12	34.01	47.87	37.02	32.14	28.38	25.7	24	37.22	47.05	25.67	49.17	34.82	20.26	25.56
2cvy	20.76	18.85	28.95	40.39	39.79	45.28	45.28	34.72	50.9	52.37	44.57	49.21	45.88	46.46	28.53	48.54	48.59	38.02	42	33.38	38.76	36.8	54.8	45.47	24.54	32.65	32.82	35.87	45.5	55.16	35.52	45.13	35.8	9.95	30.86
2cyp	15.8	14.66	26.72	39.86	26.97	31.85	35.22	19.97	21.68	12.34	30.16	22.52	33.44	29.87	18.88	32.29	32.18	27.07	24.49	24.55	29.81	32.12	36.33	36.16	21.83	25.92	20.79	30.01	35.95	35.59	20.57	35.11	25.2	20.62	28.43
2d2s	19.02	18.3	21.64	26.43	21.39	36.81	29.28	24.57	20.29	11.53	25.13	22.9	30.02	21.66	16.47	36.34	32.98	31.89	25.71	25.28	27.91	28.96	32.8	29.73	19.81	16.71	20.29	23.79	32.93	31.12	18.45	30.43	25.97	19.9	20.24
2d3d	12.66	11.99	27.05	31.29	21.38	30.73	28.45	21.01	18.49	20.32	29.71	23.03	30.67	28.18	20.46	28.52	34.94	23.95	24.15	25.49	20.74	26.41	34.36	30.35	21.7	14.55	23.46	27.53	29.42	34.93	19.66	32.3	19.06	17.33	22.02
2dgc	13.16	12.19	26.46	31.91	19.39	26.63	26.54	21.97	18.52	12.82	24.22	20.74	26.28	22.46	18.63	22.47	31.8	21.39	26.3	20.18	20.83	22.89	30.88	27.96	23.29	13.48	24.1	26.45	24.95	32.53	15.85	29.02	18.76	18.51	18.78
2dh4	24.38	22.65	38.12	44.5	30.37	43.5	12.11	42.27	27.25	15.94	48.36	39.37	42.79	53.36	31.74	40.74	60.29	41.13	33.85	37.63	28.45	36.14	56.75	37.91	39.12	32.03	27.81	32.94	42.56	47.9	32.07	52.74	32.16	21.81	31.9
2dlc	20.68	19.68	33.56	50.68	34.17	39.8	29.16	31.65	37.13	37.93	42.26	44.95	39.66	45.66	36.18	41.36	42.58	37.53	36.72	30.35	29.23	35.84	54.52	40.96	45.24	31.07	39.85	34.83	40.69	55.1	33.1	44.98	32.36	44.25	28.07
2doq	22.79	20.14	34.15	41.9	28.15	45.63	35.76	33.79	32.25	23.14	38.11	35.06	38.6	43.53	36.46	38.54	49.07	36.93	37.5	28.65	35.96	37.84	56.4	42.27	41.27	28.44	35.23	40.19	39.95	48.26	37.17	46.38	32.86	25.89	28.38
2dym	24.68	22.47	32.36	44.85	29.87	43.24	39.15	31.74	29.11	28.71	37.98	35.29	35.42	40.06	27.72	35.64	49.57	33.78	34.35	31.03	33.92	31.31	44	37.67	36.71	22.92	30.07	32.83	36.91	46.27	32.54	46.32	34.59	26.87	26.69
2dyo	17.48	14.62	28.49	41.67	33.3	36.6	34.43	27.58	15.79	34.47	36.48	28.83	37.68	41.04	22.76	38.7	41.83	30.72	33.71	31.65	33.98	32.61	43.89	40.3	33.7	24.26	24.82	27.75	36.28	46.9	34.37	42.97	27.15	30.95	24.04
2dyt	14.41	13.07	20.26	24.36	20.87	29.41	25.61	18.52	20.42	9.46	24.81	27.13	31.97	30.12	9.45	32.31	25.43	23.96	22.87	20.44	28.8	26.15	33.25	30.39	24.08	19.69	18.06	19.4	34.77	36.22	24.56	34.75	27.87	20.69	24.72
2dzy	23.75	26.44	25.55	32.42	22.01	37.34	27.22	29.01	19.56	16.83	26.44	24.66	30.94	28.35	20.16	28.31	38.67	32	22.82	23.93	22.17	26.77	42.66	28.61	24.63	28.17	18.9	33.2	35.63	35.22	21.67	34.19	27.41	20.94	21.9
2dzz	23.19	22.01	31.36	35.57	26.78	42.08	31.39	31.77	26.32	31.59	30	31.7	29.38	33	18.96	33.61	40.32	29.31	28.52	30.43	29.3	31.42	42.2	38.52	38.66	26.29	22.26	35.38	41.65	39.2	27.59	43.12	27.94	31	30.65
2e00	21.74	19.97	32.74	38.41	29.34	43.18	30.41	33.06	32.34	23.4	34.05	39.14	36.75	37.29	35.26	39.13	48.92	36.33	35.3	28.72	26.09	34.21	43.23	38.2	36.72	28.85	32.5	30.56	36.07	50.44	26.9	44.82	28	30.53	24.79
2e01	22.24	21.59	30.57	39.99	34.07	36.06	33.59	25.44	33.17	16.46	44.82	31.61	33.21	35.34	23.67	35.65	46.09	30.42	30.65	34.51	28.79	33.65	48.28	32.3	28.07	31.71	29.58	32.94	37.05	37.47	28.23	49.96	27.37	5.22	25.72
2e02	23.36	23.46	33.1	36.95	30.78	38.44	25.64	29.89	36.53	32.28	34	35.95	35.71	35.22	34.85	36.26	39.06	40.1	31.2	33.12	28.65	34.24	43.45	34.59	32.64	24.71	31.45	31.66	36.92	40.99	22.28	47.03	32.44	-2.15	27.18
2e03	23.29	22.77	29.91	43.2	35.19	38.32	29.84	31.33	22.03	34.24	32.65	36.86	35.94	40.41	28.38	37.62	39.67	37.38	31.47	35.82	28.2	34.48	60.21	41.12	35.55	32.4	26.94	34.06	40.01	46.83	23	39.19	31.36	32.75	25.91
2e1r	20.49	17.79	23.02	31.01	24.54	34.35	31.76	20.42	16.91	17.1	38.85	28.18	29.68	15.03	20.01	28.76	37.81	29.23	23.75	31.94	33.99	27.38	38.83	35.56	10.45	22.45	28.84	30.34	32.87	42.47	22.43	34.95	30.91	11.73	23.08
2e2i	25.45	23.25	37.43	36.34	33.8	39.56	31.13	33.16	39.81	28.76	28.27	41.96	34.84	36.57	27.9	40.34	47.53	35.22	36.1	33.83	35.47	37.66	45.39	42.15	30.74	28.43	32.93	37.27	42.83	43.27	38.36	43.72	31.03	35.04	31.14
2e2j	22.3	24.83	38.09	37.8	28.27	41.99	38.46	31	40.65	22.61	38.05	38.65	36.38	44.36	29.55	33.56	51.44	35.7	36.19	39.29	32.79	35.58	49.91	38.35	37.67	24.9	30.52	36.57	39.01	45.98	36.14	46.86	31.81	-21.27	27.14
2e7s	24.51	20.8	23.88	37.78	15.51	44.58	28.49	21.76	12.57	11.43	49.15	15.81	38.11	32.25	19.68	26.41	53.51	39.79	23.48	28.7	20.17	37.4	51.57	25.92	23.25	26.56	21.37	22.46	44.51	41.18	19.22	36.63	31.72	-5.19	30.08
2e8t	27.2	24.92	37.44	50.27	37.7	46.42	19.88	34.26	32.46	34.76	43.61	40.35	43.85	47.27	39.08	41.12	56.1	38.86	34.42	31.21	34.64	37.89	53.32	41.98	40.79	34.44	41.4	32.85	44.07	55.96	39.48	48.91	31.99	47.98	31.21
2e8u	23.75	23.1	36.64	37.47	29.71	41.28	37.11	34.17	45.19	45.05	34.23	40.3	36.09	39.45	36.42	38.38	49.68	39.21	33.6	33.82	33.22	33.89	47.2	37.14	43	29.14	32.86	41.24	43.2	43.1	31.33	40.9	30.78	44.99	27.06
2e8v	26.14	23.24	40.45	34.89	28.14	48.03	29.4	32.65	40.25	32.84	39.24	36.77	34.34	44.87	26.79	33.96	50.24	36.47	32.82	33.95	28.32	36.45	48.96	33.37	29.38	30.59	33.63	30.31	44.35	46.69	30.21	44.98	30.21	39.7	27.88
2e8w	24.03	23.57	39.3	46.25	27.06	44.96	30.08	34.81	43.03	37.63	36.74	43.58	35.14	40.62	32.26	40.12	50.78	37.81	34.68	30.58	32.72	35.29	44.66	40.42	41.55	32.66	30.43	41.08	40.73	54.29	41.65	42.56	29.05	46.72	28.49
2e8x	24.42	22.58	40.47	44.67	37.58	46.76	12.75	32.49	41.68	40.3	46.24	47.32	39.06	45.06	38.79	41.43	50.95	40.39	35.72	36.11	35.69	35.56	52.27	47.2	41.42	31.36	33.04	40.33	39.14	59.9	39.6	46.41	32.05	46.74	27.2
2e90	22.2	20.8	42.05	53.93	39.18	43.08	16.7	40.83	30.66	26.65	44.17	51.49	43.41	48.74	45.6	42.23	51.41	38.6	39.2	32.56	30.1	36.79	50.86	45.89	38.8	30.61	44.06	32	41.86	52.88	42.21	52.24	30.41	42.16	27.49
2e91	21.13	21.17	40.6	45.48	29.21	39.28	-1.61	31.4	29.38	29.05	37.95	38.12	40.22	39.47	28.86	43.46	43.26	42.64	31.89	31.1	32.76	34.39	48.74	37.16	36.32	27.73	34.3	40.56	37.15	48.04	25.44	40.13	29.34	32.42	25.54
2e92	23.03	24.75	40.41	46.64	42.12	43.18	5.21	38.23	43.7	29.19	42.99	49.69	39.53	47.98	36.75	41.5	59.28	36.36	35.12	30.05	30.76	31.54	55.21	49.82	44.63	28.81	35.14	37.26	38.17	59.27	43.61	47.35	30.8	28.43	27.59
2e93	26.96	24.31	31.38	48.38	39.88	46.32	30.21	37.35	34.85	56.31	46.05	45.83	48.29	51.08	37.48	53.52	54.62	39.49	36.19	28.21	34.99	38.8	59.55	49.42	44.89	32.04	33.19	31.99	44.49	63.06	36.66	56.32	36.09	31.57	30.57
2e94	20.45	17.98	41.79	42.9	37.02	36.61	25.77	31.97	39.99	31.02	43.69	41.23	37.61	46.13	38.12	37.04	51.5	33.73	30.68	32.49	31.92	36.22	53.79	44.7	41.07	26.28	43.26	37.46	38.72	52.39	40.16	44.12	28.62	43.99	26.16
2e95	22.81	22.71	36.03	46.71	39.8	42.77	14.39	33.71	35.68	26.98	44.02	49.25	39.05	43.25	32.62	43.75	57.7	42.2	36.94	38.5	33.64	34.03	48.35	48.8	39.61	28.79	32.22	38.3	41.16	61.45	41.93	46.76	31.55	41.89	27.9
2eke	25.83	24.44	19.3	33.13	23.11	41.86	28.05	24.91	18.98	16.06	30.78	28.51	35.57	31.1	12.91	32.01	41.04	34.31	24.41	17.29	25.79	33.63	49.31	35.16	26.73	25.39	21.94	18.42	39.73	33.48	20.94	35.57	25.3	30.62	22.37
2eqb	18.17	17.82	25.84	36.47	27.89	37.38	26.31	24.46	30.88	30.06	33.99	38.18	33.62	31.37	16.42	33.99	45.36	28.08	25.13	21.44	22.08	36.38	39.82	31.73	33.87	27.67	17.95	26.61	36.17	39.74	25.69	38.74	26.65	37.32	24.59
2er8	18.2	19.14	25.25	34.59	34.46	40.09	27.54	29.88	22.35	14.27	31.92	32.24	38.37	35.6	15.76	34.02	47.12	28.51	30.96	24.93	31.3	31.6	41.19	37.87	30.62	29.85	27.68	33.91	41.76	42.42	25.47	41.96	30.93	26.78	32.01
2ere	26.95	23.45	25.82	39.82	21.02	48.01	36.06	40.6	28	20.71	40.09	34.87	47.31	40.91	13.72	31.77	59.77	39.74	24.27	19.7	33.55	41.16	53.81	35.31	9.74	35.08	25.1	28.72	42.1	47.52	17.65	41.32	36.89	30.21	32.73
2erg	25.84	25.72	32.91	31.29	24.99	42.35	-31.43	38.39	26.36	10.39	40.45	26.13	42.18	37.66	0.53	31.26	49.3	37.69	24.09	9.9	13.48	39.6	50.73	26.75	12.97	27.55	14.96	18.69	43.94	45.83	24.47	42.6	37.37	19.86	32.51
2etw	23.08	22.54	20.97	30.65	27.38	39.89	38.56	20.37	14.86	19.39	26.16	22.07	35.25	33.44	19.78	30.43	35.11	38.01	33.66	35.45	33.78	31.59	47.21	38.01	18.41	19.86	23.82	42.18	36.61	39.68	26.89	37.23	26.75	-34.44	24.95
2eud	18.85	17.01	31.3	37.73	24.71	37.63	37.3	29.18	37.64	32.53	36.54	33.5	35.69	34.58	26.53	34.9	40.44	34.13	39.29	35.4	36.39	26.12	40.24	37.21	40.11	18.21	31.82	36.64	37.53	40.66	28.81	45.25	28.99	27.49	25.4
2eun	22.91	23.96	35.14	36.81	24.93	45.23	35.13	35.8	37.37	28.81	36.83	34.5	36.94	36.45	32.43	34.93	48.18	42.94	37.17	32.61	27.97	31.8	54.36	34.19	29.91	30.19	31.52	40.3	38.86	47.19	28.79	46.42	31.2	42.12	24.96
2euo	19.06	18.56	32.48	33.65	27.51	36.85	34.92	31.66	28.49	21.74	36.39	31.56	36.66	34.01	27.75	38.65	38.84	30.66	34.21	29.57	25.45	29.19	40.72	34.75	29.87	20.83	34.43	31.4	33.68	42.58	21.64	39.38	28.15	24.95	24.64
2eup	29.05	25.24	-76.26	-29.49	-77.13	29.75	-211.49	-16.28	-63.24	-99.24	-34.84	-7.75	11.84	-55.21	-221.83	-37.6	4.21	12.11	-97.82	-160.22	-76.22	24.44	18.83	-90.9	-116.56	16.38	-197.73	-141.1	6.82	-21.24	-43.81	-30.53	24.54	-150.74	21.75
2euq	18.85	19.16	16.89	42.01	31.28	34.3	21.17	25.02	29.97	7.98	33.02	28.99	37.05	31.06	18.81	34.47	36.01	32.45	29.03	17.09	21.23	33.43	38.68	35.58	26.57	25.82	13.72	18.47	37.11	33.67	21.07	39.77	28.8	0.89	23.45
2eur	19.02	19.61	34.38	36.51	29.15	43.51	35.16	29.82	33.95	26.05	36.04	34.99	36.49	37.14	29.05	37.04	45.95	38.06	30.7	29.03	25.81	30.82	46.67	34.69	35.15	23.25	32.73	42.11	36.5	46.78	27.62	42.27	27.57	20.18	24.27
2eus	27.06	20.39	-71.5	-12.98	-44.12	27.8	-174.46	-26.34	-54.09	-81.27	-22.35	-0.4	17.19	-40.6	-224.9	-64.48	-10.29	27.68	-11.53	-83.26	-52.25	30.17	13.1	-44.67	-132.9	8.45	-161.77	-62.25	0.47	-21.3	-149.05	-7.17	19.63	-136.19	20.99
2eut	22.84	20.19	17.35	41.35	34.46	36.44	22.16	17.57	31.35	12.86	35.2	31.37	36.04	32.23	18.1	37.55	38.27	31.69	22.48	17.37	16.51	34.22	34.99	34.97	24	26.99	-3.49	17.57	34.59	44.59	22.46	42.67	28.73	21.75	21.18
2euu	19.83	21.66	34.18	36.07	29.83	43.8	32.36	32.26	31.13	25.14	35.55	30.4	35.86	36.4	28.11	35.3	42.44	34.94	32.71	30.52	23.69	30.37	54.67	32.87	34.67	27.54	29.85	40.04	35.81	39.74	26.29	43.78	29.96	28.97	24.73
2euv	19.05	18.78	28.03	36.3	28.2	35.78	31	24.59	28.16	14.75	35.55	40.12	33.95	32.38	22.22	36.18	39.05	28.08	29.32	27.21	28.9	36.63	44.37	37.25	34.02	21.91	26.26	26.89	32.08	45.26	30.67	43.69	27.72	19.77	26.67
2euw	19.63	20.79	20.21	32.68	27.02	32.97	33.8	23.53	17.11	26.22	29.99	29.12	35.06	18.56	-13.37	26.98	37.58	29.69	31.99	32.66	31.01	29.59	43.67	37.38	24.14	21.22	9.14	27.9	33.28	41.83	20.73	40.06	26.56	-15.84	25.21
2eux	21.34	20.05	30.27	33.03	29.52	39.91	40.09	29.61	25.75	22.25	35.2	33.42	34.2	41.41	15.23	33.07	42.16	34.87	36.54	33.92	33.51	30.5	49.51	38.82	31.88	21.18	22.75	42.39	36.63	48.04	30.06	39.46	28.62	9.77	26.14
2euz	24.94	27.44	29.36	36.33	28.54	46.88	39.78	30.63	24.23	28	41.05	42.86	42.1	44.92	26.36	32.47	62.43	35.36	39.55	42.69	32.9	35.71	54.54	34.51	28.55	31.8	30.09	40.3	42.78	49.52	35.01	45.09	32.81	22.28	31.27
2evf	20.7	20.9	31.77	46.15	40.36	39.77	32.75	26.79	27.16	37.22	37.43	42.81	37.1	35.48	25.19	40.79	41.85	32.17	36.2	31.2	33.45	34.33	43.67	43.13	31.02	28.8	27.94	35.27	36.55	46.78	32.87	48.59	33.93	12.55	26.87
2evg	23.85	20.82	25.06	34.48	35.25	40.84	28.58	24.96	32.83	15.94	37.52	35.63	35.09	35.96	16.31	35.73	44.47	30	29.07	28.81	30.44	33.11	41.87	37.27	32.35	22.05	18.21	25.06	45.66	38.69	34.35	41.84	33.85	25.26	24.9
2evh	21.83	21.26	30.46	35.49	31.73	39.34	25.7	22.05	30.14	22.1	32.84	37.24	37.03	30.42	22.2	35.12	43.19	32.96	29.26	30.52	32.32	32.87	40.92	35.38	25.19	23.07	24.19	26.03	37.03	48.81	22.62	41	29.25	28.95	22.48
2evi	19.99	20.41	27.62	31.99	31.07	38.85	41.59	29.03	23.34	-17.34	35.81	31.49	35.63	37.79	14.85	30.94	39.36	32.13	35.32	33.51	33.77	33.12	49.66	39.51	20.19	29.51	11.64	41.33	38.93	42.3	32.03	45.26	31.93	-15.31	26.69
2evj	19.91	18.49	27.54	37.03	27.81	41.54	40.96	32.23	17.25	23.31	36.53	34.69	37.35	43.31	13.73	34.36	42.29	34.48	32.61	34.04	34.06	32.99	46.94	38.36	32.44	24.16	19.33	46.02	36.21	45	27.4	42.02	26.56	-1.74	26.07
2exu	17.42	16.85	29.38	39.85	29.12	33.45	29.14	25.37	28.94	22.91	35.83	33.2	34.3	35.86	16.02	36.25	38.05	31.07	30.45	26.49	27.04	32.21	42.07	29.86	35.16	21.95	25.59	32.42	34.35	42.69	29.09	39	26.02	31.49	24.48
2f49	24.86	23.28	34.37	46.1	26.93	36.54	27.4	39.13	34.53	41.49	37.95	36.39	32.07	44.69	32.04	39.81	49.26	35.93	34.66	33.6	29.06	29.97	46.2	37.19	39.24	32.26	34.93	37.24	36.86	46.59	38.36	45.52	31.99	41.83	29.61
2f66	21.86	19.9	30.29	47.13	31.32	46.04	25	34.74	22.58	42.86	44.13	41.96	47.43	42.07	22.74	38.16	56.1	42.74	47.61	27.01	38.31	38.52	54.95	44.78	25.59	33.74	22.69	29.69	43.05	55.33	36.19	53.49	34.6	6.97	30.62
2f6h	18.87	16.31	35.36	43.08	35.24	39.42	34.74	33.35	41.46	35.01	37.96	39.74	37.12	40.79	34.32	41.73	48.99	32.42	35.58	30.75	33.64	31.9	48.6	41.05	41.3	26.2	37.1	35.35	36.41	48.4	33.5	43.89	28.68	39.67	25.28
2f6m	25.97	25.1	33.9	46.68	28.37	44.06	23.85	35.01	23.03	12.51	39.63	29.63	40.22	43.62	25.88	36.61	59.62	39.2	34.22	28.32	25.18	35.1	54.64	41.3	27.22	26.63	27.06	31.97	41.56	53.32	30.41	45.26	34.19	20.56	28.39
2f8k	26.38	25.46	-24.12	37.53	28.08	41.99	18.62	10.74	16.26	-31.17	30.82	23.79	31.33	27.82	-13.55	42.56	41.54	35.01	-0.02	13.16	10.15	36.62	50.16	38.26	21.61	29.43	15.8	10.35	38.45	41.99	18.21	36.23	38.91	-23.77	33.05
2f9g	27.23	27.42	32.97	43.14	38.72	48.07	29.97	34.76	42.83	46.42	43.09	48.65	40.65	39.96	30.69	37.84	50.28	40.5	42.73	29.49	32.96	34.06	51.45	38.04	38.66	29.77	37.29	38.78	40.56	47.15	27.31	48.9	35.56	34.7	28.28
2fa2	26.22	26.35	35.92	45.3	32.91	45.74	42.69	36.32	33.74	40.76	43.84	36.04	34.99	44.06	34.48	41.41	56.06	39.06	36.78	36.83	38.44	31.05	53.44	46.8	41.31	30.62	35.96	36.52	47.34	49.32	39.61	44.04	35.17	46.29	30.43
2fa4	21.85	20.5	20.59	36.84	25.82	36.59	31.8	18.54	25.55	15.03	26.13	36.17	32.51	27.92	13.7	39.13	39.37	32.28	31.71	19.94	25.72	32.71	40.91	33.82	13.57	22.95	12.7	29.22	34.12	36.06	21.54	38.23	30.45	22.05	26.14
2fh9	19.09	18.05	31.01	42.41	30.52	41.8	33.16	34.16	33.33	21.88	37.99	35.02	40.37	45.61	24.33	37.41	48.85	33.9	35.53	32.42	30.49	33.37	52.52	35.36	35.52	29.11	23.12	31.59	38.11	46.47	32.49	43.81	32.31	31.1	28.5
2fji	18.23	16.51	20.25	42.32	27.97	37.83	21.06	20.56	19	18.78	31.95	31.67	33.48	25.86	12.6	40.49	37.83	36.15	27.84	32.39	29.4	36.59	47.98	22.64	14.46	29.08	15.02	26.22	38.52	31.7	-14.91	46.47	32.63	12.43	23.22
2fl7	20.77	18.74	23.76	34.27	18.91	30.41	30.7	23.81	31.36	18.9	38.27	29.74	26.42	20.57	20.03	26.93	39.73	27.48	28.66	27.7	24.85	28.42	52.21	29.67	19.26	19.16	22.88	28.31	32.19	34.17	22.53	32.23	25.48	3.9	25.07
2fq3	7.57	9.23	19.82	35.27	20.68	26.99	19.87	21.41	20.74	12.79	28.32	23.22	26.25	24.58	4.38	25.76	36.79	25.35	21.19	20.66	15.38	24.7	36.4	27.66	17.64	16.92	14.13	24.51	27.56	34.5	15.38	28.46	19.78	16.62	18.32
2ful	28.98	24.58	29.84	41.07	32.82	43.55	42.09	25.42	40.71	47.55	34.57	46.53	35.03	40.28	26.98	39.69	44.09	40.67	27.82	30.27	30.48	33.32	55.48	38.08	38.7	26.77	26.29	33.25	38.19	49.22	33.25	46.54	33.26	31.91	27.78
2fxs	20.93	19.85	34.73	35.91	28.5	37.7	37.86	31.47	26.08	23.52	33.43	38.64	34.63	31.99	32.31	38.79	45.02	34.68	30.23	32.11	28.12	27.72	43.99	36.08	35.79	30.96	37.61	32.42	34.43	44.52	26.81	38.65	31.36	34.35	24.61
2fxt	22.41	22.22	30.76	41.66	26.58	47.39	43.83	32.13	34.69	31.26	40.87	40.91	37.2	40.1	30.12	36.69	47.93	35.21	40.89	34.24	39.03	34.96	52.07	34	39.38	32.21	28.31	38.63	42.36	44.36	39.85	51.88	34.93	53.23	30.47
2g3k	23.79	22.12	33.47	41.41	26.52	45.6	32.55	41.73	38.88	26.86	36.97	37.49	42.63	39.78	26.69	35.06	47.79	40.21	41.17	35.47	37.07	33.26	45.55	40.91	19.95	29.18	25.39	35.05	39.99	45.63	34.71	43.42	35.13	4.35	28.16
2g77	24.55	23.76	35.75	45.03	31.52	43.25	41.56	34.96	35.43	34.02	37.83	36.39	36.62	41.58	41.71	36.56	45.13	41.1	38.63	37.07	34.8	34.59	47.96	42.62	44.03	34.55	33.94	43.51	37.38	43.56	33.26	44.03	30.3	36.89	28.01
2g80	19.84	18.49	24.36	53.88	37.96	43.6	40.65	27.24	36.06	32	39.6	46.9	41.01	41.2	21.42	47.47	54.01	34.35	38.65	30.42	31.81	35.98	52.62	39.27	37.25	30.38	27.29	27.85	38.4	49.27	21.57	45.99	28.17	32.3	26.04
2ga8	19.1	16.35	29.59	39.83	27.4	35.51	32.01	24.88	34.18	26.76	34.91	33.05	34.8	29.94	21.28	36.05	42.16	26.93	29.38	25.94	25.46	29.31	39.45	29.87	37.04	26.18	28.57	30.25	32.41	42.84	24.5	39.14	26.33	30.64	25.58
2gaa	20.36	18.75	29.86	39.14	31.71	33.59	34.83	25.29	36.91	32.5	33.82	36.2	34.76	36.24	27.8	36.89	43.89	28.48	29.17	28.35	26.8	31.01	42.01	34.16	32.12	27.09	30.95	33.96	32.31	44.84	31.24	39.21	25.08	32	27.05
2gcj	23	21.47	34.07	49.34	36.12	40.73	34.75	34.32	59.25	49.9	35.11	47.76	38.61	38.8	40.51	42.35	49.18	37.09	37.95	34.49	31.52	32.72	50.67	39.07	39.65	32.46	35.71	39.2	37.63	48.92	34.33	49.72	27.22	39.9	28.4
2gcl	19.91	19.37	23.83	29.35	20.71	37.5	24.91	26.06	19.84	14.1	34.31	31.54	30.88	28.14	16.15	32.31	34.71	26.13	23.92	21.94	23.48	37.62	38.39	34.99	26.1	18.85	22.46	24.36	39.77	39.2	26.89	32.51	21.26	-5.31	25.88
2ged	26.17	25.16	28.25	43.29	38.73	39.52	29.84	27.1	21.56	32.98	37.41	38.28	41.86	30.87	26.18	42.87	45.08	39.32	30.61	29.22	30	39.19	45.18	35.9	28.86	27.75	29.16	36.72	39.36	50.48	27.09	49.08	34.28	22.84	27.59
2ghp	25.06	20	33.5	44.34	37.01	44.38	44.83	44.81	18.51	30.01	45.68	40.34	44.83	52.03	17.19	42.55	68.87	43.2	45.44	36.63	43.59	36.93	50.44	53.26	20.87	33.11	22.42	35.46	44.9	63.62	30.71	53.14	37.43	28.53	31.63
2gjc	21.33	20.19	36.64	43.09	32.29	39.86	34.42	31.49	31.2	43.12	43.09	34.96	40.24	46.22	26.83	38.5	50.83	34.64	36.68	34.09	32.45	32.83	50.93	44.94	34.29	31.74	32.73	30.23	41.39	57.28	34.93	45.4	28.3	26.2	29.32
2gjd	16.78	17.59	25.78	34.7	28.93	32.07	27.52	28.91	39.93	28.99	34.57	34.73	31.61	33.57	20.94	33.07	39.87	29.86	26.04	26.96	25.45	31.02	41.71	31.97	28.11	25.76	24.51	26.18	33.11	44.17	23.5	41.09	26.33	19.27	23.11
2gmi	18.7	19.69	32.68	46.57	25.92	36.46	34.94	30.27	36.09	32.16	37.27	41.53	37.3	39.11	30.97	32.15	44.72	34.65	28.02	32.74	28.84	30.54	46.37	39.71	33.59	24.47	29.46	36.71	33.23	43.1	34.38	41.62	31.18	32.66	26.29
2gpl	24.75	22.9	35.42	48.73	32.46	47.04	39.12	34.76	35.3	19.45	40.16	44.24	34.57	37.83	36.77	39.07	40.58	42.45	30.77	39.1	37.67	35.44	55.79	37.93	31.2	31.8	37.16	32.37	40.07	49.26	29.77	45.21	31.85	23.27	32.5
2guz	25.51	26.65	34.83	47.52	31.85	51.33	28.33	36.55	17.13	27.36	43.2	25.94	43.14	45.89	32	51.71	58.09	44.09	37.62	40.11	35.14	45.81	54.49	47.21	26.96	35.65	34.35	25.66	52.26	58.52	30	48.14	32.22	-21.91	34.22
2gv5	31.66	26.36	36.59	48.45	32.59	43.69	32.61	36.79	20.85	36.96	41.13	33.63	41.36	45.51	37.94	38.27	58.13	39.84	40.97	34.57	30.3	35.25	56.45	40.61	33.87	31.19	35.19	31.76	45.48	48.35	20.11	45.03	33.59	19.01	30.01
2gw1	24.12	21.82	35.43	48.96	40.69	39.74	30.55	31.63	29.56	42.21	39.84	41.22	37.44	44.92	28.06	39.68	56.03	38.42	37.17	30.49	26.22	39.65	47.52	39.24	43.08	30.79	30.06	30.18	39.76	46.63	30.18	49.99	35.98	41.6	30.08
2h0r	22.62	22.76	30.35	36.61	28.95	42.4	35.77	31.3	38.76	37.17	34.56	35.32	34.43	36.85	25.68	37.63	44.86	38.28	30.44	34.98	32.88	34.5	44.19	39.39	45.28	29.23	26.3	39.24	37.75	47.67	29.88	40	31.5	34.06	30.31
2hap	22.89	21.05	28.39	48.37	41.11	37.51	29.33	34.73	18.33	38.99	38.66	38.18	40.98	34.16	14.19	34.27	50.5	39.8	34.06	35.34	32.13	32.91	54.08	40.02	27.98	30.13	29.18	24.57	39.06	45.28	28.41	40.73	37.92	29.97	32.38
2hbj	18.17	13.47	33.29	38.85	28.31	37.65	34.29	31.55	35.87	31.26	40.26	35.34	37.13	40.15	31.38	36.03	47.48	34.03	34.21	30.47	32.87	34.48	46.45	36.49	35.8	26.44	34.81	34.33	35.66	49.34	31.4	42.32	27.01	33	26.94
2hbk	17.83	17.11	24.19	39.34	33.35	37.97	26.76	22.37	27.29	30.65	35.66	26.45	31.09	42.48	26.81	25.13	40.03	30.02	27.46	24.71	21.57	32.78	44.9	32.49	9.44	24.2	23.24	30.92	35.25	45.36	23.4	38.01	27.91	29.87	26.74
2hbl	16.36	13.53	30.55	40.41	26.37	38.39	31.73	32.03	35.29	32.79	39.13	35.35	35.17	44.97	28.34	36.32	49.72	30.99	32.42	28.4	23.47	34.62	44.44	34.36	33.37	26.14	30.31	29.75	35.6	41.92	33.45	44.55	27.87	45.97	26.62
2hbm	35.63	32.72	-2.66	35.19	27.04	53.46	12.23	18.99	14.89	-18.05	38.19	12.11	39.09	37.21	-12.08	23.07	44.3	49.54	38.27	11.81	19.74	43.18	52.04	42.53	-4.8	31.79	-11.58	-31.68	46.41	43.46	27.28	48.23	29.93	-28.06	28.5
2hcy	21.33	20.59	32.7	37.95	26.54	44.19	35.86	43.62	36.99	32.41	37.18	37.57	39.24	38.41	32.28	33.95	47.14	36.06	33.41	29.66	32.67	33.46	53.74	43.28	29.26	29.24	27.53	34.74	41.18	51.76	36.73	47.41	30.71	25.97	29.3
2hes	22	19.4	28.56	33.99	23.22	38.87	33.6	29.24	34.37	24.26	36.83	33.56	41.13	42.24	18.21	33.44	46.97	34.43	34.81	30.18	24.2	29.02	50.9	33.52	32.26	27.45	27.32	34.68	38.62	44.92	25.23	43.61	30.84	26.59	25.95
2hhp	18.61	18.1	31.92	45.75	30.5	33.31	30.17	31.04	38.43	37.25	33.64	32.46	35.34	35.65	15.61	36.22	41.15	31.6	36.19	32.77	29.67	29.98	43.32	36.48	33.38	24.57	18.42	31.29	34.18	46.24	25.21	35.07	26.81	30.59	22.95
2hjh	22.73	25.01	32.55	39.04	37.1	43.03	30.67	32.55	43.57	25.26	43.38	41.64	43.02	41.8	0.15	35.19	55.75	36.39	34.97	36.26	37.93	34.77	50.8	46.97	32.19	39.31	17.93	29.79	43.25	52.74	46.98	49.35	29.86	30.98	32.18
2hjn	22.9	20.99	30.9	43.29	30.81	40.68	18.19	28.67	32.2	12.57	30.73	31.19	34.08	30.43	11.88	33.85	39.58	37.4	29.01	24.58	25.37	35.35	41.62	39.5	31.77	33.15	18.04	25.25	35.74	39.46	17.98	37.28	33.89	20.27	26.31
2hkp	20.74	15.27	28.81	30.73	23.78	34.91	28.33	33.92	28.29	22.67	32.31	22.79	30.84	33.51	20.84	30.51	37.4	32.04	31.54	30.75	27.07	27.5	40.35	40.6	34.65	18.83	27.95	36.4	34.64	46.12	23.54	38.22	28.92	23.09	27.66
2hl9	17.23	15.9	27.66	31.59	24.08	33.63	27.12	29.14	23.11	14.45	30.85	26.98	28.97	32.16	23.15	29.34	36.11	32.4	32.12	31.81	22.58	24.74	38.84	29.69	29.48	20.85	31.66	32.06	33.33	43.69	21.47	35.02	24.52	16.68	25.5
2hld	26.75	30.48	34.18	38.35	36.58	42.42	34.36	29.16	35.28	31.96	35.82	43.41	41.98	40.84	28.33	49.07	53.12	37.65	33.52	34.37	34.69	37.02	51.22	43.3	43.57	33.98	32.87	32.12	51.63	49.31	29.07	46.41	37.95	35.51	29.37
2hqm	25.81	25.25	35.07	46.55	45.8	52.37	36.62	39.25	28.89	34.53	42.93	38.16	43.87	40.55	34.36	46.44	50.25	41.13	42.71	33.65	31.61	37.82	43.45	47.06	40.43	42.12	35.93	37.35	46.55	44.72	38.16	52.95	35.36	34.62	31.29
2hra	26.91	21.88	13.71	34.42	16.98	41.4	-1.94	24.5	1.59	-5.91	39.17	25.57	37.26	25.93	-41.48	33.13	37.43	44.24	35.47	20.11	15.56	34.9	49.55	20.97	27.48	31.35	-23.75	-5.54	40.11	21.68	32.63	35.43	35.34	-70.55	27.78
2hrk	20.98	19.84	20.36	29.42	21.98	29.16	25.19	20.77	23.32	11.43	26.36	23.79	28.7	30.92	14.23	28.66	28.51	26.64	19.75	25.04	24.95	26.46	36.16	30.68	26.38	18.93	24.44	23.41	29	38.91	22.52	32.12	22.38	15.92	23.92
2hsm	22.04	21.2	33.87	38.53	22.21	42.45	33.11	27.21	32.92	17.91	34.47	31.89	33.67	36.78	24.41	34.97	39.66	32.56	29.22	28.57	26.37	31.55	42.89	36.78	31.17	28.97	26.55	32.14	34.91	44.03	32.46	34.61	26.59	34.62	26.44
2hsn	11.11	14.67	9.06	16.12	-8.11	33.68	19.09	-38.52	7.48	11.19	27.6	12.01	22.26	-37.55	12.5	-3.02	32.82	23.76	16.22	-175.1	17.42	35.74	23.21	11.39	-131.56	16.61	-79.26	11.45	29.23	-7.32	19.4	23.3	19.86	-97.57	13.12
2hue	17.41	17.37	27.62	46.33	26.96	37.5	31.48	23.14	22.92	38.07	32.64	35.22	34.17	29.13	23.36	25.99	41.16	25.64	36.76	29.04	31.38	32.31	39.54	33.46	31.3	20.68	26.2	32.71	39.28	42.29	26.02	45.88	28.01	34.54	24.79
2hy6	20.8	18.66	33.52	39.92	20.28	38.51	21.76	34.12	-66.44	-93.07	37.58	9.79	33.59	41.97	22.83	6.94	46.18	34.59	20.26	22.32	9.88	29.06	40.3	24.39	15.57	21.1	35.12	12.33	37.1	30.44	18.23	36.65	30.53	-65.28	26.42
2hzm	24.59	22.95	39.3	49.79	33.79	41.64	35.98	36.9	35.94	47.95	38.8	45.46	38.89	40.46	31.97	40.02	57.12	41.14	41.31	39.57	37.73	34.54	49.86	37.96	48.38	30.85	35	44.66	43.04	48.37	35.62	41.94	27.99	37.57	27.16
2hzs	19.37	18.13	29.02	34.86	25.08	34.55	38.33	29.65	7.01	19.4	37.71	24.53	32.44	33.36	27.11	38.33	42.18	24.58	27.02	28.51	29.4	33.1	42.83	33.78	11.04	18.14	32.75	25.52	37.09	43.08	31.58	39.2	27.49	-22.66	26.68
2i1a	24.31	19.38	24.69	37.67	35.39	39.58	27.1	27.64	30.36	33.4	25.73	33.31	34.63	36.36	15.55	35.18	39.37	33.46	42.11	26.26	26.88	31.45	52.58	41.14	30.7	24.35	19.2	27.56	34.69	47.06	22.79	37.52	29.35	0.75	22.3
2i3s	22.41	21.82	35.91	40.92	30.29	39.23	26.69	32.89	32.5	34.07	39.92	35.18	36.39	39.09	27.02	35.16	49.92	33.27	36.54	22.65	30.72	33.48	50.34	41.58	47.65	24.61	31.95	31.14	41.5	47.74	40.7	41.38	31.4	20.65	26.88
2i3t	19.57	19.08	31.17	36.51	30.26	44.58	33.52	33.78	29.47	29.57	34.81	39.15	35.84	41.71	25.6	34.13	51.06	42.14	32.52	35.22	37.35	27.68	41.98	40.46	5.7	22.6	33.8	24.36	36.98	45.34	28.16	44.67	26.42	16.49	29.51
2i5k	19.63	19.53	35.32	41.9	40.63	46.01	38.13	34.48	25.61	41.76	39.43	42.58	37.69	38.12	26.67	42.31	47.19	37.71	39.25	29.21	38.59	34.88	46.87	46.85	35.67	25.94	27.63	36.93	37.8	55.04	36.99	44.26	29.34	21.14	27.17
2ia8	22.33	20.09	32.74	38.06	27.08	34.21	38.88	29	30.28	31.93	38.58	29.15	34.15	35.7	29.14	32.29	44.71	35.12	34.01	33.16	27.87	28.39	41.33	37.96	28.27	26.77	31.61	39.06	37.57	45.41	24.91	38.68	27.31	28.72	24.45
2ibz	24.54	22.19	34.36	54.73	28.58	37.25	33.08	37.67	8.22	27.5	44.62	36.32	39.31	43.97	36.38	36.9	53.52	38.73	35.9	37.08	28.85	35.19	53.69	40.18	35.08	29	38.98	32.11	40.39	44.71	28.89	45.68	28.91	42.94	29.69
2icv	24.97	20.45	17.93	39.98	31.75	41.04	22.55	16.21	15.4	-6.38	29.45	24.44	36.65	24.43	14.14	35.44	29.1	30.57	24.82	23.52	23.04	35.1	42.51	37.59	24.37	28.68	20.47	20.89	36.35	30.72	20.55	30.86	30.7	-4.16	22.91
2id4	26.57	26.25	38.83	50.12	40.67	42.49	29.04	32.21	33.59	52.64	41.62	42.23	44.88	44.91	26.87	38.59	52.3	40.36	40.23	36.66	28.58	35.19	56.35	46.13	33.85	33.39	33.38	40.54	41.33	53.19	42.5	47.85	38.18	15.83	31.48
2idc	20.87	19.39	26.69	39.8	25.52	40.27	34.84	30.96	34.11	30.48	41.42	30.09	36.02	35.97	23.85	31.52	47.29	27.41	27.72	33.53	29.24	33.7	42.13	38.38	31.68	31.62	26.8	31.41	40.23	48.84	35.65	43.11	27.94	25.68	25.09
2iew	20.78	19.07	30.76	34.34	29.02	39.38	26.05	35.45	32.76	23.82	35.02	33.15	36.65	31.22	25.84	30.46	28.15	34.69	33.46	35.15	28.79	30.57	37.86	40.66	33.75	25.91	30.02	34.46	39.81	35.26	23.66	38.78	27.48	-37.06	26.54
2if8	17.42	15.7	31.48	35.31	27.52	35.44	21.1	34.59	35.39	24.28	30.43	38.85	37.54	30.57	24.07	36.62	42.32	34.6	31.38	30.2	24.17	31.19	39	40.32	31.84	22.74	35.23	30.23	36.33	38.76	28.56	43.13	25.87	-28.25	24.08
2ihp	20.01	18.45	23.96	44.46	27.85	37.29	24.9	21.54	25.99	20.56	33.3	33.94	32.46	26.44	19.09	32.14	36.53	26.93	30.36	23.44	25.76	32.31	46.84	35.6	28.96	24.98	22.26	30.39	33.13	42.82	30.99	38.23	25.74	34.32	22.48
2ik0	22.01	20.5	29.52	43.23	33.42	38.33	30.98	27.78	36.06	33.87	34.47	34.72	35.08	38.35	31.32	39.6	48.32	33.15	31.31	35.86	30.33	33.97	45.8	33.92	39.96	26.48	27.38	40.98	43.86	47.4	29.23	41.98	28.35	45.52	26.89
2ik1	22.53	21.54	29.78	31.17	28.31	41.43	22.35	32.51	27.53	21.96	30.37	29.25	35.44	34.69	23.4	36.95	38.58	37.72	34.36	33.78	29.32	32.25	46.91	33.74	36.47	24.64	27.12	31.97	36.73	35.64	17.9	35.6	34.36	-15.11	28.76
2ik2	21.06	18.92	1.43	27.69	27.01	33.68	20.33	20.11	18.04	20.09	32.44	29.07	28.55	30.84	11.42	33.6	36.15	32.39	21.27	20.54	16.61	39.77	35.47	29.58	9.24	16.48	9.16	23.93	33.95	42.87	23.35	31.29	29.1	2.87	25.84
2ik4	24.08	20.07	32.55	36.21	35.02	39.91	42.16	26.7	30.6	31.22	33.87	40.31	36.48	34.97	30.72	44.63	53.9	38.51	34.52	33.07	34.86	34.21	45.17	36.02	33.45	23.77	28.62	35.07	39.24	48.7	31.93	41.19	30.84	26.06	28.08
2ik6	20.82	18.84	27.92	35.38	21.67	36.24	29.63	28.05	27.44	19.21	30.77	33.49	31.87	32.87	26.02	30.48	44.04	38.44	29.97	31.71	24.62	27.47	46.17	36.33	29.13	26.07	22.35	26.4	34.88	41.25	28.64	34.73	34.01	27.88	23.67
2ik7	21.4	21.32	30.32	42.67	29.17	38.08	31.26	25.43	33.79	19.36	34.69	37.28	37.38	39.07	31.91	37.33	41.84	35.48	34.14	34.29	28.02	34.84	44.96	34	26.92	31.12	29.01	38.67	37.34	50.59	22.1	38.66	29.36	35.13	24.6
2ik9	25.62	26.82	30.16	38.46	21.15	42.97	28.17	27.77	35.02	22.66	36.56	37.45	32.24	28.29	26.5	31.78	46.13	34.42	38.5	33.67	30.59	36.9	45.15	37.59	29.15	34.02	24.48	29.03	40.06	40.2	28.65	44.47	33.22	19.28	28.8
2ip1	18.73	17.18	26.68	29.37	29.44	38.18	26.09	25.15	13.67	2.24	31.25	38.23	38.32	28.56	20.82	28.52	38.2	26.1	21.1	25.44	32.35	31.22	42.24	34.58	25.73	28.9	21.84	28.51	41.97	39.63	26.46	37.17	28.52	0.17	31.22
2is9	13.57	13.78	20.66	30.6	17.6	26.2	24.02	15.73	10.68	15.59	18.19	23.92	21.87	19.85	14.22	23.11	24.38	19.56	17.54	20.34	16.59	22.7	29.29	22.03	15.7	14.29	19.84	20.94	24.56	27.35	11.03	25.99	21.73	6.44	17.49
2iw3	18.96	17.88	31.77	49.66	29.74	35.91	31.76	29.44	35.56	41.7	34.4	42.2	32.42	38.6	31.05	39.72	48.43	34.35	38.14	35.82	33.17	32.75	51.29	37.63	39.97	26.85	32.12	35.3	35.53	46.38	34.3	39.57	26.33	47.55	24.43
2iwh	15.43	15.2	30.2	35.17	27.47	31.07	35.19	25.04	33.99	26.15	29.54	33.23	31.43	38.57	26.4	33.16	33.36	28.47	25.39	37.48	28.33	30.98	37.35	34.7	34.96	23.39	31.21	27.06	31.54	44.11	29.6	41.1	24.29	20.68	24.96
2iws	19.57	19.14	33.53	43.29	40.96	38.62	34.99	29.02	30.96	27.5	36.06	37.56	36.4	38.91	23.09	39.27	47.01	38.3	34.73	37.94	33.96	33.9	46.05	43.14	35	32.26	29.18	38.75	41.84	44.13	29.95	43.58	31.43	24.19	28.15
2iwu	22.49	21.78	32.97	39.94	38.61	44.59	35.27	33.3	30.59	34.84	34.03	45.5	35.43	44.96	31.01	35.13	46.45	32.93	35.99	37.63	32.97	30.77	44.93	40.51	31.16	33.07	32.02	38.57	40.25	45.82	33.79	40.45	26.15	38.88	27.8
2iwx	19.03	18.8	34.09	40.96	35.24	41.43	36.51	31.19	34.79	28.44	33.48	33.29	36.77	33.11	30.01	40.72	51.71	35.31	34.21	31.66	31.42	32.42	46.99	40.39	32.35	22.64	33.46	39.84	38.4	51.93	29.26	40.5	29.78	35.11	28.27
2ixn	25.15	22.01	29.66	34.7	22.84	43.63	20.16	35.81	29.14	11.54	36.28	41.43	39.83	41.61	22.93	35.08	54.62	36.26	37.41	21.88	29.3	32.56	48.22	38.19	35.75	28.25	20.61	32.36	39.33	48.42	29.56	49.67	31.46	25.57	27.82
2ixp	11.53	-49.13	20.86	33.34	19.15	29.2	29.57	20.32	26.02	10.19	29.3	27.87	27.41	28.25	18.95	27.07	34.39	28.1	25.5	26.14	22.09	25.19	33.58	30.76	18.83	18.77	21.91	30.77	28.32	35.76	23.07	34.58	21.14	18.8	22.11
2j04	27.36	28.02	31.1	48.97	45.71	46.61	46.22	36.92	48	51.36	37.11	44.57	40.3	40.23	28.7	44.7	67.05	45.2	44.27	43.37	40.81	36.23	60.11	49.21	33.8	36.42	31.9	26.31	44.39	58.07	32.43	52.96	34.81	23.65	32.49
2j16	17.29	17.14	20.92	36.38	28.34	37.33	31.87	23.17	22.94	16.5	33	18.25	34.52	27.59	-1.55	31.6	42.03	34.76	35.73	30.24	26.77	32.35	43.99	28.08	14.07	23.18	20.16	26.04	38.96	42.65	-1.39	44.29	29.27	19.47	24.69
2j17	19.14	18.99	24.11	25.33	18.79	35.25	24.94	19.21	20.57	10.15	28.06	24.75	29.28	31.91	29.72	31.06	34.45	27.47	21.95	20.25	25.29	29.3	35.4	26.71	22.27	18.96	26.74	26.48	33.42	40.76	17.46	32.63	29.41	6.65	21.95
2j49	17.66	16.59	31	39.15	31.58	33.99	30.2	29.15	29.26	36.9	38.47	34.66	35.12	33.88	22.7	36.24	49.84	36.57	31.46	34.32	31.84	30.1	45.85	39.15	28.74	25.06	24.89	30.93	36.08	40.32	29.47	48.63	27.34	27.65	23.46
2j6a	15.45	12.7	22.33	29.83	20.56	30.83	24.52	27.71	26.95	30.68	32.23	27.19	33.34	28.17	17.62	26.71	40.12	27.94	25.16	23.76	23.67	29.34	38.05	29.68	20.39	20.52	20.74	28.5	31.81	37.58	25.54	37.61	23.48	16.3	24.18
2j8a	15.49	15.7	26.25	35.86	27.77	33.53	20.86	18.37	25.6	20.41	28.43	23.12	34.32	25.85	17.93	34.7	35.32	31.74	30.11	20.12	23.87	33.31	39.71	29.17	23.28	20.58	23.12	21.58	33.54	33.4	21.52	34.71	21.88	18.78	24.64
2j9u	20.69	19.26	28.04	32.4	24.58	32.57	38.15	25.45	27.04	25.81	32.02	30.67	28.44	28.78	18.99	31.69	35.45	28.56	32.79	26.65	31.28	29.48	39.95	36.71	22.76	20.98	25.39	30.3	35.41	38.55	23.16	35.31	24.11	23.45	24.2
2j9v	19.29	16.67	26.76	30.22	23.73	33.26	33.38	25.09	14.59	14.65	31.09	22.54	29.45	22.27	22.36	29.87	33.48	29.35	28.22	34.73	23.88	27.48	38.61	30.19	24.04	18.4	21.98	26.18	31.91	34.63	25.52	33.07	24.32	21.97	25.31
2ja6	21.59	20.49	31.14	40.45	31.96	40.64	39.63	25.62	26.08	40.88	33.73	41.05	39.08	37.77	24.46	42.13	44.29	32.72	30.99	31.91	32.3	28.26	44.85	38.44	39.54	24.25	31.01	39.21	36.62	47.6	33.38	37.87	26.5	-3.86	21.96
2ja7	23.78	23.91	24.55	40.07	37.01	41.09	36.17	31.28	38.23	38.33	34.2	36.83	38.36	34.81	24.2	38.34	52.15	37.06	32.48	26.45	28.25	34.7	47.31	41.97	31.36	27.29	26.81	34.67	39.89	47.12	28.93	40.64	36.03	36.45	29.16
2ja8	21.11	19.2	30.6	46.6	32.59	35.33	33.97	26.82	38.04	30.58	39.51	40.26	34.82	38.61	26.78	39.97	45.06	34.31	30.02	30.48	28.49	33.87	43.84	35.62	37.89	25.31	29.66	32	38.3	46.59	29.21	46.71	30.35	25.74	25.75
2ja9	16.36	11.98	27.3	30.9	21.99	36.03	24.97	22.63	18.69	18.06	24.65	33.54	27.81	27.54	25.39	21.04	34.02	27.19	26.82	25.89	21.87	22.12	34.77	33.2	27.24	18.59	21.69	28.03	31.29	40.96	16.51	32.8	24.87	15.79	19.49
2jcw	14.37	8.7	24.26	25.15	19.85	32.36	28.67	23.45	17.8	12.81	27.48	19.8	28.05	24.38	14.77	22.42	28.26	24.16	24.25	24.1	20.58	23.31	33.62	29.37	27.3	14.5	20.95	22.32	31.58	34.09	21.91	28.58	23.15	15.99	19.19
2jd5	20.97	17.31	35.53	45.38	36.4	40.79	26.18	31.49	39.85	36.21	36.61	38.84	35.62	38.38	30.63	36.34	46.53	33.83	35.33	26.49	29.23	33.05	48.79	36.97	38.25	30.92	32.73	35.01	38.23	46.34	20.73	53.29	27.59	35.41	26.85
2jkd	22.16	18.44	29.08	29.9	23.01	35.39	29.96	25.21	17.2	25.43	26.81	27.88	26.05	26.63	21.72	26.27	30.45	32.02	27.24	25.9	23.65	25.7	36	30.15	20.07	14.93	23.13	24.35	33.52	37.85	18.72	31.57	23.17	12.72	21.13
2jxr	16.39	16.04	26.98	34.43	24.45	31.59	15.44	29.18	33.59	14.69	29.24	27.17	33.53	29.63	13.08	30.22	43.42	27.46	31.03	26.28	23.58	27.66	38.48	34.34	24.2	18.69	18.01	32.23	32.74	43.96	27.4	40.09	23.5	22.54	22.08
2nmt	21.63	21.53	27.57	39.84	38.64	41.45	30.98	24.97	35.63	25.18	36.43	34.78	37.6	32.85	27.39	37.37	35.74	32.1	40.73	28.69	26.19	34.29	51.31	33.62	29.42	24.92	26.1	27.25	41.21	44.71	29.34	46.13	32.11	11.59	27.93
2npf	21.15	16.83	34.7	43.96	35.38	40.22	33.39	32.74	37.97	41.18	42.12	42.45	39.18	38.28	29.18	37.65	49.57	33.43	35.34	28.38	37.06	35.44	50.49	39.01	44.26	23.61	41.29	38.05	38.33	51.5	35.86	43.13	31.93	45.17	27.85
2npi	20.47	20.33	39.36	52.44	43.32	40.09	41.48	41.83	-19.14	42.69	48.02	50.34	45.41	52.49	26.91	55.65	55.64	36.79	37.39	34.36	37.3	38.55	55.72	49.46	43.89	29.48	35.05	45.15	42.38	62.47	36.55	52.3	33.68	22.82	31.47
2nvq	25.81	20.02	35.25	46.39	35.38	41.89	40.29	29.39	40.25	44.08	36.74	46.24	35.87	38.01	29.1	36.81	58.99	34.77	39.1	34.46	32.75	32.39	44.91	35.19	40.89	33.43	33.69	43.32	39.44	44.68	29.26	39.03	33.87	36.01	24.37
2nvt	4.16	4.13	19.94	26	17.96	24	19.72	17.06	19.08	15.84	23.3	18.47	21.5	21.6	15.77	18.77	28.78	20.36	18.83	17.55	16.17	21.43	28.75	23.57	23.47	11.86	19.2	19.92	24.44	28.86	13.95	27.62	16.89	21.04	16.88
2nvx	20.49	20.94	27.79	37.17	27.65	34.06	35.5	27.45	33.93	26.27	28.63	37.11	32.21	32.68	21.28	33.96	47.33	33.27	34.31	28.01	31.14	34.08	40.75	35.39	30.19	26.88	25.21	33.71	33.88	43.85	31.36	38.81	29.32	30.07	20.3
2nvy	11.3	10.98	22.36	30.46	22.98	34.88	25.03	18.6	22.32	15.8	25.66	29.03	31.42	28.3	20.43	28.91	34.64	23.58	24.64	20.56	22.41	25.7	38.18	27.7	19.4	18.55	20.02	25.26	22.86	37.08	22.08	33.55	23.91	23.33	20.27
2nvz	27.64	24.52	41.05	56.08	34.46	47.01	39.23	39.16	48.79	32.54	38.43	49.54	37.86	43.91	37.97	42.95	54.32	39.01	41.85	39.6	40.42	35.06	54.23	43.18	44.46	33.55	36.79	44.67	43.88	52.17	32.55	47.58	33.27	50.32	26.67
2nyc	23.65	24.03	26.15	40.38	30.1	37.6	33.63	24.94	25.6	21.77	29.35	32.01	36.53	28.25	27.4	31.27	42.37	31.2	33.14	27.93	24.86	36.87	43.76	33.41	26.06	21.65	23.94	26.56	36.27	37.89	25.09	34.98	28.4	26.92	24.57
2nye	24.28	22.13	40.58	48.71	36.46	44.68	50.61	37.94	18.15	43.7	38.47	49.46	42.12	41.58	41.3	44.01	55.28	39.36	42.41	41.04	38.75	35.86	54.26	48.32	47.5	31.5	41.02	38.63	46.15	52.54	45.16	50.7	32.71	42.97	30.83
2o0a	18.77	15.82	24.31	36.59	32.9	34.37	30.58	26.78	30.37	26.63	35	34.67	34.29	30.17	20	32.95	45.55	31.19	32.04	24.3	31.52	30.99	38.31	37.54	23.41	25.05	22.46	33.94	34.94	42.61	23.29	37.88	25.24	17.24	25.34
2o1p	19.12	18.09	32.89	28.99	22.83	37.66	31.93	28.35	30.9	27.91	29.55	31.68	29.47	32.24	28.49	31.58	39.27	33.98	25.57	29.36	22.26	26.76	40.27	32.35	32.46	20.32	26.75	33.48	31.76	42.57	25.22	33.22	25.41	31.77	26.69
2o37	24.02	23.29	18.75	35.62	24.85	37.16	25.09	30.49	31.24	19.05	26.16	30.83	29.34	30.98	19.87	31.07	37.59	30.23	39.14	12.34	27.95	29.5	37.58	30.62	28.6	28.35	25.41	25.37	34.31	32.57	17.37	41.63	27.05	23.29	30.49
2o7h	23.98	20.71	32.34	48.65	41.97	41.79	40.59	38.86	39.44	34.14	43.53	43.8	40.08	41.64	30.14	42.52	54.52	40.54	35.48	35.2	33.42	34.66	52.01	42.27	28.04	29.07	29.05	41.33	47.57	49.36	35.32	48.76	34.29	32.38	27.26
2oaj	21.33	20.61	34.9	47.88	35.87	36.26	33.96	32.46	45.41	37.15	36.22	47.93	38.11	37.99	36.78	41.64	51.54	37.48	37.2	38.43	36.07	34.44	44.05	38.14	46.38	28	37.73	40.07	33.79	47.35	35.91	42.86	30.43	38.87	26.35
2ob1	25.16	20.99	37.05	45.76	35.73	38.56	35.18	27.7	37	23.46	38.41	44.67	37.46	35.93	29.87	43	51.26	39.11	37.55	33.4	35.72	30.64	44.74	42.23	36.06	28.17	30.69	36.9	38.56	48.98	39.83	48.25	30.35	39.31	27.9
2ob2	28.74	26.41	33.79	45.31	29.62	52.27	29.4	45.8	30.36	9.91	55.46	25.8	48.87	54.01	16.88	37.63	54.41	47.36	30.08	28.59	32.49	43.18	63.13	46.14	29.37	31.09	17.13	19.3	49.18	47.19	5.36	51.88	43.61	-22.2	35.78
2ocy	2.55	1.13	15.1	-7.23	12.73	36.16	28.25	15.84	8.56	3.5	30.41	6.53	31.51	26.7	15.52	18.89	3.29	17.08	16.57	20.33	18.39	32.54	40.68	20.56	9.21	29.23	18.06	12.52	38.75	23.83	13.19	23.31	20.28	-80.94	16.04
2od2	22.23	22.83	39.79	49	33.59	46.26	44.48	37.46	35.42	19.39	44.91	43.84	48.43	47.33	36.18	38.37	53.93	42.34	33.87	35.1	38.95	38.06	51.39	42.65	40.33	32.47	39.53	34.12	41.19	55.65	40.03	46.43	33.03	37.64	30.8
2od7	22.1	17.96	31.04	30.95	24.19	42.35	28.29	26.92	21.32	20.5	35.42	26.97	33.73	29.01	23.19	24.08	43.6	32.28	33.93	34.58	22.35	33.75	38.53	36.53	21.98	20.89	32	39.67	38.29	40.52	15.78	35.67	32.95	0.36	28.03
2od8	24.93	24.34	27.12	44.8	32.06	46.1	19.98	29.26	25.65	8.04	33.37	27.77	46.92	44.49	-0.5	36.31	48.01	33.45	37.83	26.26	29.54	38.04	46.66	33.75	18.47	34.1	-2.24	25.1	46.26	40.13	5.09	49.26	35.58	-19.12	32.18
2od9	21.46	20.21	38.15	41.92	29.84	47.03	38.66	35.58	35.82	37.69	45.5	36.16	38.99	52.31	34.72	37.64	48.63	37.05	38.18	39.6	33.97	32.71	55.48	39.7	40.42	27.88	34.9	44.06	39.49	51.04	37.52	45.51	32.29	44.37	31.95
2oe0	24.65	21.04	27.01	34.44	26.09	36.51	29.01	28.69	30.77	21.43	31.14	29.42	32.23	15.13	17.81	37.96	44.3	32.05	33.13	30.97	30.67	29.61	48.63	39.18	24.8	20.34	20.67	30.38	33.78	41.51	17.65	42.85	30.46	24.18	24.36
2oe1	15.99	13.79	25.95	39.47	32.88	33.53	29.88	26.74	33	31.58	38.93	39.95	33.37	33.9	27.74	32.82	42.1	29.91	32.59	30.26	31.91	29.4	38.89	37.01	29.12	25	31.22	31.7	34.34	47.88	24.07	39.01	25.4	27.11	21.02
2oe3	13.36	12.69	29.47	29.45	18.95	31.08	26.39	21.56	24.32	20	27.11	24.89	29.72	27.6	27.17	27.81	30.44	27.89	29.93	27.92	25.73	24.52	39.89	28.54	27.31	20.25	30.63	30.81	28.21	36.15	24.1	32.66	25.7	18.88	20.98
2og4	21.53	22.71	26.15	36.88	22.98	45.51	33.74	27.77	24.82	32.13	36.93	29.63	33.54	39.66	19.21	32.5	52.26	36.92	33.68	24.03	27.47	41.03	49.5	34.9	28.71	25.34	23.86	25.63	40.43	48.54	22.38	43.87	26.74	30.66	29.22
2one	29.58	24.64	27.73	31.87	33.46	43.2	33.42	26.85	29.48	23.61	27.66	35.94	33.41	29.45	26.43	39.11	40.77	48.51	38.25	28.87	29.62	31.03	42.59	37.06	27.93	28.71	29.15	29.43	41.55	38.09	29.37	44.79	34.32	24.82	25.88
2oq2	19.58	21.16	33.48	37.12	24.76	34.66	32.02	31.3	29.06	19.22	36.15	28.65	36.97	36.31	21.33	31.41	33.59	33.74	29.11	29.75	28.65	35.7	40.1	40.01	28.7	25.07	32.15	31.9	41.16	37.68	25.19	44.13	29.06	23.12	26.74
2oz0	28.97	27.9	35.46	26.49	38.19	50.63	35.01	40.87	6.31	-4.63	44.57	36.57	47.43	40.1	7.98	39.62	46.41	45.95	46.41	45.01	40.4	47.15	49.61	46.71	7.93	30.53	20.94	2.49	46.03	38.16	12.65	50.19	37.45	-69.28	34.01
2p22	23.68	18.05	27.62	33.13	19.95	37.27	25.46	25.4	25.93	23.9	29.52	21.92	29.01	31.98	25.12	30.5	41.07	33.2	30.41	25.97	21.58	25.73	37.27	26.58	22.4	22.29	23.52	30.55	33.82	35.33	24.75	34.72	28.5	38.82	21.12
2p63	29.11	26.61	44.64	44.61	42.31	47.86	40.93	38.82	43.88	46.87	40.63	45.51	41.25	43.68	40.31	43.08	60.96	38.73	41.64	41.24	40.59	38.63	48.36	43.36	42.48	30.93	46.65	44.92	44.93	52.38	39.93	50.6	34.52	52.99	29.83
2p6f	26.48	24.16	38.56	42.44	30.35	38.59	39.76	31.94	37.75	38.2	35.85	46.4	38.61	42.08	31.1	40.26	45.41	37.18	39.66	34.32	35.2	32.2	47.52	36.42	42.96	24.16	31.14	37.64	40.15	44.79	31.5	41.69	30.37	41.72	27.15
2p6g	23.88	20.89	33.2	44.33	22.19	41.27	41.31	29.69	8.64	27.09	37.24	38.65	39.78	41.59	31.45	39.43	60.88	34.71	28.8	34.71	30.79	33.84	49.1	39.27	28.82	30.67	33.56	35.04	46.68	49.56	38.11	44.68	32.51	13.01	26.29
2pcb	23.08	20.56	28.64	43.85	32.84	40.46	45.77	28.78	29.98	42.22	41.04	40.65	35.68	39.33	37.08	44.31	50.05	38.62	38.43	34.37	43.19	36.07	46.71	43.9	30.64	27.13	36.16	37.14	37.7	52.63	50.23	41.36	30.83	37.95	28.15
2pcc	25.35	23.84	32.03	51.92	37.44	43.49	36.98	31.1	37.57	36.87	38.48	46.02	36.86	40.12	31.02	40.59	40.24	36.94	35.24	34.08	36.84	33.53	46.64	40.1	38.22	28.63	35.53	34.83	37.35	48.81	38.48	48.62	34.16	31.75	31.61
2pff	22.74	21.39	43.26	56.18	41.98	47.08	46.01	37.81	59.94	46.16	49.58	51.68	44.2	50.95	37.33	46.46	65.25	40.96	47.34	38.04	39.3	38.98	55.15	44.43	50.65	35.37	35.59	44.44	47	61.89	46.32	55.06	34.29	50.57	32.79
2pfv	20.29	17.77	31.64	39.53	30.2	38.12	23.03	31.43	23.14	25.26	40.72	38.93	36.03	34.52	21.15	39.41	45.46	36.51	32.58	34.54	23.1	29.9	50.22	34.52	28.07	24.41	30.37	24.48	36.64	44.95	25.62	45.57	32.63	19.8	26.09
2pjw	13.15	8.03	22.4	22.53	12.24	31.97	24.75	19.64	9.95	2.17	22.33	15.01	24.14	19.51	15.38	24.58	27.89	21.82	22.94	24.81	28.36	23.53	29.15	20.94	15.01	11.12	19.37	21.24	24.43	28.43	16.18	30.25	21.17	7.33	23.17
2pko	15.77	14.84	28.28	36.98	23.62	30.19	30.44	20.02	21.66	12.54	29.86	28.78	28.32	31.06	24.4	31.77	37.2	32.83	28.98	24.38	22.33	29.93	43.07	30.18	27.96	27.17	26.44	27.19	27.3	34.54	21.84	35.04	25.14	25.26	25.92
2pm6	23.7	19.78	25.3	50.03	30.78	46.84	31.48	29.45	35.34	20.27	44.88	47.79	37.59	43.45	26.98	40.88	47.06	39.56	33.63	29.79	36.52	32.76	53.34	40.25	33.63	32.09	36.24	27.43	40.08	50.45	37.47	48.12	35.53	32.47	27.87
2pm9	22.83	20.86	27.65	36.31	22.77	33.04	28.89	29.78	34.14	15.97	32.12	29.81	33.03	39.49	25.43	30.04	38.98	34.78	33.54	23.15	22.11	30.27	44.25	32.94	32.98	19.33	29.18	30.57	37.25	47.02	28.75	48.81	29.17	40.04	27.13
2pmi	22.87	20.63	40.76	47.36	42.01	43.7	45.63	42.64	2.84	28.26	44.85	44.06	44.75	38.96	24.6	45.51	51.82	39.81	37.25	44.15	41.64	34.03	51.19	43.64	43.88	32.89	38.29	41.62	44.3	38.15	29.7	49.41	34.71	12.65	29.92
2pqr	20.67	23.59	24.66	48.55	32.28	44.11	23.81	28.72	5.81	10.51	39	40.18	37.38	35.91	0.15	36.7	49.29	34.93	41.2	27.34	28.81	30.19	53.05	38.83	17.62	26.2	8.87	36.18	40.3	46.16	32.21	41.71	32.92	16.16	27.82
2pry	16.25	19.38	29.61	43.76	29.18	35.72	34.97	32.74	33.78	27.01	33.03	38.73	33.44	34.46	30.17	35.81	44.8	29.48	35.57	29.04	31.55	33.76	39.82	42.05	44.7	22.41	31.94	29.16	37.87	52.48	29.7	38.77	27.66	27.59	23.11
2ps1	22.18	21.11	36.22	46.37	28.12	42.63	30.32	36.38	29.65	32.47	43.58	39.36	39.67	43.4	32.01	42.1	48.26	38.94	32.76	36.97	33.84	34.29	52.22	43.12	34.37	26.74	33.27	31.65	40.77	49.43	39.85	46.22	29.64	35.52	28.62
2q6q	14.68	16.82	21.33	27.77	17.64	27.73	21.41	19.05	22.99	13.25	25.32	20.63	23.11	21.71	12.57	28.39	35.06	26.68	23.69	24.98	20.19	24.59	32.25	25.47	16.83	14.15	15.79	21.97	30.4	33.99	13.99	28.1	15.94	20.6	17.83
2q99	21.27	20.69	34.89	50.85	37.12	40.89	29.69	29.41	35.5	39.35	40.64	43.44	37.85	35.4	25.27	40.19	59.49	40.34	38.14	32.56	36.2	32.97	49.72	37.18	36.33	29.22	29.44	37.65	41.98	43.72	33.54	48.61	35.19	27.04	29.03
2qb6	22.85	19.57	36.22	45.22	30.06	39.94	39.66	32.84	41	38.27	37.75	40.59	37.77	40.03	33.86	37.43	53.22	35.74	38.13	35.98	33.13	34.29	46.23	40.04	38.61	25.19	36.93	38.38	39.56	50.55	39.35	44.67	31.55	32.62	23.85
2qb7	21.47	21.28	37.5	41.18	31.31	39.92	42.63	35.14	42.91	34.3	38.12	41.14	39.66	41.44	36.54	38.92	57.9	34.53	42.81	34.15	39.41	33.46	49.72	49.48	40.1	25.24	38.13	39.03	42.46	60.59	38.62	49.16	31.15	36.88	29.07
2qb8	22.67	21.07	34.75	47.02	29.64	45.58	33.24	36.35	54.46	51.12	38.66	43.76	40.86	43.66	40.49	42.85	54.55	40.77	36.87	34.48	32.36	35.5	53.99	45.56	47.74	28.59	36.62	38.03	42.69	55.9	30.22	45.57	32.45	32.79	29.5
2qfv	29.11	26.3	36.09	44.4	35.38	44.37	38.64	32.68	42.56	35.25	40.57	46.67	38.72	41.94	45.53	39.11	53.56	46.89	42.86	33.75	31.51	37.32	54.39	39.41	49.28	29.93	40.76	36.51	40.77	47.51	32.88	45.59	37.15	36.76	29.51
2qfw	24.33	23	26.79	37.27	34.59	42.76	24.94	29.5	14.19	27.8	35.95	33.84	39.84	32.88	23.5	46.44	45.21	37.76	27.08	22.2	31.06	35.96	47.43	32.56	-14.5	29.12	21.5	27.28	47.53	30.25	21.53	48.36	36.22	-15.09	29.78
2qfx	25.23	24.08	43.02	46.96	35.09	46.54	37.63	37.4	49.74	45.29	44.26	43.09	40.09	40.84	37.01	41.75	51.68	41.22	40.29	36.85	34.55	35.19	51.3	41.52	49.09	29.5	36.32	40.51	42.15	53.05	43.24	49.53	29.61	46.44	28.47
2qfy	20.82	19.5	30.94	39.28	36.22	39.23	30.65	27.86	9.07	30.67	31.43	35.89	37.65	31.92	19.8	38.76	36.73	39.51	33.13	33.37	25.37	37.86	44.66	41.57	4.77	26.9	28.4	31.47	43.52	34.76	27.89	40.23	33.36	0.78	25.95
2qiy	22.63	20.53	24.86	35.1	25.75	42.75	23.88	18.45	23.31	22.49	29.7	35.17	36.99	32.1	15.9	41.81	38.4	35.69	27.42	20.51	28.56	34.09	51.88	32.13	26.31	20.2	22.91	23.92	40.82	39.88	26.28	35.06	35	17.94	20.51
2qj0	20.31	23.67	28.28	35.54	29.66	41.16	43.73	27.49	26.99	23.55	37.27	37.49	37.14	35.09	25.81	34.53	41.23	32.75	30.98	30.07	26.28	36.99	38.83	36.38	37.62	23.89	29.09	31.75	38.44	45.95	31.8	44.28	32.83	34.42	28.86
2qjl	13.85	12.46	21.1	34.94	27	33.33	26.13	16.66	20.49	9.54	31.43	30.11	32.81	30.64	9.47	28.04	37.15	28.92	32.68	25.97	20.19	28.87	42.72	29.82	22.61	22.11	16.78	27.53	31.86	36.52	18.66	34.11	23.13	10	20.86
2qjx	16.26	15.17	25.18	27.18	17.18	28.53	24.92	21.4	25.33	18.48	20.65	21.75	27.79	22.86	15.92	22.62	28.34	21.02	21.18	21.88	20.92	23.8	29.71	25.33	23.09	18.3	15.5	22.5	25.84	30.76	15.97	27.39	18.73	14.65	19.5
2qk1	22.17	16.42	25.76	32.58	25.69	37	33.97	16.76	19.66	27.67	25.47	27.13	31.23	33.15	18.4	32.39	36.89	28.28	26.81	25.51	31.29	35.8	44.3	33.84	23	27.26	15.82	25.48	42.37	38.95	26.98	33.97	22.4	26.83	26.88
2qp9	27.37	23.56	32.62	36.43	26.58	39.93	40.08	27.38	29.14	33.46	37.22	33.46	31.78	37.2	26.64	32.26	44.82	34.1	33.06	32.25	30.71	33.2	42.04	34.97	39.32	24.26	32.42	37.53	37.37	46.49	30.21	41.49	29.67	24.44	26.46
2qpa	26.14	18.4	28.81	47.73	43.27	47.98	27.68	27.48	16.22	19.83	43.74	40.84	40.54	38.89	-2.89	44.01	55.02	33.13	37.55	33.77	35.34	39.81	55.98	38	29.59	34.42	17.55	19.86	43.33	49.93	20.6	49.13	37.46	19.89	27.63
2qqf	26.6	22.41	37.24	48.49	30.97	45.53	39.62	37.03	46.03	38.2	49.32	43.63	39.31	48.83	38.97	41.2	58.09	38.82	40.2	40.29	35.61	36.57	50.24	42.63	44.05	28.84	41.92	40.31	42.45	54.66	39.65	48.3	34.93	47.76	29.4
2qqg	21.63	19.87	38.26	43.56	32.25	43.2	34.62	36.23	35.54	38.13	47.81	43.16	39.57	52.2	33.11	40.6	50.37	37.07	38.12	39.49	33.7	33.17	51.51	41.77	44.17	26.21	37.41	43.19	39.79	56.54	36.35	46.57	32.35	37.6	31.44
2qrj	22.53	22	36.55	45.18	32.98	44.59	36.65	34.28	37.49	40.89	37.58	44.33	39.13	43.08	31.83	40.37	50.4	34.62	36.91	35.99	31.5	33.84	48.08	39.4	38.06	33.44	32.61	35.49	42.57	51.92	33.2	40.82	30.67	54.53	27.31
2qrk	20.28	20.37	26.99	38.49	29.09	38.62	27.61	28.38	32.29	21.21	37.77	30.87	35.14	38.72	25.86	38.41	47.68	35.79	29.89	27.91	26.64	34.2	44.47	32.84	18.62	27.8	25.49	24.89	37.74	45.1	28.29	45.32	27.38	18.95	27.48
2qrl	22.39	22.02	30.94	50.79	36.75	40.08	36.05	31.47	37.22	47.83	42.38	46.61	36.76	44.05	28.37	41.81	52.49	44.3	30.87	33.2	36.86	32.26	54.78	39.34	37.24	28.37	31.33	39.04	38.56	46.27	40.85	44.51	34.05	42.18	28.8
2qsg	13.84	15.62	29.11	35.9	22.41	32.03	28.44	25.44	32.04	25.79	33.31	38.16	27.94	35.85	26.61	30.56	44.97	24.53	28.72	22.79	26.87	29.73	42.73	33.78	37.07	20.58	27.66	27	32.52	45.11	32.44	36.74	23.52	35.2	23.46
2qtv	18.86	16.6	22.12	24.12	20.6	36.32	30.5	20.7	26.32	14.69	37.59	9.64	29.2	21.34	20.7	27.15	35.33	28.64	26.94	27.37	23.9	39.66	45.49	27.54	23.8	20.56	22.16	19.56	34.89	26.84	17.82	36.58	32.41	-4.6	25.28
2quq	23.77	23.79	29.4	44.32	38.73	49.49	24.53	34.31	-32.79	29.11	45.82	19.21	44.72	45.19	-10	27.74	60.54	41.45	41.27	39.61	38.39	40.06	52.75	48.71	41.75	28.74	8.06	11.42	44.13	56.2	21.88	47.35	34.74	-57.69	30.56
2qxl	30.49	25.73	45.2	60.66	41	45.38	31.93	37.41	50.28	49.32	38.96	55.93	40.63	47.41	43.41	45.2	60.3	46.35	39.73	38.71	36.12	39.14	55.68	38.23	39.16	30.45	39.26	38.87	47.7	53.48	33.27	52.21	33.11	37.39	32.42
2r0v	25.09	24.27	36.13	44.49	36.58	45.89	39.17	33.44	45.53	49.58	40.88	46.83	36.15	42.01	22.84	43.07	51.76	39.42	41.93	36.42	36.64	35.52	59.67	41.19	43.88	33.62	28.23	38.42	47.03	53.58	28.98	45.98	34.63	33.07	29.61
2r10	20.92	18.57	28.06	43.14	33.67	35.16	29.01	26.98	42.15	24.37	37.85	47.9	35.19	34.86	23.12	32.9	43.34	32.58	28.49	35.57	33.11	31.47	47.03	42.28	39.62	22.59	30.64	37.64	34.26	44.09	30.27	38.36	26.13	31.66	28.49
2r25	23.26	19.88	33.12	48.03	36.38	46.19	39.79	28.78	39.65	42.75	43.51	32.61	39.4	37.51	11.71	41.74	52.09	40.64	35.36	38.09	29.12	36.77	50.93	42.55	17.07	29.77	19.29	37.92	48.21	49.41	30.42	43.53	32.09	31.73	30.35
2r2v	20.03	17.98	32.12	40.13	25.88	38.27	35.48	27.62	26.73	29.8	33.79	40.33	33.02	32.34	29.82	35.38	55.18	33.93	31.67	32.84	34.93	30.41	45.4	31.55	29.23	23.18	29.63	32.99	36.9	41.65	26.54	36.35	29.02	-2.53	25.19
2r7z	25.12	23.59	36.21	49.17	40.8	44.9	33.05	35.75	23.77	37.6	40.17	39.07	40.57	42.85	26.83	41.1	48.73	40.09	34.12	34	32.64	36.76	49.12	45.1	35.66	28.47	33.06	36.09	39.24	58.78	33.64	45.69	32.89	44.61	26.79
2r8k	23.85	22.41	29.55	42.65	36.43	43.97	33.36	27.33	28.32	22.11	41.87	37.69	35.04	31.19	21.59	37.37	48.01	35.3	35.97	30.11	33.54	36.18	51.65	38.77	28.37	38.56	27.31	29.27	41.63	43.38	31.07	43.92	37.44	28.65	24.8
2r92	27.4	28.44	39.85	46.81	34.19	46.85	36.56	36.06	12.31	35.99	41.9	57.06	38.72	39.08	45.11	50.42	54.36	39.27	39.52	36.68	41.25	39.28	51.06	43.78	37.05	33.6	42.35	45.43	48.68	47.39	31.68	44.98	35.52	30.16	30.45
2r93	25.85	27.05	35.74	47.93	40.36	45.62	40.25	40.37	25.57	43.18	38.36	40.48	38.51	45.35	25.78	44.37	63.61	49.34	39.21	40.51	39.89	38.94	54.66	43.21	39.63	32.49	29.35	41.31	40.72	53.64	32.6	47.34	37.9	40.71	29.17
2rbt	25.04	24.64	-123.24	-36.65	-98.99	5.57	-201.02	-21.79	-113.38	-174.72	-29.79	-32.06	-2.53	-52.86	-256.99	-109.27	-61.02	11.77	-59.73	-124.22	-105.47	16.09	-9.81	-75.92	-89.3	-4.83	-277.47	-132.33	-9	-79.51	-39.17	-15.2	18.5	-201.13	13.83
2rbu	22.65	21.2	32.52	31.24	32.13	39.37	-10.51	27.68	-17.42	18.4	42.3	39.62	36.12	41.07	14.02	28.02	39.23	38.26	31.32	25.44	30.71	38.88	49.25	36.87	13.7	27.88	17.76	22.08	44.28	53.5	28.93	38.81	28.57	20.32	30.6
2rbv	24.92	21.18	16.52	40.56	34.31	37.01	21.52	21.13	30.24	6.11	30.36	30.77	35.17	31.08	14.94	37.39	42.86	29.3	23.47	17.92	18.43	32.47	40.77	36.29	17.42	27.61	16.03	19.54	37.03	37.71	25.61	47.44	27.86	13.09	24.13
2rbw	25.47	23.47	1.56	-25.44	-18.26	37.34	-97.25	7.11	-100.26	-79.69	27.15	-63.64	17.7	-6.72	-54.43	-2.97	-12.56	39.37	-6.65	-76.02	-59.02	31.61	14.52	-30.89	-79.97	19.76	-41.12	-9.26	40.89	-54.95	-74.21	32.96	27.2	-15.47	23.5
2rbx	24.75	22.86	18.59	46.95	30.91	39.38	19.05	26.44	29.11	9.67	31.93	28.7	39.02	31.02	12.84	35.65	42.61	29.8	31.15	20.19	21.24	36.46	41.2	39.78	25.65	26.63	2.33	18.71	41.06	38.24	24.33	45.83	30.68	19.59	26.08
2rby	26.96	19.97	38.1	40.95	30.96	40.36	38.32	29.97	36.52	26.76	34.91	36.28	38.43	36.74	31.35	34.01	45	40.43	39.02	31.88	26.05	31.48	55.85	37.18	41.7	28.66	32.27	38.05	39.43	44.55	30.94	43.47	30.5	23.93	27.25
2rbz	25.09	18.9	36.86	41.55	27.57	40.22	38.49	26.93	30.8	26.43	32.68	32.69	34.94	34.16	28.4	34.13	46.66	33.79	30.94	31.9	26.68	30.62	42.47	34.39	30.93	24.52	30.43	37.5	34.53	45.69	27.53	41.43	26.29	27.99	27.25
2rc0	19.91	17.17	16.7	38.87	33.61	36.01	21.93	18.1	31.12	4.5	33.29	29.57	33.37	31.75	14.38	37.74	38.14	31.46	27.45	21.15	19.04	34.23	39.32	34.64	17.4	24.45	14.62	23.31	33.32	37.87	22.35	39.41	25.84	10.78	19.13
2rc1	19.56	23.18	-115.57	-21.81	-68.04	15.47	-191.76	-34.78	-70.46	-103.23	-55.46	-8.32	4.8	-67.39	-246.27	-44.88	-57.38	7	-75.06	-130.08	-137.32	23.39	27.7	-60.83	-149.82	4.15	-166.79	-92.16	8.43	-12.59	-34.33	-17.15	6.86	-202.72	17.58
2rc2	24.67	23.01	9.56	39.35	33.95	39.32	23.73	17.19	30.54	6.5	34.11	26.95	35.32	30.54	5.27	37.4	38.68	29.14	25.76	20.54	21.47	36.37	40.86	39.6	18.71	26.49	16.78	18.74	36.17	34.98	27.82	43.4	28.68	10.17	24.06
2rf4	25.12	19.77	34.75	46.79	38.31	42.03	38.7	19.71	26.1	28.36	40.48	29.05	41.99	36.05	25.66	33.06	51.05	38.8	39.76	33.48	38.53	36.8	48.63	42.78	32.36	30.21	-3.87	28.27	43.7	43.99	22.43	44.29	34.35	37.35	27.6
2rfo	23.57	22.92	38.72	34	26.4	41.13	38.61	31.57	32.33	29.24	33.61	34.26	38	34.34	30	33.44	44.81	37.63	31.49	31.64	32.95	29.99	46.34	37.29	35.78	28.74	27.46	31.51	38.52	45.05	36.85	38.41	33.99	30.98	29.97
2rgr	24.9	21.44	35.9	38.97	34.69	41.32	40.02	36.2	34.83	35.15	37.04	39.6	38.82	41.34	33.54	35.1	49.14	42.61	37.94	36.53	36.73	29.55	51.42	39.46	39.96	31.95	37.74	44.72	37.19	49.81	32.34	40.87	34.05	39.42	27.67
2rim	25.66	27.27	25.54	43.47	22.35	44.94	23.48	37.45	23.29	-24.56	53.35	28.28	43.29	44.04	1.92	29.13	54.18	37.26	17.01	24.26	24.97	39.61	51.47	37.81	5.33	35.87	12.15	-0.84	41.96	45.28	-8.54	47.23	28.91	-1.08	30.58
2rio	19.96	17.78	34.91	44.78	35.09	39.88	20.55	35.15	37.08	36.05	41.44	38.28	38.97	46.26	31.45	38.24	48.03	32.36	34.86	24.9	34.29	31.72	52.05	39.13	25.78	29.16	30.87	28.82	36.65	52.07	27.09	42.16	25.85	18.18	23.3
2rkk	23.59	12.86	20.98	19.27	23.19	39.87	17.42	17.13	8.88	-26.31	37.11	36.53	36.05	33.34	11.4	25.02	36.9	28.35	17.41	15.28	14.8	37.61	44.93	29.95	24.62	27.35	1.15	18.8	33.81	37.46	24.78	30.91	32.21	-1.23	28.34
2rkl	22.74	20.8	34.92	42.24	28.37	42.07	29.06	34.83	33.4	6.38	48.89	43.04	41.21	47.21	26.63	41.44	53.26	35.48	32.46	26.76	22.95	35.59	50.77	37.62	41.51	32.78	28.12	33.92	44.44	43.76	29.25	48.4	31.88	20.92	30.3
2rko	20.36	18.62	38.95	48.05	33.9	41.63	27.05	36.77	16.33	32.61	36.55	43.05	37.24	36.42	33.92	42.37	51.62	39.91	40.68	33.27	42.13	34.54	46.83	44.85	41.33	27.93	33.57	36.16	35.75	53.98	23.21	40.45	31.92	7.96	29.85
2tmk	26.55	23.13	34.46	50.26	19.02	49.65	34.16	42.22	35.89	30.16	47.15	40.25	47.8	57.37	22.48	39.65	62.19	44.69	32.88	29.39	33.76	39.32	53.19	41.68	32.79	35.12	29.46	8.48	47.92	52.16	36.39	57.61	37.01	31.61	35.97
2ucz	18.08	17.47	26.29	32.12	20.82	31.17	31.06	22.17	20.84	14.62	28.29	26.33	27.87	28.17	24.17	27.05	31.36	28.09	25.26	25.96	22.93	26.76	38.21	32.79	30.35	15.66	26.46	34.58	30.41	38.06	17.2	30.94	24.14	16.98	22.56
2uv8	23.42	20.06	34.82	49.42	39.01	39.86	39.31	32.58	39.51	34.58	35.93	49.55	41.79	45.67	34.77	43.71	51.99	36.42	35.72	32.7	34.67	34.91	51.03	48.85	48.63	32.99	35.47	37.92	38.09	56.79	37.14	47.36	34.35	40.68	28
2uy4	31.32	30.36	27.13	37.61	30.35	44.28	24.53	24.95	23.48	22.17	31.84	30.33	33.34	23.56	26.15	31.08	39.87	39.32	39.93	41.18	28.6	33.69	40.26	38.2	34.47	27.22	27.79	32.73	38.36	44.79	21.64	33.57	39.42	21.39	31.7
2uy5	24.69	23.96	31.52	30.17	25.76	45.3	36.1	34.19	35.1	32.16	39.07	37.49	26.71	42.89	26.88	30.17	47.86	35.18	37.13	37.37	26.44	41.24	43.02	40.51	33.56	31.25	33.33	33.63	43.87	54.47	40.01	41.22	35.33	35.18	30.41
2v0p	23.42	25.63	34.82	38.37	30.53	41.18	36.05	32.3	30.93	30.05	37.58	39.84	39.85	37.79	28.01	35.63	49.46	34.6	38.39	30.92	28.41	31.7	47.32	39.74	35.41	32.67	31.6	28.24	34.67	45.36	25.7	41.52	29.53	36.74	27.79
2v1q	21.62	18.44	24.9	36.43	25.22	31.72	30.42	26.07	26.47	20.39	30.62	37.22	32.59	26.6	23.1	34.9	33.77	31.37	26.45	29.51	25.89	28.92	40.49	36.51	22.28	25	26.31	25.58	32.94	41.71	23.69	31.84	26.24	21.49	23.43
2v1r	18.94	18.02	27.99	26.81	25.39	33.88	33.45	29.15	29.56	21.43	30.14	32.06	30.29	28.88	22.78	36.09	24.35	28.36	30.03	30.84	28.32	28.94	39.92	30.94	31.31	21.4	26.59	25.57	34.73	35.75	27.37	37.62	26.08	8.65	24.26
2v23	19.48	19.33	18.82	42.15	30	37.83	20.48	20.58	17.55	-9.55	31.96	26.9	32.95	30.88	11.39	36.55	35.55	22.29	21.5	18.93	20.66	39.11	36.99	35.83	21.14	27.44	16.91	19.5	40.59	30.21	23.69	42.56	29.57	-3.95	21.29
2v2e	18.05	20.84	13.76	39.67	32.41	34.88	22.05	23.5	29.68	28.29	29.52	28.45	32.74	28.8	4.44	37.91	35.51	31.36	21.17	16.29	20.25	34.15	37.11	33.91	12.25	24.63	9.27	17	37.27	33.45	21.2	39.86	32.16	-45.39	21.07
2v3j	21.45	20	39.52	33.58	33.38	41.33	39.76	35.68	30.11	23.75	43.18	33.66	40.09	41.01	2.21	31.74	37.43	36.08	31.41	31.26	32.98	36.82	45.17	37.32	37.99	25.32	31.53	41.11	41.36	52.18	31.88	51.82	27.89	34.41	32.83
2v3k	19.13	17.58	28.37	42.73	24.43	40.07	25.89	22.67	14.28	28.51	34.86	27.84	39.13	38.86	-4.13	24.28	28.73	34.59	27.26	20.9	22.15	34.08	36.88	36.42	8.19	28.09	11.34	16.09	38.88	44.37	21.23	36.34	28.01	-1.65	31.33
2v3m	20.25	16.17	31.17	39.47	25.38	39.21	34	27.83	29.18	39.48	32.61	43.92	37.74	38.6	27.31	35.63	46.31	35.56	28.71	34.48	36.4	30.17	44.76	41.3	38.21	26.55	30.35	37.1	34.69	46.66	30.43	41.51	28.16	38.66	25.95
2v6v	16.92	14.7	29.37	25.95	22.09	29.67	20.71	23.86	28.6	15.42	30.99	25.24	28.19	29.31	22.78	27.73	32.63	27.49	27.09	23.48	24.04	24.8	29.98	30.11	30.21	17.33	27.89	27.37	32.12	34.83	23.26	32.62	20.54	23.67	23.98
2v6x	20.11	21.44	34.21	43.6	31.94	41.42	33.12	32.81	36.02	34.62	35.65	36.96	36.05	40.59	30.93	39.24	46.68	32.72	33.44	30.18	28.26	35.72	47.25	40.92	33.11	26.63	33.36	36.74	38.7	48.78	29.35	45.42	30.79	28.02	28.41
2v75	13.09	12.38	30.95	36.93	25.54	36.46	39.66	28.72	32.58	25.12	31.08	36.3	34.47	33.12	29.68	31.95	38.34	37.94	32.24	32.15	34.08	29.41	45.09	38.3	32.21	24.6	30.98	32.26	34.56	51.47	38.14	41.43	24.47	18.76	26.15
2vdu	22.89	21.29	32.77	39.57	29.09	41.22	34.78	35.15	38.51	42.13	37.96	37.33	33.87	36.56	31.75	37.94	47.62	34.05	37.27	32.4	29.9	31.9	48.24	37.44	41.43	26.02	30.88	37.42	36.97	44.4	30.27	39.91	29.76	42.15	26.24
2vdv	15.51	15.92	31.42	34.11	22.6	42.44	28.5	26.5	23.75	22.99	34.59	32.1	31.74	31.91	22.02	29.64	31.29	31.44	32.77	28.75	28.03	33.06	40.83	30.84	29	24.09	29.5	30.78	37.79	37.02	22.32	37.58	26.39	-14.83	28.69
2veq	25.01	19.93	32.38	48.99	34.22	46.65	40.32	32.32	18.19	13.77	36.25	33.77	39.81	34.51	2.71	36.86	57.82	37.44	40.58	36.32	38.1	35.62	50.54	42.56	37.75	30.98	11.71	29.98	38.16	45.84	36.44	44.28	31.92	-40.6	32.71
2vgm	19.42	17.53	32.78	32.21	24.09	34.42	28.73	27.11	31.81	27.83	32.46	36.38	30.36	32.9	27.3	27.04	43.94	29.96	26.99	26.27	23.14	24.51	38.78	34.63	37.31	23.86	31.33	33.18	32.79	39.03	23.42	33.87	26.12	24.2	22.83
2vgn	21.18	19.09	25.94	43.25	32.38	38.67	29.92	28.86	39.75	32.05	33.82	41.03	35.98	38.1	23.29	37.93	43.63	32.45	36.07	21.55	23.71	33	40.15	34.81	28.44	28.76	25.54	32.46	35.05	43.54	24.05	43.45	29.31	27.28	24.31
2vk1	17.67	11.65	24	32.35	18.66	33.24	21.63	14.81	18.52	33.53	26.88	18.55	27.36	19.67	20.5	27.55	31.07	32.32	18.02	24.97	19.41	26.6	31.33	28.88	23.94	19.29	22.54	23.92	29.85	31.99	17.95	35.65	27.72	21.39	25.54
2vk8	21.04	13.81	28.89	35.69	23.39	34.63	20.1	18.04	27.59	34.3	29.44	28.63	30.79	28.41	12.76	31.34	40.78	29.08	18.87	25.43	19.81	33.26	40.38	27.53	26.39	23.41	12.08	19.48	29.69	31.68	16.37	33.78	26.46	23.48	25.38
2vkn	18.59	21.62	24.67	41.55	21.59	34.01	26.98	20.36	30.03	18.46	24.31	24.56	30.82	20.92	19.49	26.22	34.84	28.89	23.41	28.62	23.6	26.83	39.9	30.73	30.16	28.69	19.72	30.43	34.37	33.8	15.49	32.85	26.26	13.55	21.51
2vkz	22.92	20.21	33.93	49.01	36.46	44.31	32.12	31.06	37.55	41.22	35.84	50.04	43.68	44.66	32.28	39.54	55.18	36.55	34	32.23	35.58	33.14	49.11	45.47	39.9	33.46	36.71	39.25	37.83	53.9	36	43.65	36.64	48.78	27.99
2vnu	20.09	17.01	31.59	38.9	32.94	36	34.44	30.49	34.82	40.39	32.85	37.61	29.64	35.69	34.64	39.24	43.86	36.3	30.44	32.18	35.51	30.27	44.53	34.2	34.65	28.31	34.52	33.51	36.72	39.93	27.13	39.01	25.71	35.67	23.91
2vso	20.48	19.27	32.14	33.1	19.87	42.34	30.94	27.13	30.6	31.38	33.89	29.21	34.94	36.85	27.52	33.09	49.41	31.67	27.56	29.84	25.47	30.85	41.96	34.2	26.11	23.21	28.46	32.8	34.5	42.95	27.27	37.09	29.24	41.44	27.95
2vsx	19.59	22.27	32.85	42	27.66	33.71	24.84	31.48	22.99	29.59	34.93	23.98	29.83	34.56	22.41	28.9	44.36	31.72	24.56	25.38	25.25	29.81	39.23	36.42	19.7	26.99	22.88	30.06	35.33	42.31	18.78	35.06	29.93	33.23	24.47
2vum	21.23	20.7	35.23	48.28	36.96	42.96	33.61	30.41	36.3	34.69	35.99	40.32	36.06	42.78	35.04	38.73	44.17	33.61	34.57	29.04	37.92	31.07	44.82	41.25	50.7	25.46	26.67	39.55	37.93	49.03	31.75	41.67	30.92	23.96	25.43
2vw5	25.06	19.38	32.8	39.26	27.57	39.35	32.68	28.73	32.66	39.47	32.5	38.3	34.54	39.3	29	35.56	44.54	35.02	34.73	32.06	26.55	29.65	39.57	37.52	33.23	21.79	30.79	35.13	38.08	41.94	23.38	42.63	32.01	36.81	23.69
2vwc	20.03	18.41	35.15	47.82	34.37	39.42	34.98	31.89	31.95	24.65	35.45	36.88	34.48	39.58	41.24	41.44	50.36	35.77	39.02	37.34	33.99	31.72	43.54	34.61	26.66	26.04	30.41	35.08	41.28	40.65	31.02	40.5	28.89	31.33	24.63
2w61	18.15	20.01	27.54	38.63	29.68	34.81	30.91	28.94	37.8	32.63	34.61	37.08	32	34.63	27.62	35.62	44.8	31.37	34.46	34.51	28.84	28.16	40.86	34.58	29.95	24.35	30.37	34.96	31.02	43.14	22.74	41.68	26.16	24.5	23.17
2w62	19.47	18.12	30.47	33.39	25.39	33	24.94	28.11	21.48	25.26	35.03	32.66	31.65	38.65	32.3	31.56	44.81	26.13	34.62	32.71	26.14	28.13	44.43	30.87	24.93	23.24	26.83	36.18	33.45	42.25	20.28	40.47	26.7	37.12	24.69
2w63	24.02	20.6	29.5	36.8	28.44	41.39	33.85	34.34	30.47	29.44	37.99	40.49	31.92	37.24	28.65	29.47	37.71	35.38	32.06	30.28	28.38	30.19	47.88	38.93	29.07	28.74	30.66	34.3	39.65	48.22	30.61	40.23	28.27	29.9	27.61
2w93	14.25	15.08	22.91	34.38	16.39	27.94	22.18	23.39	18.85	20.2	26.38	28.27	30.69	25.63	20.26	29.18	30.03	26.72	23.06	21.12	17.62	25.67	36.1	25.21	23.8	18.71	23.11	23.72	26.96	33.88	20.15	34.15	18.18	21.25	19.26
2ycc	14.54	11.92	23.73	39.78	30.6	36.57	30.09	21.07	20.1	12.75	30.26	24.89	34.36	25.06	19.31	27.39	34.92	28.42	27.75	27.62	26.02	30.79	41.59	28.28	25.48	24.78	20.65	29.15	36.94	35.47	21.94	35.49	27.17	8.95	24.03
2yhx	31.93	31.16	42.97	38.1	29.47	43.64	31.05	36.91	35.49	36.54	36.58	38.62	38.82	37.96	27.3	39.62	55.49	33.35	35.37	33.61	33.4	31.61	51.14	42.19	37.69	32.82	31.41	36.72	42.1	51.66	37.67	39.97	34.86	26.21	30.33
2yu9	21.46	21.35	41.1	47.2	35.92	43.25	45.48	33.38	46.46	44.59	39	44.86	38.81	44.87	31.37	42.79	52.11	34.26	45.44	37.36	34.3	34.98	58.12	44.18	49.07	29.4	39.41	42.4	38.57	49.69	42.32	47.1	32.26	28.5	28.12
2z4v	27.84	25.38	42	49.99	42.58	48.86	32.49	38.71	49.34	52.7	44.21	50.46	46.96	52.86	27.32	44.56	54.86	38.83	40.06	35.32	35.86	33.38	49.88	51.72	42.83	33.03	39.66	46.7	40.42	61.96	44.01	49.09	30.97	50.12	30.87
2z4w	23.07	23.77	35.15	43.79	33.14	46.34	35.45	36.3	49.78	32.91	44.33	47.19	41.16	45.32	32.83	42.77	57.16	44.47	39.85	39.06	35.06	39.88	49.97	46.08	46.19	28.58	35.39	40.04	42.57	57.46	41.08	47.24	31.93	42.64	29.07
2z4x	22.25	22.66	35.18	34.23	31.84	41.44	35.42	34.59	33.41	34.18	35.57	41.51	34.99	37.71	36.08	41.98	47.07	38.89	36.44	34.29	32.41	33.27	50.69	44.24	39.91	27.61	32.93	36.01	41.19	44.7	37.23	37.3	32.05	45.14	28.42
2z4y	19.16	17.76	29.82	43.9	29.48	38.74	21.66	30.78	37.26	40.5	44.95	41.71	35.59	46.85	29.84	38.86	48.1	34.03	30.23	34.25	31.66	35.97	52.45	43	42.49	23.75	29.97	35.84	38.67	48.43	44.81	45.73	26.02	35.21	30.42
2z4z	23.26	26.6	32.44	43.94	35.67	45.74	26.02	34.58	43.1	34.17	44.29	34.72	40.51	43.88	27.89	47.32	57.78	39.81	33.8	36.85	34.96	34.14	50.18	49.92	47.38	26.66	34.23	33.69	39.66	56.48	36.51	42.86	32.04	41.74	28.95
2z50	24.05	22.98	34.32	40.57	37.23	38.67	33.7	35.96	26.77	26.96	42.9	44.01	35.97	44.54	34.8	38.31	49.7	32.7	33.7	30.6	31.55	35.8	45.58	36.26	43.94	27.07	32.18	34.7	39.74	47.69	35.07	43.83	25.18	31.21	27.64
2z52	22.27	20.31	39.9	46.64	39.71	39.11	29.93	33.42	41.18	37.16	43.1	41.87	42.2	49.11	32.37	46.46	52.73	38.02	39.93	30.06	35	35.59	47.11	46.96	37.87	28.58	36.29	36.57	37.46	51.85	39.43	44.95	31.01	43.8	29.77
2z5b	22.2	19.86	28.94	39.79	29.31	45.15	34.78	32.62	21.13	14.82	39.7	41.04	41.14	34.69	25.71	39.34	46.2	35.93	39.58	31.15	32.78	36.66	48.93	45.57	33.34	25.15	-0.27	40.16	38.02	45.19	32.94	43.05	31.61	10.1	27.49
2z5c	26.95	24.32	44.59	45.46	32.94	46.14	20.18	34.1	33.43	40.65	35.87	39.83	44.45	35.14	23.85	36.13	56.19	35.36	30.09	20.93	27.86	34.05	48.03	33.57	23.15	31.16	29.54	33.97	44.89	44.46	36.64	48.07	39.09	10.99	32.49
2z78	29.74	28.28	34.51	54.11	34.16	52.81	16.22	37.91	22.62	22.16	52.67	45.32	48.24	54.8	30.06	48.57	64.63	45.59	39.11	41.64	31.82	38.97	60.5	43.43	49.19	35.69	36.54	37.98	47.24	56.97	42.84	49.74	42.79	14.1	39.73
2z7h	24.95	29.45	42.86	48.86	41.18	49.39	18.38	39.3	35.93	35.01	47.51	42.67	44.71	50.57	35.41	42.91	60.34	44.6	44.43	34.71	36.39	39.47	55.41	51.43	41.29	34.45	36.35	45.66	42.19	63.19	41.02	48.98	34.14	37.41	32.03
2zd7	19.55	23.67	31.63	39.65	29.61	43.04	32.81	29.47	35.31	31.2	31.67	35.02	34.65	38.12	31.46	37.44	41.66	35.68	31.86	30.49	29.31	32.72	40.97	32.74	37.1	27.13	29.48	32.08	35.11	39.03	27.12	35.78	26.71	35.35	24.56
2zeu	23.44	22.25	34.7	49.66	36.31	42.37	15.73	34.48	28.21	30.59	48.46	42.51	42.72	53.22	33.45	37.48	57.46	32.78	36.61	31.75	42.46	37.33	55.08	40.22	39.04	32.91	32.91	30.79	45.95	52.98	41.55	49.87	33.43	25.46	31.62
2zfn	28.77	23.4	18.37	46.11	22.39	45.86	2.38	37.74	23.06	-9.27	47.91	1.34	41.68	48.09	-2.21	31.76	61.29	35.35	31.36	25.74	17.39	36.92	56.32	47.22	25.35	35.85	25.02	12.07	41.54	59.45	26.42	50.41	29.09	-29.59	29.77
2zih	22.91	24.64	38.43	47.84	40.38	42.48	41.84	36.85	-21.47	14.62	46.17	37.2	39.2	47.15	29.58	45.41	53.7	36.28	40.78	41.03	40.18	37.65	53.53	48.49	26.27	28.58	34.86	44.89	44.61	51.15	29.65	48.22	31.81	-67.42	28.6
2zii	22.67	22.63	39.25	35.38	36.54	48.85	41.9	38.9	0.45	18.34	40.54	44.73	43.06	43.95	30.66	47.71	54.21	37.16	46.86	40.53	42.13	36.73	57.39	46.04	38.39	31.23	30.63	44.2	47.3	54.57	32.78	47.24	30.19	-19.55	29.56
2zit	23.15	20.8	35.64	40.4	31.1	39.58	40.15	35.33	31.7	30.89	36.25	39.69	35.19	36.46	32.13	38.06	45.22	34.26	37.13	35.76	36.52	33.46	51.75	40.87	38.62	25.18	34.95	38.17	37.85	48.82	35.16	44.22	27.3	47.07	24.4
2zlf	18.35	19.96	35.57	36.85	31.65	38.3	37.59	35.82	34.35	27.6	38.32	32.13	43.45	35.37	32.8	32.96	44.73	34.75	33.44	33.89	27.2	34.19	44.6	36.98	30.15	29.58	38.25	39.5	38.69	44.42	29.87	44.79	28.61	19.85	31.56
2zlg	23.39	20.02	32.05	42.58	29.31	43.99	34.59	30.85	27.25	28.52	36.46	40.18	35.3	37.06	32.02	33.56	44.11	36.76	34.86	36.58	28.43	31.67	43.89	34.28	44.47	23.42	32.58	38.76	41.47	46.92	33.24	45.04	35.51	30.45	26.89
2zpn	24.05	23.01	39.29	51.73	29.36	46.45	37.7	31.42	35.92	23.36	43.45	40.46	38.61	42.65	34.48	39.89	53.62	42.61	41.77	36.09	34.66	37.99	49.87	39.24	47.11	25.52	34.79	44.34	39.66	49.81	41.16	48.26	32.85	25.41	29.95
2zta	15.24	13.94	23.41	24.69	18.88	27.83	24.23	19.3	16.67	14.46	26.58	19.76	27.05	26.61	14.75	23.53	31.23	21.33	18.26	18.92	16.87	23.53	31.23	26.12	17.57	19.53	17.44	20.03	30.41	33.58	16.04	33.91	19.39	17.52	20.55
3aky	26.39	21.94	37.45	50.4	38.49	46.22	17.77	36.53	-2.48	37.19	41.82	50.3	37.46	43.11	24.01	42.83	49.83	42.09	40.06	37.58	39.18	36.58	54.97	44.03	59.31	28.09	30.98	47.94	41.76	51.3	31.44	45.91	34.57	28.32	30.02
3b46	24.63	23.66	35.84	50.68	40.31	50.76	38.68	41.28	50.4	33.58	38.93	49.11	42.76	50.97	39.92	46.83	60.4	45.26	44.39	37.48	43.94	36.05	56.43	47.74	38.52	31.61	41.61	35.35	48.28	56.49	41.35	58.42	37.1	35.79	30.59
3b54	25.11	23.81	-17.76	5.22	15.42	33.62	-15.09	17.65	1.25	-103.86	32.21	19.86	34.06	15.98	-53.8	22.78	38.97	32.05	10.72	-18.24	9.91	43.59	33.97	12.31	14.01	30.21	-72.89	9.72	40.85	22.17	12.88	32.78	17.08	11.47	28.56
3b5n	23.14	20.2	31.48	36.99	25.11	35.36	29.93	28.6	35.16	33.76	27.68	34.39	32.83	35.02	27.87	36.01	39.38	35.85	32.17	25.64	21.64	27.55	38.58	34.54	34.07	23.29	29.4	29.27	33.53	43.27	23.78	35.07	25.44	32.21	22.14
3b74	23.05	21.81	33.49	51.42	37.59	42.39	26.53	31.61	44.05	40.05	40.06	42.09	41.96	47.94	32.75	45.7	52.91	32.68	36.86	35.37	34.31	38.18	55.54	50.08	43.65	31.43	38.45	37.31	43.2	55.29	40.48	52.12	33.68	40.37	27.48
3b78	22.02	18.1	28.96	37.54	27.4	35.16	20.22	30.07	27.32	27.75	30.62	39.35	35.9	28.25	28.06	32.38	42.67	33.62	35.63	27.87	26.11	30.62	43.65	34.1	34.04	21.87	28.46	31.31	38.48	37.31	28.2	40.93	25.51	32	23.08
3b7n	23.77	22.45	37.82	50.34	38.49	44.14	30.25	37.48	38.98	44.68	44.49	51.49	41.53	49.61	30.37	51.85	57.6	34.24	44.6	32.99	33.88	36.89	57.13	49.11	45.27	28.8	34.92	46.11	43.09	61.85	38.27	51.31	39.48	42.12	30.02
3b7q	22.7	20.88	38.05	47.34	35.07	38.1	28.96	32.55	31.79	42.59	43.5	43.84	40.05	40.83	31.87	40.96	48.45	31.67	33.13	30.84	32.21	39.86	45.81	40.79	39.46	26.33	37.65	36.69	47.28	49.34	40.51	45.01	37.7	35.77	25.25
3b7z	27.62	23.43	27.3	38.83	32.13	44.66	21.74	28.48	26.21	26.65	38.64	36.26	39.59	32.63	28.71	42.02	45.17	37.92	31.46	22.94	31.65	36.76	49.11	51.18	36.37	31.37	36.41	28.65	45.22	53.34	39.12	44.09	37.91	24.48	30.79
3b82	21.82	19.51	31.78	47.42	37.33	39.38	40.25	24.38	30.03	30.59	40.28	39.36	37.34	38.21	28.07	46.21	49.46	35.13	37.08	35.19	36.04	38.82	58.81	42.38	33	32.51	30.33	33.61	37.68	46.49	34.38	40.78	32.81	28.46	28.65
3b8a	18.97	16.09	29.83	34.83	20.56	39.09	30.16	26.38	31.25	28.95	31.21	34.63	29.59	31.77	25.43	32.14	45.01	31.58	30.91	28.63	26.99	30.05	38.4	32.52	28.55	24.46	28.67	40.97	32.89	44.82	24.05	37.75	27.55	27.28	24.05
3b8h	24.89	21.85	37.19	49.68	33.01	43.17	45.2	34.62	29.07	38.98	38.53	46.45	39.62	45.03	33	44.27	54.25	35.78	40.51	38.27	36.86	33.59	53.45	43.85	39.5	29.21	38.05	45.67	40.5	54.48	43.08	48.85	30.31	45.15	25.45
3bcy	17.63	15.67	31.95	36.36	25.79	41.04	34.8	28.57	29.86	28.32	35.1	32.1	37.58	37.51	23.09	30.74	45.33	30.41	30.14	31.27	26.38	33.72	41.69	34.18	31.36	27.18	28.02	30.17	34.15	38.93	32.47	42.2	23.18	28.99	26.73
3bdm	27.95	25.05	32.76	44.61	34.2	49.27	34.57	32.47	38.99	36.02	44.36	39.62	36.99	45.86	23.56	40.6	50.75	35.75	37.81	35.9	33.16	38.99	48.2	43.94	44.05	34.41	24.49	32.08	41.8	49.19	43.67	42.96	31.47	34.26	28.6
3bfr	26.41	25.68	-127.51	-14.78	-52.79	35.31	-100.84	-36.54	-81.19	-94.73	26.37	-134.59	9.4	5.56	-176.21	-64.6	24.48	30.24	-101.65	-146.1	-94.63	38.47	39.06	10.68	-123.83	23.16	-133.96	-124.12	44.66	-32.57	-47.91	20.83	23.19	-147	34.23
3bg1	21.65	18.53	31.53	50.86	31.39	39.83	41.69	29.48	29.66	42.95	41.42	46.45	35.44	38.28	29.48	38.71	49.05	32.33	31.64	31.83	32.43	33.45	45.56	42.23	37.61	24.54	29.43	33.31	35.85	48.79	38.37	43.52	26.96	40.13	25
3bi2	24.03	25.45	45.24	53.5	47.42	50.13	31.55	43.19	47.06	1.58	50.94	58.74	49.37	49.05	32.61	49.59	57.15	43.97	35.68	27.27	36.61	40.18	65.59	55.45	41.26	38.19	34.42	45.17	46.84	67.12	46.05	57.98	38.27	30.5	38.26
3bi5	25.4	24.47	40.47	51.17	45.77	49.95	42.26	42.21	18.74	35.04	49.89	53.63	49.79	53.58	21.6	51.46	58.45	40.48	47.62	37.21	38.11	39.5	63.52	51.64	56.62	45.95	37.3	39.83	44.25	62.73	43.92	54.03	36.82	44.79	36.42
3bip	25.92	23.9	17.98	43.29	28.43	47.93	28.14	21.78	33.66	28.45	40.95	35.94	40.05	39.16	15.39	38.29	47.56	45.7	26.04	27.43	29.12	39.1	49.03	41.75	18.88	32.25	20.08	31.18	46.33	49.11	32.54	44.62	32.97	16.47	32.91
3biq	19.6	20.02	25.11	40.69	25.6	35.43	29.65	24.94	20.12	32.61	37.55	37.94	38.15	35.21	22.31	37.82	45.86	30.22	31.33	27.66	24	35.63	43.82	31.79	26.1	30.73	22.63	30.17	37.37	39.99	33.42	39.46	27.68	16.75	28.74
3bit	20.94	19.81	36.6	39.14	33.03	35.98	28.76	27.23	31.83	35.47	34.14	43.58	31.45	32.54	20.39	33.95	42.38	36.14	31.93	36.54	28.13	36.32	42.08	34.15	37.44	19.03	26.54	36.2	40.18	41.89	29.5	41.67	31.65	28.92	26.04
3bjy	22.03	19.92	37.75	49.39	36.02	37	35.08	33.55	35	45.87	35.95	45.82	37.67	40.99	39.33	39.71	53.64	38.78	35.65	33.08	32.67	32.45	47.58	41.17	35.19	25.1	41.14	34.88	35.32	49.57	40.87	50.12	30.53	41.87	26.83
3blv	24.06	19.91	30.27	42.9	23.44	39.78	26.13	33.11	39.21	40.46	28.95	33.9	35.42	32.36	25.83	33.91	41.42	31.61	32.39	27.26	24.54	30.62	42.59	29.5	34.41	24.65	28.25	27.78	32.9	38.79	19.81	37.75	28.67	23.22	24.1
3blx	15.23	13.75	28.73	39.96	31.11	32.34	33.66	28.68	33.49	35.84	32.75	37.78	32.99	36.43	29.98	35.12	44.9	25.73	35.34	29.47	31.36	27.84	42.48	38.34	36.9	19.74	32.49	38.19	30.03	50.48	33.1	43.56	23.53	43.29	23.06
3bnm	24.56	22.2	32.57	42.67	44.3	52.23	41.25	44.2	13.37	9.16	54.31	56.87	50.44	56.41	16.12	53.95	65.92	39.81	48.19	37.79	43.07	39.98	66.49	49.77	50.6	42.39	18.72	37.11	46.71	68.81	48.51	55.92	37.54	31.3	36
3bnu	18.95	17.92	38.32	43.4	47.42	42.78	45.7	36.38	35.55	30.11	44.95	54.16	41.32	50.04	22.13	53.86	53.16	39.46	45.87	37.41	39.11	36.33	53.99	53.53	36.35	32.54	27.05	31.53	41.78	60.9	44.92	52.34	28.62	50.1	30.08
3boa	19.59	17.24	33.38	43.14	38.05	38.04	32.54	29.63	35.48	33.12	32.49	44.02	37.81	40.7	33.02	40.83	44.62	30.62	36.15	32.4	34.68	30.69	43.21	36.82	37.05	25.32	33.99	38.35	35.03	52.93	32.02	44.22	28.32	32.89	24.93
3bq3	19.77	16.84	28.3	37.59	26.72	37.19	31.54	26.75	37.96	23.82	29.27	34.55	29.52	35.65	24.28	33.73	39.85	30.55	31.31	28.97	26.36	26.46	39.9	35.44	35.27	20.69	32.27	29.59	38.34	44.46	27.27	37.89	25.89	34.5	20.71
3bts	26.2	23.85	25.75	48.01	37.53	50.19	39.08	39.64	24.43	28.48	45.93	43.09	45.02	49.46	20.89	43.32	55.41	46.52	36.68	29.19	36.85	35.43	58.81	47.57	39.76	31.82	24.22	34.1	47.48	52.3	24.86	54.36	33.3	14.92	30.29
3btu	21.7	18.49	36.25	43.99	32	40.95	40.33	32.81	38.32	46.37	36.04	40.68	39.94	40.5	32.02	40.11	45.07	34.18	32.63	30.38	33.74	29.51	52.83	40.46	42.19	28.54	35.76	37.75	36.04	47.65	35.33	45.15	30.46	33.71	27.7
3btv	22.42	18.27	29.34	37.53	26.06	35.16	34.56	29.26	34.45	10.14	38.05	33.76	37.43	41.39	25.1	37.14	41.84	32.07	29.18	26.64	29.42	27.25	45.26	31.6	30.61	26.37	21.13	27.4	36.7	43.88	28.91	40.91	27.56	21.76	29.4
3bw1	20.18	19.84	25.62	31.51	24.02	32.02	26.43	15.15	13.95	23.34	31.39	17.97	32.9	30.71	15.43	21.55	37.17	33.87	26.76	25.08	20.5	29.87	35.02	32.62	18.28	18.09	8.55	24.32	34.7	31.83	19.45	35.68	22.56	25.12	26.53
3bw6	19.7	20.01	23.46	33.12	21.93	35.74	25.83	25.09	23.76	21.89	26.47	25.74	29.53	33.21	20.75	27.87	33.62	29.71	27.97	23.3	21.99	27.26	38.72	30.12	27.07	23.97	21.82	24.84	33.31	36.23	19.66	37.28	26.38	31.99	22.92
3bwt	20.05	19.81	23.24	35.71	26.15	30.2	7.4	24.78	26.55	10.72	28.05	25.25	32.41	31.98	11.47	26.21	36.47	29.26	21.68	21.11	19.48	28.82	34.41	26.22	18.98	19.04	12.4	17.47	35.09	33.34	19.59	36.85	29.49	2.81	25.77
3bx2	20.12	19.82	28.84	38.34	22.21	35.33	26.87	30.76	27.25	24.97	38.42	34.05	37.24	37.22	9.38	33.69	47.01	35.4	33.19	32.28	23.19	31.31	42.42	34.67	29.8	21.41	18.28	27.17	36.17	42.2	19.67	42.08	28.54	6.46	27.43
3bx3	20.78	19.89	31.36	47.4	31.88	37.59	42.5	26.45	33.65	18.3	42.16	33.44	35.18	36.74	29.86	36.67	44.77	34.62	33.19	32.78	27.59	34.53	42.77	38.13	27.37	26.27	32.39	31.87	37.62	50.44	26.31	47.04	31.69	34.98	26.6
3by4	20.05	20.11	18.5	34.73	21.09	38.76	15.23	26.57	19.45	7.98	39.92	15.31	32.27	40.08	-28.2	28.86	46.27	33.24	20.71	15.04	17.77	35.93	45.02	30.36	16.32	23.31	-14.56	18.28	43.1	41.15	0.18	34.54	26.1	-5.29	30.02
3c0e	20.32	15.72	30.57	35.78	31.07	37.31	31.83	26.11	25.93	24.56	31.45	29.4	32.2	30.08	14.71	32.76	36.52	31.21	32.89	32.34	33.24	33.41	43.21	37.52	39.24	25.46	23.11	34.2	40.17	44.46	20.43	37.69	28.87	21.36	28.75
3c0r	22.17	22.27	15.71	40.11	23.54	35.73	18.67	30.03	22.84	28.58	39.33	-9.12	32.88	41.31	5.59	32.06	41.29	36.96	21.72	-29.24	14.93	40.37	45.25	41.67	-70.8	29.14	6.5	8.31	44.32	32.92	22.03	31.36	30.21	-10.59	31.73
3c0w	25.07	22.78	-135.75	-88.12	-55.42	29.73	-149.48	-30.33	-59	-123.49	-1.09	-100.93	2.88	-23.06	-248.82	-47.63	-28.56	-5.09	-100.73	-165.6	-134.19	41.15	-3.8	-15.81	-175.14	4.94	-208.56	-131.55	23.27	-36.96	-75.09	-36.91	19.41	-157.59	30.39
3c0x	26.95	23.52	-111.06	-20.86	-76.33	34.46	-185.51	-48.91	-97.12	-167.67	22.59	-170.29	17.51	-9.08	-196.44	-97.85	-8.15	10.33	-107.43	-104.65	-136.99	38.05	30.46	-30.9	-175.08	25.74	-166.86	-207.02	36.61	-39.17	-86.45	-14.91	28.2	-154.68	29.54
3c11	21.47	19.59	39.37	39.91	33.26	41.29	38.14	32.06	38.14	27.86	35.82	37.32	36.42	36.36	29.24	37.82	43.03	32.08	38.55	32.49	32.83	32.71	47.25	34.97	35.15	26.46	31.54	40.9	39.52	46.49	32.21	39.29	29.28	26.91	27.03
3c1r	13.48	13.59	28.45	34.6	29.19	34.3	26.6	27.99	30.42	27.16	26.43	28	28.46	30.12	28.67	31.28	32.79	26.03	28.68	21.14	22.95	26.81	35.16	30.56	28.63	20.06	29.73	27.89	32.19	37.63	20.64	34.89	23.65	24.2	21.16
3c1s	27.61	24.09	30.89	36.93	31.05	43.31	37.17	27.46	19.64	25.97	31.97	30.21	33.76	35.46	24.3	29.5	40.57	34.56	33.98	32.96	26.45	31.35	40.27	29.19	26.58	22.13	31.43	38.85	36	37.73	20.18	36	29.53	25.48	27.42
3c2e	18.65	16.09	30.72	31.68	25.21	35.01	30.44	29.65	30.34	30.1	32.59	30.17	32.63	30.54	21.27	28.9	43.39	33.93	32.76	31.27	27.25	28.9	42.71	32.43	28.01	18.68	28.39	31.67	33.09	40.7	23.78	39.63	22.9	27.89	28.45
3c2f	23.3	24.91	33.5	37.56	31.91	43.2	49.08	37.45	23.76	30.55	37.46	37.22	38.97	39.17	26.65	41.07	50.39	37.89	36.64	41.11	39.16	35.04	47.93	50.41	40.28	28.58	30.53	36.42	44.31	53.77	34.37	44.57	33.96	43.73	31.07
3c2v	35.2	28.51	25.85	41.5	33.79	40.43	22.47	26.69	24.22	14.65	31.33	35.78	39.45	35.82	26.04	39.14	43.15	40.77	22.11	18.73	23.72	38.54	47	42.83	-28.06	30.09	26.03	26.35	45.28	47.88	22.4	45.39	40.51	28.07	31.91
3c6b	22.54	20.99	23.69	47.71	39.04	41.04	27.68	37.77	25.26	31.12	41.87	35.42	40.25	35.93	21.08	46.14	44.79	32.61	31.22	23.16	34.21	33.39	49.82	43.55	40.67	40.2	24.6	24.87	40.51	46.1	37.67	46.92	34.01	28.82	30.09
3c7n	17.65	18	30.79	38.31	31.49	33.63	35.97	28.2	40.65	37.89	34.52	39.58	33.43	35.14	33.11	35.28	45.44	29.41	29.91	30.82	31.6	29.19	44.4	36.48	41.51	23.97	25.73	35.06	32.09	49.54	32.64	45.29	27.65	38.18	22.09
3c9d	26.95	25.83	30.87	32.37	31.25	39.23	30.45	29.92	14.31	29.43	35	36.41	30.76	33	23.45	35.15	41.62	39.53	31.11	25.28	27.3	37.72	46.43	33.45	26.51	31.12	25.55	39.7	39.32	39.6	24.33	42.92	30.43	17.52	28.46
3ccp	17.95	16.12	30.83	39.54	34.25	34.59	34.01	26.16	19.8	20.18	29.85	29.78	35.29	29.22	24.53	38.46	41.74	32.48	32.39	29.8	33.62	33.85	39.22	37.35	28.69	21.77	27.68	37	37.04	39.12	30.61	42.74	27.69	11.06	30.17
3ccx	26.71	24.72	12.37	45.97	34.71	39.39	23.61	18.16	27.94	38.96	38.51	36.88	37.46	32.17	5.4	40.96	36.72	37.09	31.86	13.17	16.95	38.18	40.16	36.86	-7.94	30.12	13.82	20.32	34.75	34.8	7.41	44.87	35.71	-58.91	28.41
3cjh	21.3	19.57	40.41	50.42	37.26	42.98	21.66	34.87	44.44	33.83	39.47	41.16	37.72	42.04	29.13	44.78	53.75	35.29	42.27	30.85	36.64	36.41	48.38	41.05	38.33	28.27	33.61	41.15	40.69	48.72	38.12	44.39	28.73	28.01	26.03
3ck4	21.68	19.94	38.79	39.2	32.41	44.29	40.38	31.21	42.57	38.16	41.43	39.96	40.73	46.07	34.59	40.57	51.09	37.17	34.61	38.21	35.72	33.79	52.43	44.62	42.95	27	38.71	36.32	41.82	49.21	33.26	43.45	27.28	47.31	30.47
3clj	17.8	14.1	26.63	32.91	29.44	37.33	21.93	17.28	27.15	15.87	35.25	32.13	33.8	35.29	15.79	29.04	41.66	31.11	29.95	26.32	26.28	30.56	46.64	34.41	34.54	32.65	18.07	35.67	39.22	38.54	21.8	37.06	31.66	15.13	28.25
3cmi	18.25	18.32	33.75	36.91	31.67	33.55	33.3	32.3	21.8	27.25	35.78	33.64	33.87	36.3	30.32	45.09	42.06	30.65	30.43	31.76	31.94	32.97	44.04	38.13	36.19	25.05	34.42	34.8	37.04	42.82	32.32	39.41	30.39	36.49	24.04
3cmm	24.09	23.68	32.39	34.82	26.15	38.73	26	29.32	30.06	27.74	28.62	31.99	32.26	33.8	30.7	34.38	50.81	31.46	31.13	32.07	30.98	29.63	41.99	40.02	35.46	26.95	28.08	30.22	35.1	38.83	26.87	37.45	33.52	34.12	31.19
3cn8	24.18	23.13	35.07	40.46	45.63	43.67	21.17	38.16	23.64	-0.66	50.01	56.13	46.76	52.92	11.34	56.29	62.84	40.04	43.14	35.52	41.53	38.12	57.43	52.44	46.01	35.6	16.54	32.03	44.1	62.78	41.04	55.79	32.22	20.78	33.35
3cnd	23.17	23.17	32.84	49.76	37.69	42.51	44.55	40.64	46.76	45.25	41.21	41.54	42.36	46.6	30.65	48.17	52.06	35.31	41.82	38.42	41.12	37.85	60.47	43.44	44.01	29.48	33.37	37.8	43.33	54.34	43.03	53.69	31.55	43.36	28.35
3cnp	24.78	22.01	35.28	32.22	46.76	58.25	13.33	37.04	17.9	5.44	51.83	58.6	46.98	52.91	-3.59	59.09	57.68	40.87	46.66	30.25	37.54	43.99	58.86	59.71	39.95	36.8	9.74	16.37	49.76	68.51	33.4	59.53	33.56	-60.27	31.87
3cns	24.4	23.34	43.54	41.55	30.86	54.65	31.81	39.76	50.77	37.93	48.22	49.42	47.9	55.2	38.02	46.41	54.71	46.46	42.16	34.67	43.34	40.83	59.23	48.4	49.55	40.9	32.9	43.92	44.99	61.42	42.98	54.3	37.81	40.28	34.44
3cnt	19.08	19.83	45.69	59.13	43.68	46.43	40.39	43.05	27.71	25.63	51.96	54.6	45.95	61.67	28.4	50.24	60.48	40.67	50.14	38.39	43.22	35.38	57.84	52.18	51.61	34.59	44.46	40.65	43.96	66.33	44.18	57.24	35	49.11	32.78
3coq	18.17	18.92	22.6	32.28	15.34	30.02	37.6	18.6	14.22	6.46	21.79	22.84	26.5	21.57	10.58	34.71	26.9	25.53	26.32	24.56	24.4	31.59	35.78	36.4	20	17.45	19.61	22.33	29.69	43.02	23.28	36.12	23.59	15.09	22.45
3cph	24.15	24.07	35.46	52.25	36.78	50.06	40.61	34.38	39.03	36.87	39.71	42.24	41.77	47.52	33.51	44.94	59.44	39.59	40.45	32.59	32.23	36.5	48.01	47.65	32.68	28.78	38.58	37.77	38.79	56.86	32.58	52.18	34.22	42.6	23.51
3cpi	26.74	25.77	-120.23	-97.22	-51.24	23.67	-80.57	-90.14	-103.31	-199.04	-15.82	-75.44	-11.54	-14.51	-232.25	-6.93	-43.71	15.34	-54.56	-23.59	-53.36	19.18	-2.62	-41.53	-123.43	-12.39	-169.36	-112.33	20.09	-32.97	-113.31	-11.52	23.03	-221.29	29.75
3cpj	23.76	21.43	36.12	33.32	29.55	43.6	32.32	29.6	42.41	32.73	31.88	39.58	29.94	34.8	14.69	38.21	46.94	38.61	32.68	35.57	35.6	31.05	40.58	39.13	37.68	24.71	26.12	33.53	35.55	44.34	34.62	34.5	30.33	26.1	26.15
3cqz	22.09	28.2	27.91	40.06	22.15	42.29	28.65	32.22	26.56	32.72	32.21	30.96	31.05	33.27	21.97	33.64	49.42	37.96	30.3	31.01	22.86	35.58	41.88	32.95	29.24	23.89	22.91	31.45	36.24	36.08	26.89	35.22	32.33	37.44	26.51
3crp	20.52	17.44	28.13	37.85	28.15	36.88	26.32	26.04	29.46	27.34	24.34	29.92	28.45	31	22.53	30.01	28.25	31.38	25.56	16.49	28.09	31.33	39.22	27.52	29.46	26.38	25.99	30.94	31.42	33.27	19.86	35.37	27.58	24.95	26.77
3csk	21.9	22.22	30.71	38.23	32.61	46.32	30.12	26.8	33.41	32.11	36.69	49.27	39.49	37.69	15.12	40.54	56.97	35.53	32.91	29.6	30.7	31.4	49.13	39.81	37.75	27.44	21.5	23.3	39.85	49.21	27.82	43.16	29.65	18.13	29.79
3csm	24.57	23.34	-18.7	17.22	-2.3	42.01	21.65	1.25	8.05	-6.52	35.04	14.8	30	8.99	-60.13	-16.84	19.98	23.38	3.66	18.12	16.95	35.02	36.2	1.83	-38.78	14.62	-44.1	-15.8	36.55	18.95	-0.64	37.54	29.07	-83.47	29.79
3ctf	18.7	18.26	27.17	37.92	27.3	37.37	26.6	30.94	28.1	23.35	36.35	31.89	34.52	32.02	22.9	31.55	40.47	29.14	27.67	25.65	25.98	33.23	44.03	29.71	27.88	18.14	24.67	27.72	35.67	42.54	26.27	43.48	28.2	26.99	23.94
3ctg	22.39	19.32	26.37	29.66	27.24	31.68	31.33	22.39	21.6	22.08	29.19	26.72	33.53	26.07	21.33	29.42	35.99	32.28	30.2	33.95	25.08	28.32	39.25	31.26	30.18	16.89	25.84	31.19	34.85	37.27	15.21	34.21	27.85	16.54	24.23
3cxh	25.03	22.11	36.27	29.85	25.44	40.95	34.5	30.12	24.74	23.7	37.59	36.1	33.54	32.26	30.99	30.97	46.61	38.19	41.31	36.48	31.17	37.3	45.62	32.78	23.04	29.72	32.49	36.46	39.13	42.46	26.23	46.27	33.33	42.64	27.9
3cz7	20.55	19.93	33.96	41.23	35.36	41.33	39.55	31.78	45.74	29.5	34.58	37.17	36.61	36.52	15.05	41.16	51.13	35.4	32.91	35.44	35.64	33.61	49.3	42.93	32.95	31.02	23.78	38.22	38.44	48.09	28.85	46.16	29.86	31.16	27.98
3d1p	14.6	11.85	21.7	32.64	18.9	29.42	19.54	21.77	18.43	20.85	24.52	20.47	27.87	24.66	5.53	23.48	36.16	28.58	23.96	22.94	21.25	28.41	27.11	30.67	19.86	18.49	17.75	22.94	34.27	31.13	20.47	35.55	22.52	13.43	23.5
3d29	25.02	25.61	35.56	46.99	36.15	41.27	35.99	33.3	26.76	48.48	46.45	46.12	43.92	44.4	29.31	47.58	59.63	39.18	44.59	36.74	34.39	37.23	56.86	45.45	37.84	39.13	32.25	35.63	46.79	54.41	41.63	59.93	36.81	36.67	30.09
3d2f	19.82	16.46	30.57	40.58	26.08	38.15	29.27	29.35	25.83	13.63	31.58	25.19	31.56	31.72	17.91	31.55	37.19	29.13	27.36	31.29	24.32	27.52	39.04	34	30.59	23.86	23.5	25.37	30.64	43.61	26.54	37.9	24.51	9.28	23.54
3d35	20.81	16.83	33.08	42.48	28.28	38.1	23.13	34.54	18.69	29.24	39.24	11.44	36.43	43.61	8.2	32.99	48.13	36.18	36.38	33.76	26.67	33.4	48.03	40.81	20.59	28.12	22	15.39	38.53	46.97	15.53	46.95	29.28	19.74	28.58
3d4m	22.66	16.86	31.23	37.01	30.71	38.47	27.92	24.11	26.5	27.63	28.21	36.03	32.75	33.08	28.18	36.27	35.94	34.46	28.82	27.74	30.79	32.15	41.11	33.26	28.67	22.77	27.48	24.94	34.33	37.32	21.05	38.86	31.95	27.78	24.54
3d5j	26.3	23.87	26.51	37	30.46	43.53	30.39	29.63	35.36	13.36	37.14	40.11	33.86	36.97	22.33	34.74	46.21	34.13	30.46	27.71	22.41	36.28	49.12	39.64	35.28	33.77	25.68	26.06	41.55	44.04	31.08	48.79	27.06	34.01	28.6
3d6i	22.53	23.81	33.87	44	32.81	40.38	42.91	28.04	29.78	22.02	32.68	33.76	36.92	34.61	24.4	43	47.59	39.22	32.46	32.11	34.78	35.27	48.83	43.33	35.41	32.57	27.67	35.84	41.17	51.74	30.59	43.04	33.14	12.98	29
3d8x	27.36	26.95	32.17	39.9	26.91	48.22	8.71	41.46	24.24	-14.43	48.07	44.39	46.01	56.32	26.03	42.62	70.32	42.68	37.29	28.12	32.31	43.27	59.19	40.89	1.45	41.32	31.88	-6.78	47.91	55.25	21.42	56.97	37.45	-3.39	33.35
3dgp	23.77	22.32	18.43	38.21	13.44	32.24	27.44	21.48	15.79	13.22	22.12	24.62	26.99	31.5	18.3	28.55	39.4	30.35	22.78	26.91	19.96	29.27	38	29.51	24.72	24.21	21.94	22.88	30.21	38.98	16.05	36.74	33.12	16.72	18.28
3dm7	19.44	16.94	32.28	30.48	23.24	38.41	32.71	26.33	34.24	32.7	31.25	35.08	32.89	33.56	30.78	30.53	37.46	35.8	31.96	27.7	33	28.44	37.37	31.75	27.87	23.6	25.44	32.97	35.24	40.77	22.27	33.36	26.92	10.7	23.19
3dom	21.66	13.92	26.79	23.21	10.64	42.65	31.2	19.37	19.59	20	28.49	27.3	30.01	36.33	22.81	26.6	33.82	28.11	27.52	27.22	22.45	33.74	38.97	28.48	26.21	23.99	24.91	21.63	43.13	37.57	24.96	20.21	25.26	-8.86	23.24
3dxr	22.61	21.47	26.97	40.64	29.68	44.71	36.96	29.93	31.67	20.25	34.87	28.4	38.04	39.36	34.58	38.45	50.62	34.02	33.27	30.51	33.42	35.23	48.8	44.21	28.85	33.89	37.64	28.72	40.91	47.39	31.08	44.41	37.36	37.06	31.02
3dy3	25.09	26.01	32.54	40.74	40.62	44.6	53.78	30.57	-3	19.05	40.66	44.08	40.39	43.57	28.61	46.75	56.54	41.44	41.25	38.7	38.4	37.6	51.34	50.53	38.45	24.28	31.13	35.78	42.52	60.35	39.93	51.86	36.3	37.71	31.28
3dy4	26.95	24	33.4	43.95	34.37	46.54	39.99	33.99	28.28	25.21	43.96	42.61	39.64	46.09	26.01	55.91	52.68	41.19	40.85	43.56	46.15	38.4	52.19	45.57	51.15	25.31	34.12	38.33	45.96	62.14	48.42	44.24	38.03	31.53	31.46
3e2n	18.95	19.81	15.54	37.51	30.82	36.18	17.87	20.72	20.48	3.23	28.6	26.84	35.96	23.98	3.19	34.38	35.83	28.01	25.71	16.29	23.02	30.23	35.44	37.63	17.88	22.56	16.05	16.97	35.59	43.05	18.37	36.87	27.18	-3.38	22.82
3e2o	20.91	16.53	23.33	29.38	12.98	31.64	27.17	25.49	22.72	16.82	23.6	29.34	24.79	23.86	16.13	30.84	27.56	33.88	29.89	25.87	23.98	29.47	34.36	27.64	23.15	19.04	17.56	24.66	32.25	35.15	15.35	33.18	22.38	16.74	21.25
3e2v	22.18	21	33.05	41.42	28.14	37.09	39.04	29.76	33.22	31.05	36.07	32.91	33.87	36.06	34.31	36.17	48.05	34.83	36.58	32.17	30	29.62	43.23	41.72	42.36	31.05	31.88	36.47	36.6	42.52	27.79	39.87	25.41	44.35	23.59
3e47	23.06	20.72	36.71	40.93	36.85	40.72	42.44	29.21	31.07	36.75	40.12	45.37	41.01	31.91	30.32	41.86	50.36	36.72	39.76	36.32	36.38	34.29	51.67	44.95	27.92	31.52	31.75	38.62	44.21	51.71	37.97	45.36	28.79	-11.09	29.12
3e66	21.45	23.54	37.28	51.89	35.95	40.1	47.95	36.41	40.12	43.11	42.92	48.56	40.58	43.66	29.31	42.47	60.15	35.36	42.17	36.87	41.05	32.25	53.9	40.82	39.51	30.82	35.82	46.32	40.49	51.13	42.63	48.32	29.78	39.75	26.59
3e9f	17.97	16.3	27.29	33.89	23.44	30.93	28.21	23.9	28.32	20.8	28.75	24.35	30.26	25.43	21.81	31.29	34.43	25.87	28.41	25.67	22.61	26.43	33.12	30.56	24.67	17.21	27.91	25.68	32.56	36.9	20.73	33.51	24.82	21.54	24.22
3e9g	16.07	14.32	30.69	45.18	22.75	37.2	31.62	26.81	34.56	27.3	32.45	31.7	32.32	33.15	25.28	33.08	43.91	28.2	31.98	27.13	25.67	27.64	39.58	31.51	22.86	20.34	29.22	29	32.72	39.36	24.72	37.04	22.4	26.44	22.39
3e9o	21.57	18.37	30.87	33.69	29.94	43.99	42.31	33.12	24.85	20.49	32.85	30.73	34.4	31.44	25.03	36.67	42.93	34.68	38.78	32.57	33.91	30.78	47.2	34.47	32.44	23.61	32.17	35.03	35.65	39.95	15.55	45.45	32.73	12.34	31.11
3e9p	20.51	20.6	35.85	39.18	28.45	36.48	19.67	33.04	24.79	4.9	36.38	39.95	38.26	34.37	30.92	37.47	43.37	37.26	37.07	35.21	26.92	33.77	43.25	32.16	22.92	27.19	34.42	26.66	38.77	36.19	44.55	41.38	30.85	8.84	26.47
3ea5	19.49	18.6	27.48	36.95	31.42	39.94	33.87	31.91	32.07	23.73	33.57	31.47	35.14	35.9	20.78	32.51	42.34	33.99	30.46	30.83	32.86	29.32	44.36	37.89	31.14	21.1	25.07	33.05	36.4	43.8	31.56	38.32	30.53	32.37	26.79
3ed3	30.72	30.15	36.92	43.99	35.46	46.53	39.78	41.72	21.94	40.96	38.9	41.84	40.91	43.48	32.57	47.72	55.96	41.39	39.45	35.62	32.22	39.46	51.33	48.61	36.09	32.35	32.72	33.09	48.79	57.16	39.57	50.42	38.08	27.8	35
3els	18.04	16.54	30.96	33.97	22.75	33.61	31.57	29.27	25.15	20.07	35.86	28.71	29.62	32.56	26.73	25.72	33.69	32.69	26.33	24.52	22.65	29.22	38.7	33.94	25.41	21.7	27.66	29.23	31.72	38.67	22.35	39.95	22.78	16.17	23.67
3elv	24.83	22.27	30.49	32.92	23.37	36.48	30.44	24.09	22.88	28.58	29.31	31.26	27.58	30.66	25.37	36.19	37.11	26.43	26.92	25.42	25.83	28.66	38.15	27.85	23.77	23.9	28.32	30.75	32.83	34.63	28.77	33.03	26.08	33.37	24.13
3enl	23.8	20.17	29.61	33.65	28.44	35.3	19.85	31.66	29.52	17.28	32.15	33.64	31.78	37.35	16.6	32.61	43.12	37.54	33.13	25.53	25.62	34.85	40.69	32.86	37.23	26.5	19.59	28.8	35.44	37.86	20.85	36.26	28.68	10.43	27.75
3epj	26.23	24.68	33.23	45.33	32.32	43.67	43.38	29.69	33.52	28.59	37.09	42.88	38.1	40.39	26.3	40.74	46.12	38.63	40.16	40.95	34.41	35.07	48.44	40.21	36.74	27.9	32.73	39.93	38.13	49.03	36.08	44.11	30.15	10.68	23.8
3epk	24.26	22.39	34.59	44.97	33.76	44.66	40.71	30.43	-24.24	17.22	38.06	38.48	37.81	41.18	28	42.25	55.02	36.94	39.95	36.88	40.29	32.69	48.61	39.65	22.5	29.56	17.92	30.93	38.22	49.67	28.18	46.48	34.86	2.67	26.51
3epl	25.51	25.18	37.32	44.5	30.69	52.41	25.38	34.29	20.29	-12.38	45.29	44.17	40.65	45.93	26.92	43.5	51	38.66	39.94	34.07	33.82	39.87	53.21	42.41	28.51	31.24	38.47	26.04	41.55	53.91	38.73	45.8	32.4	-9.1	29.68
3er0	23.84	21.83	36.63	41.11	29.54	40.29	26.04	32.84	39.18	24.98	31.63	39	41.03	25.25	20.9	38.2	48.95	38.05	31.54	31.85	33.08	36.03	44.5	39.21	32.89	25.45	22.48	32.25	36.37	45.47	37.46	37.04	31.33	22.42	28.59
3esl	18.45	17.14	39.13	40.06	30.42	36.12	29.36	32.14	31.66	33.31	35.68	34.33	36.09	34.83	34.42	34.65	35.85	34.49	31.73	30.15	34.19	31.48	40.33	37.1	34.46	24.47	38.14	41.16	35.04	39.72	27.15	41.24	28.74	24.4	31.02
3esw	25.62	23.7	35.07	42.63	23.51	46.91	34.17	30.93	19.73	-26.84	45.15	30.8	43.81	42.77	23.42	43.71	61.92	39.17	29.57	28.34	27.14	37.3	51.99	36.2	31.98	31.31	25.51	21.32	44.73	42.62	45.47	56.08	31.65	-2.49	33.11
3etu	15.3	15.18	27.02	38.72	26.21	33.67	28.72	32.22	21.97	16.74	30.06	26.2	31.06	29.53	26.3	28.09	37.98	26.19	24.08	27.73	25.15	28.96	38.43	35.65	27.68	20.86	31.03	25.06	33.54	42.18	23.9	35.32	23.5	22.49	23.82
3etv	22.75	19.19	34.72	36.95	27.87	37.65	29.53	27.8	25.53	32.96	29.7	33.23	30.94	36.25	28.54	36.79	38.21	30.21	27.68	29.93	25.17	32.83	42.06	32.16	31.41	21.35	30.48	27.85	35.86	39.3	27.49	37.99	26.13	32.74	24.78
3eud	21.57	20.37	31.66	37.82	27.16	37.2	30.71	29.82	31.65	23.38	29.67	32.28	30.14	31.06	22.93	32.16	41.67	35.98	31.75	23.24	27.9	32.5	48.03	37.7	31.57	19.41	26.48	31.87	33.7	46.58	22.94	39.69	33.5	22.72	23.55
3exb	21.59	21.31	31.09	41.95	30.51	45.43	23.16	29.55	16.92	14.52	44.53	31.11	37.64	44.49	13.05	36.5	52.78	38.38	28.18	15.88	41.22	37.57	53.51	43.96	30.92	31.27	13.63	29.88	40.86	53.14	31.35	46.41	28.33	5.6	29.7
3f1w	23.05	21.96	28.01	35.74	26.68	39.44	33.56	31.76	30.32	27.62	35.05	34.57	35.7	35.74	28.45	32.73	38.54	32.8	31.46	31.26	29.45	34.42	52.01	36.94	33.77	30.12	27.64	30.93	34.19	42.27	30.13	41.1	28.95	35.27	27.1
3f3k	15.26	14.01	27.11	35.93	24.38	32.26	30.79	24.87	32.87	29.17	31.17	36.65	32.48	38.67	20.87	34.99	39.88	28.32	31.48	28.73	24.91	28.04	38.74	34.06	28.8	19.37	21.67	28.87	28.98	43.3	29.32	35.69	24.19	21.2	21.98
3f4a	15.45	11.8	26.47	36.69	23.06	35.8	28.28	25.35	20.9	15.21	36.88	28.9	30.49	26.45	21.53	29.19	33.94	28.17	25.05	28.65	31.64	31.3	42.04	36.44	25.31	22.82	27.98	24.67	33.86	41.07	24.15	35.35	25.27	18.79	24.81
3f4f	27.8	24.64	27.2	46.59	29.61	45.04	30.37	41.19	14.39	26.37	44.04	33.72	48.54	42.45	0.83	37.44	51.5	40.14	31.66	37.38	34.04	38.95	58.81	37.45	40.86	33.67	18.06	37.34	44.36	53.58	33.98	45.57	38.08	5.11	35.93
3f5r	16.27	16.62	21.08	40.21	28.87	37.97	25.68	16.6	22.06	27.7	35.56	32.67	37.4	29.75	18.35	35.96	47.66	32.35	31.26	23.89	26.43	31.58	46.15	39.32	21.19	31.55	19.36	28.56	37.48	42.75	25.63	37.58	27.79	18.44	23.52
3fam	18.92	15.38	33.61	39.66	26.42	40.89	31.58	23.12	24.98	28.98	32.06	34.22	29.82	35.38	22.69	33.73	40.08	40.43	31.55	30.53	27.01	28.63	38.24	33.77	32.42	22.5	26.92	30.43	36.31	41.33	25.04	38.72	29.95	28.9	24.38
3fbi	26.91	22.9	29.49	38.02	26.38	49.29	29.23	30.93	21.01	-3.1	31.28	37.24	37.7	22.76	22.7	30.57	41.35	35.36	36.57	31.95	26.06	32.12	52.03	28.97	33.06	33.37	22.89	24.43	42.48	42.31	24.53	42.64	37.53	15.89	27.68
3fbn	22.32	15.47	24.69	39.17	20.13	44.33	31.93	26.2	31.58	26.61	35.85	26.74	36.91	33.84	17.18	32.78	42.76	30.81	27.53	30.91	27.57	29.97	41.44	36.59	28.88	24.73	21.79	25.01	38.77	40.3	27.23	37.33	26.01	29.82	25.45
3fbv	22.81	19.95	42.02	48.83	37.07	46.96	34.03	36.48	46.99	43.94	40.32	43.83	38.53	42.56	26.9	42.27	50.69	39.37	39.09	23.09	32.9	34.98	49.23	42.1	38.74	30.34	35.04	29.14	42.08	53.2	29.72	43.9	32.42	35.58	30.51
3fhn	21.43	21.27	35.15	49.25	32.58	45.58	23.56	35.62	38.35	26.03	43.83	42.84	44.93	49.55	28.52	41.52	56.9	36.23	35.06	31.1	35.06	35.61	58.25	42.97	39.45	31.85	38.59	34.7	39.47	53.52	47.5	49.17	29.41	42.16	31.1
3fks	26.43	24.52	36.87	38.27	26.03	43.08	43.51	34.21	33.98	32.27	34.8	40.51	36.87	37.81	29.51	35.93	42.63	45.82	37.44	41.17	35.77	33.81	53.25	41.65	38.56	30.66	35.37	44.13	42.47	51.47	31.2	43.23	36	-2.02	29.58
3frx	25.99	24.22	30.39	40.35	28.33	40.67	32.48	26.27	29.69	31.06	33.81	33.69	36.1	35.4	28.58	31.67	46	33.29	31.15	32.36	28.4	32.75	43.27	37.63	35.34	24.34	32.16	37.28	38.05	41.45	34.14	37.49	29.04	38.7	25.95
3g5t	23.21	23.75	4.9	21.05	14.34	46.58	-19.72	39.7	-221.96	-91.57	42.77	2.05	38.61	48.49	-10.05	17.02	45.78	36.25	1.83	2.71	7.62	36.59	53	26.19	-2.12	26.75	-6.27	-37.11	44.55	31.01	16.85	49.95	32.16	-66.42	32.41
3gcb	18.03	16.87	26.55	37.23	20.5	35.53	31.63	25.55	21.79	23.09	28.66	26.51	32.1	30.76	22.55	35.19	37.72	32.8	28.57	24.77	26.93	30.59	41.57	34.68	30.15	21.23	20.76	37.1	36.7	38.09	19.62	43.32	28.05	18.72	21.2
3kar	18.53	20.67	26.32	39.81	22.02	39.92	32.04	26.06	29.26	26.05	32.6	34.13	28.55	31.03	25.94	24.38	40.65	25	26.21	27.71	26.32	27.42	36.86	37.6	28.87	26.92	25.63	25.85	36.71	44.11	25.76	39.73	25.17	14.02	25.4
3tra	22.22	24.25	40.12	47.94	41.99	46.99	31.46	35.21	38.22	50.15	44.01	46.79	41.17	52.79	28.66	48.28	57.38	47.12	38.81	32.96	37.86	34.56	58.62	43.55	46.17	39.19	42.03	40.79	47.67	59.02	39.23	51.04	31.32	39.12	33.08
3ypi	26.26	24.58	36.82	42.65	35.99	45.26	36.17	35.39	29.22	22.3	42.48	35.49	41.61	39.2	15.85	39.31	49.99	35.93	37.33	28.73	32.48	37.61	47.62	42.43	36.83	28.52	24.9	27.3	42.05	46.17	36.04	43.02	31.41	27.81	33.17
486d	24.31	22.55	38.23	60.18	47.5	47.32	34.76	38.88	54.94	49.01	48.86	56.66	45.33	53.14	36.25	49.37	58.47	38.88	34.56	28.43	39.07	40.07	60.08	50.06	47.11	37.08	37.33	38.78	44.41	59.01	40.04	56.6	34.93	46.22	29.48
4ccp	21.19	18.71	29.22	41.45	37.77	42.47	33.35	25.08	21.1	24.3	27.62	34.42	37.21	31.74	27.59	40.66	44.51	32.43	33.52	31.03	32.79	38.54	41.31	36.34	32.56	31.49	27.18	35.22	41.66	34.34	34.73	40.15	28.5	15.36	28.33
4ccx	26.14	23.4	-5.73	42	32.47	35.09	7.74	6.47	27.92	-24.46	31.35	25.17	32.78	17.07	-50.07	41.61	31.45	35.62	21.95	-57.8	-36.84	40.76	38.08	25.38	-76.94	22.65	-31.61	-87.4	40.05	29.63	17.53	43.93	29.24	-97.33	25.34
4csm	22.96	19.88	38.18	41.11	36.92	39.4	38.01	36.36	30.57	30.11	38.89	44.46	37.38	34.26	25.85	45.15	47.52	37.31	39.04	35.31	38.74	35.76	45.23	42.29	36.03	25.3	31.99	37.76	37.84	46.01	27.45	38	28.15	32.88	24.56
4enl	20.29	17.76	28.61	35.41	31.43	36.84	29.94	27.15	23.45	22.94	32	29.24	35.53	28.37	28.42	37.58	37.98	29.62	34.7	30.94	25.34	31.62	43.28	32.29	32.1	26.05	23.84	31.78	36.42	51.52	26.74	38.83	28.77	32.83	24.49
4pgm	21.79	19.32	28.08	37.04	28.32	41.01	35.86	30.49	32.54	31.58	33.79	34.61	35.94	39.5	22.31	35.1	49.48	32.3	35.31	33.63	28.07	32.81	44.39	34.65	31.47	21.95	28.79	30.92	36.02	47.44	35.7	37.48	28.72	30.06	23.93
4tra	24.98	27.54	45.92	62.03	49.57	49.13	27.42	45.86	50.05	50.78	48.15	61.51	49.33	55.33	37.94	49.87	64.86	47.43	42.4	31.04	38.87	38.64	62.31	48.6	58.77	42.52	43.57	39	49.61	64.82	43.57	59.52	36.85	47.32	37.67
5csm	15.3	14.8	31.95	29.35	19.64	31.67	25.45	24.67	27.67	24.86	30.31	22.86	29.31	25.09	26.88	25.65	37.39	25.56	27.85	26.71	23.7	23.34	35.8	29.97	28.55	20.73	28.94	33.67	27.21	38.92	21.5	40.39	20.68	23.79	20.05
5enl	26.17	23.16	28.94	32.34	21.54	35.41	27.85	30.75	30.02	21.62	33.58	31.79	32.86	34.25	18.96	33.22	41.53	32.86	27.81	31.43	22.74	29.65	33.47	33.81	28.21	28.12	21.46	33.27	37.99	37.18	21.83	37.72	24.16	28.07	26.39
5pgm	25.44	17.2	33.1	40.77	30.41	39.9	38.32	30.79	39.7	32.63	37.59	41.69	35.37	37.56	31.19	39.99	44.69	36.24	38.6	28.07	31.34	28.93	44.54	39.62	34.75	30.5	34.54	35.98	38.1	46.59	32.45	42.08	31.22	29	24.16
6ccp	22.8	23.01	35.75	40.21	35.05	45.57	34.83	29.42	21.88	32.92	35.54	41.75	42.3	32.46	29.86	41.17	41.62	35.47	35.5	30.63	34.91	35.45	45.77	51.68	16.48	32.6	27.82	41.1	44.65	57.35	22.82	47.06	36.73	-0.02	32.1
6tna	23.61	26.89	44.39	60.02	48.08	46.22	32.69	40.3	55.54	55.74	49.31	54.85	49.18	54.37	32.63	48.03	58.65	45.28	43.64	32.3	38.04	37.7	63.93	49.54	56.91	36.98	38.02	40.54	47.48	60.99	42.76	60.6	37.76	48.01	32.33
7ccp	20.11	20.8	37.48	47.87	44.16	43.52	32.16	30.84	19.47	34.12	35.32	48.86	45.26	36.45	26.56	39.82	43.91	36.53	37.53	32.52	36.15	34.69	47.62	42.11	17.39	33.27	25.78	39.34	40.88	48.04	27.44	48.69	33.85	7.55	28.8
7enl	20.22	20.38	18.9	33.95	20.2	40.79	-3.52	23.64	20.99	4.65	23.22	15.33	29.93	23.97	-6.99	41.84	35.77	30.93	26.77	22.27	27.5	31.5	43.16	36.36	23.81	18.8	4.31	20.84	38.82	36.29	11.72	36.33	31.18	5.01	29.49
7tim	15.99	18.36	24.03	30.72	19.53	32.22	27.41	24.03	17.18	31.22	36.67	23.91	32.72	30.85	17.16	29.5	44.87	27.36	31.22	26.55	18.77	25.8	39.87	31.5	25.23	24.17	19.77	25.01	38.36	35.94	24.11	33.08	21.75	20.35	20.85
