# Supplementary material for: Large-scale reverse docking profiles and their applications
Source: BMC Bioinformatics. 2012 Dec 7;13(Suppl 17):S6. doi: 10.1186/1471-2105-13-S17-S6 (PMC3521474; doi:10.1186/1471-2105-13-S17-S6)
Supplement: Additional file 3 — The list of putative drugggable and less druggable targets based on docking profile. The list of putative drugggable and less druggable targets based on docking profile. The file contains PDB ID, corresponding EC number, and assigned druggability. This file can be viewed with Microsoft Excel or any text editor. [file 1471-2105-13-S17-S6-S3.csv]

PDB	EC number	druggability
1a2c	3.4.21.5	Druggable
1a3b	3.4.21.5	Druggable
1a46	3.4.21.5	Druggable
1a7a	3.3.1.1	Druggable
1aqx	2.5.1.18	Druggable
1awh	3.4.21.5	Druggable
1aws	5.2.1.8	Less Druggable
1awu	5.2.1.8	Less Druggable
1ayw	3.4.22.38	Less Druggable
1b3o	1.1.1.205	Druggable
1bbz	2.7.10.2	Less Druggable
1bcu	3.4.21.5	Druggable
1bhf	2.7.10.2	Less Druggable
1bhx	3.4.21.5	Druggable
1bim	3.4.23.15	Druggable
1bmk	2.7.11.24	Druggable
1bml	3.4.21.7	Druggable
1bn1	4.2.1.1	Less Druggable
1bnt	4.2.1.1	Less Druggable
1bo1	2.7.1.149	Druggable
1bpz	2.7.7.7	Druggable
1bqq	3.4.24.80	Less Druggable
1c1w	3.4.21.5	Druggable
1c5n	3.4.21.5	Druggable
1c5o	3.4.21.5	Druggable
1ccs	4.2.1.1	Less Druggable
1ccu	4.2.1.1	Less Druggable
1cnw	4.2.1.1	Less Druggable
1cva	4.2.1.1	Less Druggable
1cve	4.2.1.1	Less Druggable
1d3t	3.4.21.5	Druggable
1d4p	3.4.21.5	Druggable
1d6p	3.2.1.17	Less Druggable
1d6w	3.4.21.5	Druggable
1dlr	1.5.1.3	Druggable
1dls	1.5.1.3	Druggable
1dmt	3.4.24.11	Druggable
1dnc	1.8.1.7	Druggable
1dq9	1.1.1.34	Druggable
1dwb	3.4.21.5	Druggable
1fap	2.7.11.1	Druggable
1fuj	3.4.21.76	Druggable
1fv9	3.4.21.73	Druggable
1g2l	3.4.21.6	Druggable
1g2m	3.4.21.6	Druggable
1g30	3.4.21.5	Druggable
1g32	3.4.21.5	Druggable
1gb8	3.2.1.17	Less Druggable
1gen	3.4.24.24	Less Druggable
1gg5	1.6.5.2	Druggable
1ghw	3.4.21.5	Druggable
1ghx	3.4.21.5	Druggable
1gra	1.8.1.7	Druggable
1guv	3.2.1.14	Druggable
1h10	2.7.11.1	Less Druggable
1h2m	1.14.11.16	Less Druggable
1he2	1.3.1.24 1.5.1.30	Druggable
1he3	1.3.1.24 1.5.1.30	Druggable
1he5	1.3.1.24 1.5.1.30	Druggable
1he7	2.7.10.1	Less Druggable
1hgt	3.4.21.5	Druggable
1hkj	3.2.1.14	Druggable
1hkk	3.2.1.14	Druggable
1hkm	3.2.1.14	Druggable
1htb	1.1.1.1	Druggable
1i5r	1.1.1.62	Druggable
1i90	4.2.1.1	Less Druggable
1ib1	2.3.1.87	Druggable
1if7	4.2.1.1	Druggable
1iqn	3.4.21.6	Druggable
1ivh	1.3.99.10	Druggable
1iyh	2.5.1.18 5.3.99.2	Druggable
1j1c	2.7.11.1 2.7.11.26	Druggable
1j8t	1.14.16.1	Druggable
1jou	3.4.21.5	Druggable
1jpi	4.1.1.37	Druggable
1jxq	3.4.22.62	Druggable
1k22	3.4.21.5	Druggable
1k2p	2.7.10.2	Druggable
1k4s	5.99.1.2	Druggable
1kbo	1.6.5.2	Druggable
1kbq	1.6.5.2	Druggable
1ki0	3.4.21.7	Less Druggable
1ktz	2.7.11.30	Less Druggable
1l8o	3.1.3.3	Druggable
1laa	3.2.1.17	Less Druggable
1lg1	3.2.1.14	Druggable
1lg2	3.2.1.14	Druggable
1lhc	3.4.21.5	Druggable
1lhf	3.4.21.5	Druggable
1lhg	3.4.21.5	Druggable
1lkl	2.7.10.2	Less Druggable
1lpk	3.4.21.6	Druggable
1lq0	3.2.1.14	Druggable
1lt7	2.1.1.5	Druggable
1lvc	4.6.1.1	Druggable
1md4	2.5.1.18	Druggable
1men	2.1.2.2 6.3.3.1 6.3.4.13	Druggable
1mif	5.3.2.1 5.3.3.12	Druggable
1mj4	1.8.3.1	Less Druggable
1mq3	2.7.7.7	Druggable
1mu6	3.4.21.5	Druggable
1nm6	3.4.21.5	Druggable
1nu9	3.4.21.5	Druggable
1nuu	2.7.7.1 2.7.7.18	Druggable
1o2g	3.4.21.5	Druggable
1o4o	2.7.10.2	Less Druggable
1oec	2.7.10.1	Druggable
1ov4	2.8.2.14	Druggable
1oyt	3.4.21.5	Druggable
1p0i	3.1.1.8	Druggable
1p0m	3.1.1.8	Druggable
1p0q	3.1.1.8	Druggable
1pbh	3.4.22.1	Less Druggable
1px6	2.5.1.18	Druggable
1px7	2.5.1.18	Druggable
1q3a	3.4.24.22	Druggable
1q6n	3.1.3.48	Druggable
1qbg	1.6.5.2	Druggable
1qbv	3.4.21.5	Druggable
1qkq	3.1.1.5	Less Druggable
1qr2	1.10.99.2	Druggable
1r49	5.99.1.2	Druggable
1r4l	3.4.17.23	Druggable
1r6t	6.1.1.2	Druggable
1r6u	6.1.1.2	Druggable
1rem	3.2.1.17	Less Druggable
1rr8	5.99.1.2	Druggable
1rtf	3.4.21.68	Druggable
1ry0	1.1.1.112 1.1.1.188 1.1.1.213 1.1.1.63 1.1.1.64 1.3.1.20	Druggable
1s1p	1.1.1.112 1.1.1.188 1.1.1.213 1.1.1.63 1.1.1.64 1.3.1.20	Druggable
1s1r	1.1.1.112 1.1.1.188 1.1.1.213 1.1.1.63 1.1.1.64 1.3.1.20	Druggable
1s2a	1.1.1.112 1.1.1.188 1.1.1.213 1.1.1.63 1.1.1.64 1.3.1.20	Druggable
1s2c	1.1.1.112 1.1.1.188 1.1.1.213 1.1.1.63 1.1.1.64 1.3.1.20	Druggable
1s3v	1.5.1.3	Druggable
1s3w	1.5.1.3	Druggable
1sc3	3.4.22.36	Less Druggable
1sc8	3.4.21.73	Less Druggable
1seu	5.99.1.2	Druggable
1sg0	1.10.99.2	Druggable
1sgi	3.4.21.5	Druggable
1snu	2.7.10.2	Druggable
1sr5	3.4.21.5	Less Druggable
1t0l	1.1.1.42	Druggable
1t2a	4.2.1.47	Less Druggable
1t9g	1.3.99.3	Druggable
1ta2	3.4.21.5	Druggable
1ta6	3.4.21.5	Druggable
1taw	3.4.21.4	Less Druggable
1te3	4.2.1.1	Less Druggable
1tg2	1.14.16.1	Druggable
1tqn	1.14.13.32 1.14.13.67 1.14.13.97	Druggable
1tu6	3.4.22.38	Druggable
1uk0	2.4.2.30	Druggable
1uk1	2.4.2.30	Druggable
1uma	3.4.21.5	Druggable
1umw	2.7.11.21	Druggable
1uvs	3.4.21.5	Druggable
1uwy	3.4.17.12	Druggable
1v40	2.5.1.18 5.3.99.2	Druggable
1vzj	3.1.1.7	Druggable
1vzq	3.4.21.5	Druggable
1w0e	1.14.13.32 1.14.13.67 1.14.13.97	Druggable
1w22	3.5.1.98	Druggable
1w2k	3.4.21.21	Druggable
1w7g	3.4.21.5	Druggable
1wao	3.1.3.16	Druggable
1way	3.4.21.5	Druggable
1wqo	3.2.1.17	Less Druggable
1wuu	2.7.1.6	Druggable
1wwa	2.7.10.1	Less Druggable
1wwc	2.7.10.1	Less Druggable
1wzv	6.3.2.19	Less Druggable
1xf0	1.1.1.112 1.1.1.188 1.1.1.213 1.1.1.63 1.1.1.64 1.3.1.20	Druggable
1xfw	4.6.1.1	Druggable
1xh5	2.7.11.11	Druggable
1xh6	2.7.11.11	Druggable
1xh8	2.7.11.11	Druggable
1xh9	2.7.11.11	Druggable
1xi2	1.10.99.2	Druggable
1xlu	3.1.1.8	Druggable
1xm1	3.4.21.5	Druggable
1xyh	5.2.1.8	Less Druggable
1yh2	6.3.2.19	Less Druggable
1yml	3.1.3.48	Less Druggable
1ypg	3.4.21.5	Druggable
1ypj	3.4.21.5	Druggable
1zcm	3.4.22.52	Less Druggable
1zet	2.7.7.7	Druggable
1zkf	5.2.1.8	Druggable
1zkk	2.1.1.43	Druggable
1zkl	3.1.4.17	Druggable
1zsv	1.3.1.48 1.3.1.74	Druggable
1ztj	3.4.21.27	Less Druggable
1zuq	1.15.1.1	Less Druggable
1zx1	1.10.99.2	Druggable
20gs	2.5.1.18	Druggable
2a8w	2.4.1.37 2.4.1.40	Less Druggable
2ae7	2.4.1.22 2.4.1.38 2.4.1.90	Druggable
2aec	2.4.1.22 2.4.1.38 2.4.1.90	Druggable
2aes	2.4.1.22 2.4.1.38 2.4.1.90	Druggable
2agd	2.4.1.22 2.4.1.38 2.4.1.90	Druggable
2ah9	2.4.1.22 2.4.1.38 2.4.1.90	Druggable
2aot	2.1.1.8	Druggable
2aou	2.1.1.8	Druggable
2aov	2.1.1.8	Druggable
2ati	2.4.1.1	Less Druggable
2ax4	2.7.1.25 2.7.7.4	Druggable
2azx	6.1.1.2	Druggable
2b2u	3.6.4.12	Druggable
2b3k	3.4.11.18	Druggable
2b3v	2.3.1.57	Druggable
2b58	2.3.1.57	Druggable
2b5g	2.3.1.57	Druggable
2b8v	3.4.23.46	Druggable
2bit	5.2.1.8	Less Druggable
2bq8	3.1.3.2	Less Druggable
2brf	2.7.1.78 3.1.3.32	Less Druggable
2bu2	2.7.11.2	Druggable
2bzn	1.7.1.7	Druggable
2c3q	2.5.1.18	Druggable
2c5x	2.7.11.22	Druggable
2c6c	3.4.17.21	Druggable
2c6g	3.4.17.21	Druggable
2c6q	1.7.1.7	Druggable
2c93	3.4.21.5	Druggable
2cf8	3.4.21.5	Druggable
2cfr	3.1.3.3 3.1.3.74	Druggable
2cfs	3.1.3.3 3.1.3.74	Druggable
2cfv	3.1.3.48	Less Druggable
2cn1	3.1.3.5	Druggable
2cvd	2.5.1.18 5.3.99.2	Druggable
2dsd	3.6.1.13	Druggable
2e1q	1.17.1.4 1.17.3.2	Druggable
2e5b	2.4.2.12	Druggable
2e5c	2.4.2.12	Druggable
2e5d	2.4.2.12	Druggable
2ec8	2.7.10.1	Less Druggable
2esq	6.3.2.19	Less Druggable
2f1w	3.1.2.15	Less Druggable
2f3f	3.4.23.46	Druggable
2f9n	3.4.21.59	Less Druggable
2f9p	3.4.21.59	Less Druggable
2fjn	3.1.3.48	Druggable
2g00	3.4.21.6	Druggable
2g1n	3.4.23.15	Druggable
2g49	3.4.24.56	Druggable
2g54	3.4.24.56	Druggable
2gd4	3.4.21.6	Druggable
2gf2	1.1.1.31	Druggable
2gh5	1.8.1.7	Druggable
2gjt	3.1.3.48	Druggable
2gmv	4.1.1.32	Druggable
2gu8	2.7.11.11	Druggable
2h62	2.7.11.30	Less Druggable
2h63	1.3.1.24	Druggable
2hak	2.7.11.1 2.7.11.26	Druggable
2hd1	3.1.4.35	Druggable
2hd5	3.4.19.12	Less Druggable
2hhf	2.6.1.42	Druggable
2hw1	2.7.1.3	Druggable
2hxm	3.2.2.27	Druggable
2i16	1.1.1.21	Druggable
2i5w	4.2.99.18	Druggable
2i65	3.2.2.5	Druggable
2i99	1.5.1.25	Druggable
2iwi	2.7.11.1	Druggable
2j4c	3.1.1.8	Druggable
2j4e	3.6.1.19	Druggable
2j91	4.3.2.2	Druggable
2jdo	2.7.11.1	Druggable
2jdt	2.7.11.11	Druggable
2jfe	3.2.1.21	Druggable
2jga	3.1.3.5	Druggable
2jh0	3.4.21.5	Druggable
2jh5	3.4.21.5	Druggable
2jh6	3.4.21.5	Druggable
2jkv	1.1.1.44	Druggable
2no7	2.7.1.74	Druggable
2noi	4.2.99.18	Druggable
2nyl	3.1.3.16	Druggable
2o25	6.3.2.19	Druggable
2oc4	2.4.2.1	Druggable
2ojw	4.1.1.15 6.3.1.2	Druggable
2ovz	3.4.24.35	Less Druggable
2p0e	2.7.1 2.7.1.22	Druggable
2p27	3.1.3.3 3.1.3.74	Druggable
2p69	3.1.3.3 3.1.3.74	Druggable
2p95	3.4.21.6	Druggable
2pdf	1.1.1.21	Druggable
2pdj	1.1.1.21	Druggable
2pdm	1.1.1.21	Druggable
2pf8	1.1.1.21	Druggable
2pgt	2.5.1.18	Druggable
2pid	6.1.1.1	Druggable
2pk4	3.4.21.7	Less Druggable
2pq8	2.3.1.48	Druggable
2pqf	2.4.2.30	Druggable
2pr3	3.4.21.6	Druggable
2q0n	2.7.11.1	Less Druggable
2q1q	4.2.1.1	Less Druggable
2qbp	3.1.3.48	Druggable
2qc8	4.1.1.15 6.3.1.2	Druggable
2qfb	3.6.4.13	Druggable
2qjf	2.7.1.25 2.7.7.4	Druggable
2qmg	3.4.23.46	Druggable
2qmz	1.10.99.2	Druggable
2qo8	4.2.1.1	Less Druggable
2qon	2.7.10.1	Less Druggable
2qp3	2.8.2.14	Druggable
2qpw	2.1.1.43	Less Druggable
2qr2	1.10.99.2	Druggable
2qui	6.1.1.2	Druggable
2quj	6.1.1.2	Druggable
2qwx	1.10.99.2	Druggable
2qx4	1.10.99.2	Druggable
2qx6	1.10.99.2	Druggable
2r24	1.1.1.21	Less Druggable
2rbe	1.1.1.146	Druggable
2rcw	2.4.2.30	Druggable
2rd6	2.4.2.30	Druggable
2rj4	2.4.1.37 2.4.1.40	Druggable
2uuf	3.4.21.5	Druggable
2uui	4.4.1.20	Less Druggable
2uuj	3.4.21.5	Druggable
2uvm	2.7.11.1	Less Druggable
2uwl	3.4.21.6	Druggable
2uzs	2.7.11.1	Less Druggable
2uzx	2.7.10.1	Druggable
2v16	3.4.23.15	Druggable
2v5x	3.5.1.98	Druggable
2v8q	2.7.11.1 2.7.11.26	Druggable
2v92	2.7.11.1 2.7.11.26	Druggable
2vj8	3.3.2.6	Druggable
2vkq	3.1.3.5	Druggable
2vnm	3.4.23.46	Druggable
2vqq	3.5.1.98	Druggable
2vvc	3.4.21.6	Druggable
2vvu	3.4.21.6	Druggable
2vwm	3.4.21.6	Druggable
2vwn	3.4.21.6	Druggable
2w3i	3.4.21.6	Druggable
2w3o	2.7.1.78 3.1.3.32	Less Druggable
2w4q	1.3.1.48	Druggable
2w7p	2.7.7.7	Druggable
2wid	3.1.1.8	Druggable
2wij	3.1.1.8	Druggable
2wik	3.1.1.8	Druggable
2wju	2.5.1.18	Druggable
2wm8	3.1.3.48	Less Druggable
2wns	2.4.2.10 4.1.1.23	Druggable
2wo6	2.7.12.1	Druggable
2wqm	2.7.11.1	Less Druggable
2wqn	2.7.11.1	Less Druggable
2wsl	3.1.1.8	Druggable
2wtk	2.7.11.1	Druggable
2yu2	1.14.11.27	Druggable
2yz8	2.7.11.1	Less Druggable
2yza	2.7.11.1	Druggable
2zb4	1.3.1.48	Druggable
2zb8	1.3.1.48	Druggable
2zdv	3.4.21.5	Druggable
2zeo	2.3.2.5	Less Druggable
2zff	3.4.21.5	Druggable
2zg0	3.4.21.5	Druggable
2zgb	3.4.21.5	Druggable
2zgx	3.4.21.5	Druggable
2zhf	3.4.21.5	Druggable
2zi2	3.4.21.5	Druggable
2zi3	2.7.1.74	Druggable
2ziq	3.4.21.5	Druggable
2zjm	3.4.23.46	Druggable
2znk	3.4.21.5	Druggable
2zp0	3.4.21.21	Druggable
2zzb	1.8.1.9	Druggable
3a1a	2.1.1.37	Less Druggable
3b2u	2.7.10.1	Druggable
3b7s	3.3.2.6	Druggable
3bgs	2.4.2.1	Druggable
3biu	3.4.21.5	Druggable
3bm4	3.6.1.13	Druggable
3bor	3.6.4.13	Less Druggable
3buv	1.3.1.3	Druggable
3bv7	1.3.1.3	Druggable
3bv9	3.4.21.5	Druggable
3c1k	3.4.21.5	Druggable
3c49	2.4.2.30	Druggable
3c4h	2.4.2.30	Druggable
3c5e	6.2.1.2	Druggable
3caj	4.2.1.1	Less Druggable
3ccn	2.7.10.1	Druggable
3cct	1.1.1.34	Druggable
3ccw	1.1.1.34	Druggable
3ce0	2.4.2.30	Druggable
3ce3	2.7.10.1	Druggable
3chr	3.3.2.6	Druggable
3chs	3.3.2.6	Druggable
3csh	2.5.1.18	Druggable
3cxw	2.7.11.1	Druggable
3d3w	1.1.1.10	Druggable
3d92	4.2.1.1	Less Druggable
3day	6.2.1.2	Druggable
3dgr	2.4.2.12	Druggable
3djj	1.8.1.7	Druggable
3dk9	1.8.1.7	Druggable
3dkb	3.4.19.12	Druggable
3dkj	2.4.2.12	Druggable
3dkk	3.1.1.8	Druggable
3duy	3.4.23.46	Druggable
3dz3	4.1.1.50	Druggable
3dz6	4.1.1.50	Druggable
3dz7	4.1.1.50	Druggable
3dzj	3.2.2.5	Druggable
3e88	2.7.11.1	Druggable
3ee2	2.5.1.18 5.3.99.2	Druggable
3ee5	2.4.1.22 2.4.1.38 2.4.1.90	Druggable
3efj	2.7.10.1	Druggable
3elo	3.1.1.4	Less Druggable
3ens	3.4.21.6	Druggable
3ep4	4.1.1.50	Druggable
3ep5	4.1.1.50	Druggable
3ep6	4.1.1.50	Druggable
3ep7	4.1.1.50	Druggable
3eq6	6.2.1.2	Druggable
3eqd	2.7.12.2	Druggable
3eqg	2.7.12.2	Druggable
3et1	2.3.1.48	Druggable
3euf	2.4.2.3	Druggable
3ezt	3.5.1.98	Druggable
3f07	3.5.1.98	Druggable
3f9w	2.1.1.43	Druggable
3f9x	2.1.1.43	Druggable
3f9y	2.1.1.43	Druggable
3f9z	2.1.1.43	Druggable
3fap	2.7.11.1	Druggable
3fcl	3.2.2.27	Druggable
3ff3	3.4.17.21	Druggable
3ffp	4.2.1.1	Less Druggable
3fh5	3.3.2.6	Druggable
3fhb	2.4.2.30	Druggable
3fit	3.6.1.29	Less Druggable
3frg	3.1.4.17	Druggable
3ftv	3.3.2.6	Druggable
3ftx	3.3.2.6	Druggable
3fu0	3.3.2.6	Druggable
3fuj	3.3.2.6	Druggable
3ful	3.3.2.6	Druggable
3fun	3.3.2.6	Druggable
3fxy	3.2.1.14	Druggable
3g0h	3.6.4.13	Druggable
3g15	2.7.1.32 2.7.1.82	Druggable
3g3m	2.4.2.10 4.1.1.23	Less Druggable
3gb9	2.4.2.1	Druggable
3ghr	1.1.1.21	Druggable
3gjs	3.4.22.56	Druggable
3gvv	4.1.1.37	Druggable
3gxi	3.2.1.45	Druggable
3h0a	2.3.1.48	Druggable
3h1v	2.7.1.2	Druggable
3h6k	1.1.1.146	Druggable
3h8k	6.3.2.19	Less Druggable
3h8m	2.7.10.1	Less Druggable
3hfv	6.1.1.20	Druggable
3hig	1.4.3.22	Druggable
3hpt	3.4.21.6	Druggable
3hr4	1.14.13.39	Druggable
3i3j	2.3.1.48	Druggable
3i5z	2.7.11.24	Druggable
3i69	2.5.1.18	Druggable
3i9n	3.2.2.5	Druggable
3iai	4.2.1.1	Druggable
3ibn	4.2.1.1	Less Druggable
3idp	2.7.11.1	Druggable
3ig6	3.4.21.73	Druggable
3inm	1.1.1.42	Druggable
3isd	2.7.7.7	Druggable
3jsx	1.6.5.2	Druggable
3k0o	5.2.1.8	Less Druggable
3k9x	3.4.21.6	Druggable
3kcf	2.7.11.30	Druggable
3kl6	3.4.21.6	Druggable
4cac	4.2.1.1	Less Druggable
5jdw	2.1.4.1	Less Druggable
7kme	3.4.21.5	Druggable
8gss	2.5.1.18	Druggable
8icy	2.7.7.7	Druggable
9ca2	4.2.1.1	Less Druggable
